# Supplementary material for: High-throughput interrogation of programmed ribosomal frameshifting in human cells
Source: Nat Commun. 2020 Jun 16;11:3061. doi: 10.1038/s41467-020-16961-8 (PMC7297798; doi:10.1038/s41467-020-16961-8)
Supplement: Supplementary file 6 — Supplementary Data 2 [file 41467_2020_16961_MOESM6_ESM.xlsx]

## Sheet: SupplementaryData2
variant id	subset	PRF event	changes	GFP expression -1 PRF reporter (weighted average, log2)	% GFP expression -1 PRF reporter (of maximal GFP expression measured in the assay)	% of wild-type GFP expression -1 PRF reporter (% wild-type PRF rates)	# peaks in the distribution (-1 PRF reporter)	GFP expression +1 PRF reporter (weighted average, log2)	% GFP expression +1 PRF reporter (of maximal GFP expression measured in the assay)	% of wild-type GFP expression +1 PRF reporter (% wild-type PRF rates)	# peaks in the distribution (+1 PRF reporter)	GFP expression stopvector (weighted average, log2)	% GFP expression stopvector (of maximal GFP expression measured in the assay)	# peaks in the distribution (stopvector)	Number of RNA reads	Number of potentially spliced RNA reads	Fraction of potentially spliced reads	Insert sequence (primer binding sites, barcode, sequence tested)	sequence tested
35790	fs_permutations			8.41372	1.68111		2	10.2213	8.74537		2	7.84589	0.761934	2	407		0	GCCCCACGGAGGTGCCACGTCTCAATAGGATGCTGTAGTAACCCGGGTCCGGGGCCTCGGTGGTGCTCCTGATGCCCCTCACCCACCCCTGAAGATCCCAGGTGGGCGAGGGAATAGTCAGAGGGATCACAATCTTTCAGCTAACTTATTCTACTCCGATGATCGGCTGAATGTAACAGAGGAACTAACGTCCCTCCTCACGGCGACGCG	TGCTGTAGTAACCCGGGTCCGGGGCCTCGGTGGTGCTCCTGATGCCCCTCACCCACCCCTGAAGATCCCAGGTGGGCGAGGGAATAGTCAGAGGGATCACAATCTTTCAGCTAACTTATTCTACTCCGATGATCGGCTGAATGTAACAGAGGAACTAACGTC
35791	fs_permutations			7.93826	0.887949		2	8.06835	1.07967		1	7.64313	0.512044	1	688		0	GCCCCACGGAGGTGCCACACCCCTGATGGTTGCTGTAGTAACCCGGGTCCGGGGCCTCGGTGGTGCTCCTGAACCAAACGTAACACCTACCGCCGCCCACAGGACGTCAAGTTCCCGGGCGGTGGTCAGATCGTTGGTGGAGTTTACGTGTTGCCGCGCAGGGGCCCCACGTTGGGTGTGCGCGCGACTAGGCCTCCTCACGGCGACGCG	TGCTGTAGTAACCCGGGTCCGGGGCCTCGGTGGTGCTCCTGAACCAAACGTAACACCTACCGCCGCCCACAGGACGTCAAGTTCCCGGGCGGTGGTCAGATCGTTGGTGGAGTTTACGTGTTGCCGCGCAGGGGCCCCACGTTGGGTGTGCGCGCGACTAGG
35792	fs_permutations			7.98616	0.956546		1	7.14331	0.0271718		1	7.67883	0.553537	1	1528		0	GCCCCACGGAGGTGCCACAGTCTGATTACATGCTGTAGTAACCCGGGTCCGGGGCCTCGGTGGTGCTCCTGACAGTCCGAGAGAGGCGAAGAGACAATTGAAGAAAGATTTGAAATTACAGGAACCATGCGCAGGCTCGCTGACCAAAGTCTCCCACCGAACTTCTCCAGCCTTGAAAACTTTAGAGCCTATCCTCCTCACGGCGACGCG	TGCTGTAGTAACCCGGGTCCGGGGCCTCGGTGGTGCTCCTGACAGTCCGAGAGAGGCGAAGAGACAATTGAAGAAAGATTTGAAATTACAGGAACCATGCGCAGGCTCGCTGACCAAAGTCTCCCACCGAACTTCTCCAGCCTTGAAAACTTTAGAGCCTAT
35793	fs_permutations			7.89428	0.826943		1	7.96972	0.932747		1	7.57291	0.433375	1	960		0	GCCCCACGGAGGTGCCACTTTATCGCAACCTGCTGTAGTAACCCGGGTCCGGGGCCTCGGTGGTGCTCCTGAgaagtttactcccatctcccagcttttatactcacacttttctcgccgcggggctctatggctccaggcgattggttgtttgcaggtgttgttttacttgctctcttgctctgtcgttctCCTCCTCACGGCGACGCG	TGCTGTAGTAACCCGGGTCCGGGGCCTCGGTGGTGCTCCTGAGAAGTTTACTCCCATCTCCCAGCTTTTATACTCACACTTTTCTCGCCGCGGGGCTCTATGGCTCCAGGCGATTGGTTGTTTGCAGGTGTTGTTTTACTTGCTCTCTTGCTCTGTCGTTCT
35794	fs_permutations						0	7.69682	0.574833		1			0	27		0	GCCCCACGGAGGTGCCACACCGTCCCTGACTGCTGTAGTAACCCGGGTCCGGGGCCTCGGCCTCAAAGAAAATGCCCCTCACCCACCCCTGAAGATCCCAGGTGGGCGAGGGAATAGTCAGAGGGATCACAATCTTTCAGCTAACTTATTCTACTCCGATGATCGGCTGAATGTAACAGAGGAACTAACGTCCCTCCTCACGGCGACGCG	TGCTGTAGTAACCCGGGTCCGGGGCCTCGGCCTCAAAGAAAATGCCCCTCACCCACCCCTGAAGATCCCAGGTGGGCGAGGGAATAGTCAGAGGGATCACAATCTTTCAGCTAACTTATTCTACTCCGATGATCGGCTGAATGTAACAGAGGAACTAACGTC
35795	fs_permutations						0				0	7.77253	0.667443	1	125		0	GCCCCACGGAGGTGCCACTGCCATACTATCTGCTGTAGTAACCCGGGTCCGGGGCCTCGGCCTCAAAGAAAAACCAAACGTAACACCTACCGCCGCCCACAGGACGTCAAGTTCCCGGGCGGTGGTCAGATCGTTGGTGGAGTTTACGTGTTGCCGCGCAGGGGCCCCACGTTGGGTGTGCGCGCGACTAGGCCTCCTCACGGCGACGCG	TGCTGTAGTAACCCGGGTCCGGGGCCTCGGCCTCAAAGAAAAACCAAACGTAACACCTACCGCCGCCCACAGGACGTCAAGTTCCCGGGCGGTGGTCAGATCGTTGGTGGAGTTTACGTGTTGCCGCGCAGGGGCCCCACGTTGGGTGTGCGCGCGACTAGG
35796	fs_permutations			7.84575	0.761751		1				0	7.48091	0.335934	1	696		0	GCCCCACGGAGGTGCCACTTGCCTCAAGTCTGCTGTAGTAACCCGGGTCCGGGGCCTCGGCCTCAAAGAAAACAGTCCGAGAGAGGCGAAGAGACAATTGAAGAAAGATTTGAAATTACAGGAACCATGCGCAGGCTCGCTGACCAAAGTCTCCCACCGAACTTCTCCAGCCTTGAAAACTTTAGAGCCTATCCTCCTCACGGCGACGCG	TGCTGTAGTAACCCGGGTCCGGGGCCTCGGCCTCAAAGAAAACAGTCCGAGAGAGGCGAAGAGACAATTGAAGAAAGATTTGAAATTACAGGAACCATGCGCAGGCTCGCTGACCAAAGTCTCCCACCGAACTTCTCCAGCCTTGAAAACTTTAGAGCCTAT
35797	fs_permutations						0				0	7.80283	0.705886	2	378		0	GCCCCACGGAGGTGCCACACGGTCATGGTCTGCTGTAGTAACCCGGGTCCGGGGCCTCGGCCTCAAAGAAAAgaagtttactcccatctcccagcttttatactcacacttttctcgccgcggggctctatggctccaggcgattggttgtttgcaggtgttgttttacttgctctcttgctctgtcgttctCCTCCTCACGGCGACGCG	TGCTGTAGTAACCCGGGTCCGGGGCCTCGGCCTCAAAGAAAAGAAGTTTACTCCCATCTCCCAGCTTTTATACTCACACTTTTCTCGCCGCGGGGCTCTATGGCTCCAGGCGATTGGTTGTTTGCAGGTGTTGTTTTACTTGCTCTCTTGCTCTGTCGTTCT
35798	fs_permutations			11.5651	23.957		2	8.27521	1.42249		2	7.94702	0.900323	2	198		0	GCCCCACGGAGGTGCCACAACGGAGATCTATGCTGTAGTAACCCGGGTCCGGGGCCTCGGGATTCCTTTCGTTGCCCCTCACCCACCCCTGAAGATCCCAGGTGGGCGAGGGAATAGTCAGAGGGATCACAATCTTTCAGCTAACTTATTCTACTCCGATGATCGGCTGAATGTAACAGAGGAACTAACGTCCCTCCTCACGGCGACGCG	TGCTGTAGTAACCCGGGTCCGGGGCCTCGGGATTCCTTTCGTTGCCCCTCACCCACCCCTGAAGATCCCAGGTGGGCGAGGGAATAGTCAGAGGGATCACAATCTTTCAGCTAACTTATTCTACTCCGATGATCGGCTGAATGTAACAGAGGAACTAACGTC
35799	fs_permutations			8.18049	1.25942		1				0	7.85095	0.768627	2	602		0	GCCCCACGGAGGTGCCACTTCAATTCCATTTGCTGTAGTAACCCGGGTCCGGGGCCTCGGGATTCCTTTCGTACCAAACGTAACACCTACCGCCGCCCACAGGACGTCAAGTTCCCGGGCGGTGGTCAGATCGTTGGTGGAGTTTACGTGTTGCCGCGCAGGGGCCCCACGTTGGGTGTGCGCGCGACTAGGCCTCCTCACGGCGACGCG	TGCTGTAGTAACCCGGGTCCGGGGCCTCGGGATTCCTTTCGTACCAAACGTAACACCTACCGCCGCCCACAGGACGTCAAGTTCCCGGGCGGTGGTCAGATCGTTGGTGGAGTTTACGTGTTGCCGCGCAGGGGCCCCACGTTGGGTGTGCGCGCGACTAGG
35800	fs_permutations						0				0	7.68244	0.557794	1	237		0	GCCCCACGGAGGTGCCACTCGTTTAGACACTGCTGTAGTAACCCGGGTCCGGGGCCTCGGGATTCCTTTCGTCAGTCCGAGAGAGGCGAAGAGACAATTGAAGAAAGATTTGAAATTACAGGAACCATGCGCAGGCTCGCTGACCAAAGTCTCCCACCGAACTTCTCCAGCCTTGAAAACTTTAGAGCCTATCCTCCTCACGGCGACGCG	TGCTGTAGTAACCCGGGTCCGGGGCCTCGGGATTCCTTTCGTCAGTCCGAGAGAGGCGAAGAGACAATTGAAGAAAGATTTGAAATTACAGGAACCATGCGCAGGCTCGCTGACCAAAGTCTCCCACCGAACTTCTCCAGCCTTGAAAACTTTAGAGCCTAT
35801	fs_permutations										0	7.8463	0.762467	1	33		0	GCCCCACGGAGGTGCCACAGCCGTTTGGCTTGCTGTAGTAACCCGGGTCCGGGGCCTCGGGATTCCTTTCGTgaagtttactcccatctcccagcttttatactcacacttttctcgccgcggggctctatggctccaggcgattggttgtttgcaggtgttgttttacttgctctcttgctctgtcgttctCCTCCTCACGGCGACGCG	TGCTGTAGTAACCCGGGTCCGGGGCCTCGGGATTCCTTTCGTGAAGTTTACTCCCATCTCCCAGCTTTTATACTCACACTTTTCTCGCCGCGGGGCTCTATGGCTCCAGGCGATTGGTTGTTTGCAGGTGTTGTTTTACTTGCTCTCTTGCTCTGTCGTTCT
35802	fs_permutations			8.16738	1.23766		1	13.0212	67.7252		2	8.05439	1.05826	1	259		0	GCCCCACGGAGGTGCCACTCACCTCTTGAATGCTGTAGTAACCCGGGTCCGGGGCCTCGGacatgggtttttTGCCCCTCACCCACCCCTGAAGATCCCAGGTGGGCGAGGGAATAGTCAGAGGGATCACAATCTTTCAGCTAACTTATTCTACTCCGATGATCGGCTGAATGTAACAGAGGAACTAACGTCCCTCCTCACGGCGACGCG	TGCTGTAGTAACCCGGGTCCGGGGCCTCGGACATGGGTTTTTTGCCCCTCACCCACCCCTGAAGATCCCAGGTGGGCGAGGGAATAGTCAGAGGGATCACAATCTTTCAGCTAACTTATTCTACTCCGATGATCGGCTGAATGTAACAGAGGAACTAACGTC
35803	fs_permutations			8.38877	1.63267		1				0	8.00164	0.979205	1	1117		0	GCCCCACGGAGGTGCCACTCTCTCACACTGTGCTGTAGTAACCCGGGTCCGGGGCCTCGGacatgggtttttACCAAACGTAACACCTACCGCCGCCCACAGGACGTCAAGTTCCCGGGCGGTGGTCAGATCGTTGGTGGAGTTTACGTGTTGCCGCGCAGGGGCCCCACGTTGGGTGTGCGCGCGACTAGGCCTCCTCACGGCGACGCG	TGCTGTAGTAACCCGGGTCCGGGGCCTCGGACATGGGTTTTTACCAAACGTAACACCTACCGCCGCCCACAGGACGTCAAGTTCCCGGGCGGTGGTCAGATCGTTGGTGGAGTTTACGTGTTGCCGCGCAGGGGCCCCACGTTGGGTGTGCGCGCGACTAGG
35804	fs_permutations						0				0	7.24198	0.110072	1	100		0	GCCCCACGGAGGTGCCACGGGCCCTGCATCTGCTGTAGTAACCCGGGTCCGGGGCCTCGGacatgggtttttCAGTCCGAGAGAGGCGAAGAGACAATTGAAGAAAGATTTGAAATTACAGGAACCATGCGCAGGCTCGCTGACCAAAGTCTCCCACCGAACTTCTCCAGCCTTGAAAACTTTAGAGCCTATCCTCCTCACGGCGACGCG	TGCTGTAGTAACCCGGGTCCGGGGCCTCGGACATGGGTTTTTCAGTCCGAGAGAGGCGAAGAGACAATTGAAGAAAGATTTGAAATTACAGGAACCATGCGCAGGCTCGCTGACCAAAGTCTCCCACCGAACTTCTCCAGCCTTGAAAACTTTAGAGCCTAT
35805	fs_permutations										0	7.60737	0.471501	2	27		0	GCCCCACGGAGGTGCCACTCTTTCCTAGGATGCTGTAGTAACCCGGGTCCGGGGCCTCGGacatgggtttttgaagtttactcccatctcccagcttttatactcacacttttctcgccgcggggctctatggctccaggcgattggttgtttgcaggtgttgttttacttgctctcttgctctgtcgttctCCTCCTCACGGCGACGCG	TGCTGTAGTAACCCGGGTCCGGGGCCTCGGACATGGGTTTTTGAAGTTTACTCCCATCTCCCAGCTTTTATACTCACACTTTTCTCGCCGCGGGGCTCTATGGCTCCAGGCGATTGGTTGTTTGCAGGTGTTGTTTTACTTGCTCTCTTGCTCTGTCGTTCT
35806	fs_permutations			7.70006	0.578704		1	8.38766	1.63055		1	8.09277	1.11763	1	351		0	GCCCCACGGAGGTGCCACTTCTTACCTAATAGACCGTGCACCATGAGCACGAATCCTAAATGGTGCTCCTGATGCCCCTCACCCACCCCTGAAGATCCCAGGTGGGCGAGGGAATAGTCAGAGGGATCACAATCTTTCAGCTAACTTATTCTACTCCGATGATCGGCTGAATGTAACAGAGGAACTAACGTCCCTCCTCACGGCGACGCG	AGACCGTGCACCATGAGCACGAATCCTAAATGGTGCTCCTGATGCCCCTCACCCACCCCTGAAGATCCCAGGTGGGCGAGGGAATAGTCAGAGGGATCACAATCTTTCAGCTAACTTATTCTACTCCGATGATCGGCTGAATGTAACAGAGGAACTAACGTC
35807	fs_permutations			7.98808	0.959331		1	8.36438	1.58612		1	8.08355	1.10323	1	783		0	GCCCCACGGAGGTGCCACTTCTACGACTTCAGACCGTGCACCATGAGCACGAATCCTAAATGGTGCTCCTGAACCAAACGTAACACCTACCGCCGCCCACAGGACGTCAAGTTCCCGGGCGGTGGTCAGATCGTTGGTGGAGTTTACGTGTTGCCGCGCAGGGGCCCCACGTTGGGTGTGCGCGCGACTAGGCCTCCTCACGGCGACGCG	AGACCGTGCACCATGAGCACGAATCCTAAATGGTGCTCCTGAACCAAACGTAACACCTACCGCCGCCCACAGGACGTCAAGTTCCCGGGCGGTGGTCAGATCGTTGGTGGAGTTTACGTGTTGCCGCGCAGGGGCCCCACGTTGGGTGTGCGCGCGACTAGG
35808	fs_permutations			7.88103	0.808919		1	7.87001	0.794066		1	7.51879	0.3753	1	854		0	GCCCCACGGAGGTGCCACGCCAAATGCTTAAGACCGTGCACCATGAGCACGAATCCTAAATGGTGCTCCTGACAGTCCGAGAGAGGCGAAGAGACAATTGAAGAAAGATTTGAAATTACAGGAACCATGCGCAGGCTCGCTGACCAAAGTCTCCCACCGAACTTCTCCAGCCTTGAAAACTTTAGAGCCTATCCTCCTCACGGCGACGCG	AGACCGTGCACCATGAGCACGAATCCTAAATGGTGCTCCTGACAGTCCGAGAGAGGCGAAGAGACAATTGAAGAAAGATTTGAAATTACAGGAACCATGCGCAGGCTCGCTGACCAAAGTCTCCCACCGAACTTCTCCAGCCTTGAAAACTTTAGAGCCTAT
35809	fs_permutations			7.61711	0.482444		1	8.13205	1.18006		2			0	1430		0	GCCCCACGGAGGTGCCACCAATCCGCCTTAAGACCGTGCACCATGAGCACGAATCCTAAATGGTGCTCCTGAgaagtttactcccatctcccagcttttatactcacacttttctcgccgcggggctctatggctccaggcgattggttgtttgcaggtgttgttttacttgctctcttgctctgtcgttctCCTCCTCACGGCGACGCG	AGACCGTGCACCATGAGCACGAATCCTAAATGGTGCTCCTGAGAAGTTTACTCCCATCTCCCAGCTTTTATACTCACACTTTTCTCGCCGCGGGGCTCTATGGCTCCAGGCGATTGGTTGTTTGCAGGTGTTGTTTTACTTGCTCTCTTGCTCTGTCGTTCT
35810	fs_permutations			7.77307	0.668125		1	11.8096	28.5913		2	7.75161	0.641367	1	355		0	GCCCCACGGAGGTGCCACGGGCATAAGCGTAGACCGTGCACCATGAGCACGAATCCTAAACCTCAAAGAAAATGCCCCTCACCCACCCCTGAAGATCCCAGGTGGGCGAGGGAATAGTCAGAGGGATCACAATCTTTCAGCTAACTTATTCTACTCCGATGATCGGCTGAATGTAACAGAGGAACTAACGTCCCTCCTCACGGCGACGCG	AGACCGTGCACCATGAGCACGAATCCTAAACCTCAAAGAAAATGCCCCTCACCCACCCCTGAAGATCCCAGGTGGGCGAGGGAATAGTCAGAGGGATCACAATCTTTCAGCTAACTTATTCTACTCCGATGATCGGCTGAATGTAACAGAGGAACTAACGTC
35811	fs_permutations			8.01758	1.00279		1				0	7.93386	0.881761	1	299		0	GCCCCACGGAGGTGCCACGCTGCTACGACCAGACCGTGCACCATGAGCACGAATCCTAAACCTCAAAGAAAAACCAAACGTAACACCTACCGCCGCCCACAGGACGTCAAGTTCCCGGGCGGTGGTCAGATCGTTGGTGGAGTTTACGTGTTGCCGCGCAGGGGCCCCACGTTGGGTGTGCGCGCGACTAGGCCTCCTCACGGCGACGCG	AGACCGTGCACCATGAGCACGAATCCTAAACCTCAAAGAAAAACCAAACGTAACACCTACCGCCGCCCACAGGACGTCAAGTTCCCGGGCGGTGGTCAGATCGTTGGTGGAGTTTACGTGTTGCCGCGCAGGGGCCCCACGTTGGGTGTGCGCGCGACTAGG
35812	fs_permutations			8.07256	1.08618		1				0	7.74841	0.637405	1	245		0	GCCCCACGGAGGTGCCACTTGCGCCCGCTCAGACCGTGCACCATGAGCACGAATCCTAAACCTCAAAGAAAACAGTCCGAGAGAGGCGAAGAGACAATTGAAGAAAGATTTGAAATTACAGGAACCATGCGCAGGCTCGCTGACCAAAGTCTCCCACCGAACTTCTCCAGCCTTGAAAACTTTAGAGCCTATCCTCCTCACGGCGACGCG	AGACCGTGCACCATGAGCACGAATCCTAAACCTCAAAGAAAACAGTCCGAGAGAGGCGAAGAGACAATTGAAGAAAGATTTGAAATTACAGGAACCATGCGCAGGCTCGCTGACCAAAGTCTCCCACCGAACTTCTCCAGCCTTGAAAACTTTAGAGCCTAT
35813	fs_permutations						0	7.12928	0.0158353		1			0	474		0	GCCCCACGGAGGTGCCACATGGTTACACACAGACCGTGCACCATGAGCACGAATCCTAAACCTCAAAGAAAAgaagtttactcccatctcccagcttttatactcacacttttctcgccgcggggctctatggctccaggcgattggttgtttgcaggtgttgttttacttgctctcttgctctgtcgttctCCTCCTCACGGCGACGCG	AGACCGTGCACCATGAGCACGAATCCTAAACCTCAAAGAAAAGAAGTTTACTCCCATCTCCCAGCTTTTATACTCACACTTTTCTCGCCGCGGGGCTCTATGGCTCCAGGCGATTGGTTGTTTGCAGGTGTTGTTTTACTTGCTCTCTTGCTCTGTCGTTCT
35814	fs_permutations			7.91998	0.862368		1	8.67505	2.24211		2	8.19717	1.28736	1	221		0	GCCCCACGGAGGTGCCACGGGCACCAATGTAGACCGTGCACCATGAGCACGAATCCTAAAGATTCCTTTCGTTGCCCCTCACCCACCCCTGAAGATCCCAGGTGGGCGAGGGAATAGTCAGAGGGATCACAATCTTTCAGCTAACTTATTCTACTCCGATGATCGGCTGAATGTAACAGAGGAACTAACGTCCCTCCTCACGGCGACGCG	AGACCGTGCACCATGAGCACGAATCCTAAAGATTCCTTTCGTTGCCCCTCACCCACCCCTGAAGATCCCAGGTGGGCGAGGGAATAGTCAGAGGGATCACAATCTTTCAGCTAACTTATTCTACTCCGATGATCGGCTGAATGTAACAGAGGAACTAACGTC
35815	fs_permutations			7.62056	0.486347		1	8.06835	1.07967		1	7.78869	0.687852	1	180		0	GCCCCACGGAGGTGCCACAAACGCCTCGATAGACCGTGCACCATGAGCACGAATCCTAAAGATTCCTTTCGTACCAAACGTAACACCTACCGCCGCCCACAGGACGTCAAGTTCCCGGGCGGTGGTCAGATCGTTGGTGGAGTTTACGTGTTGCCGCGCAGGGGCCCCACGTTGGGTGTGCGCGCGACTAGGCCTCCTCACGGCGACGCG	AGACCGTGCACCATGAGCACGAATCCTAAAGATTCCTTTCGTACCAAACGTAACACCTACCGCCGCCCACAGGACGTCAAGTTCCCGGGCGGTGGTCAGATCGTTGGTGGAGTTTACGTGTTGCCGCGCAGGGGCCCCACGTTGGGTGTGCGCGCGACTAGG
35816	fs_permutations			7.79338	0.693813		1	10.7904	13.5276		2	7.94391	0.895916	1	953		0	GCCCCACGGAGGTGCCACCAACGGGAAAGTAGACCGTGCACCATGAGCACGAATCCTAAAGATTCCTTTCGTCAGTCCGAGAGAGGCGAAGAGACAATTGAAGAAAGATTTGAAATTACAGGAACCATGCGCAGGCTCGCTGACCAAAGTCTCCCACCGAACTTCTCCAGCCTTGAAAACTTTAGAGCCTATCCTCCTCACGGCGACGCG	AGACCGTGCACCATGAGCACGAATCCTAAAGATTCCTTTCGTCAGTCCGAGAGAGGCGAAGAGACAATTGAAGAAAGATTTGAAATTACAGGAACCATGCGCAGGCTCGCTGACCAAAGTCTCCCACCGAACTTCTCCAGCCTTGAAAACTTTAGAGCCTAT
35817	fs_permutations						0					8.13683	1.18777	1	415		0	GCCCCACGGAGGTGCCACTACCTAGGTTCAAGACCGTGCACCATGAGCACGAATCCTAAAGATTCCTTTCGTgaagtttactcccatctcccagcttttatactcacacttttctcgccgcggggctctatggctccaggcgattggttgtttgcaggtgttgttttacttgctctcttgctctgtcgttctCCTCCTCACGGCGACGCG	AGACCGTGCACCATGAGCACGAATCCTAAAGATTCCTTTCGTGAAGTTTACTCCCATCTCCCAGCTTTTATACTCACACTTTTCTCGCCGCGGGGCTCTATGGCTCCAGGCGATTGGTTGTTTGCAGGTGTTGTTTTACTTGCTCTCTTGCTCTGTCGTTCT
35818	fs_permutations			7.15353	0.0355		1				0	7.63387	0.50145	1	73		0	GCCCCACGGAGGTGCCACCCTAACTTATCTAGACCGTGCACCATGAGCACGAATCCTAAAacatgggtttttTGCCCCTCACCCACCCCTGAAGATCCCAGGTGGGCGAGGGAATAGTCAGAGGGATCACAATCTTTCAGCTAACTTATTCTACTCCGATGATCGGCTGAATGTAACAGAGGAACTAACGTCCCTCCTCACGGCGACGCG	AGACCGTGCACCATGAGCACGAATCCTAAAACATGGGTTTTTTGCCCCTCACCCACCCCTGAAGATCCCAGGTGGGCGAGGGAATAGTCAGAGGGATCACAATCTTTCAGCTAACTTATTCTACTCCGATGATCGGCTGAATGTAACAGAGGAACTAACGTC
35819	fs_permutations						0				0	7.9316	0.878589	1	278		0	GCCCCACGGAGGTGCCACCGAGCTTTCACTAGACCGTGCACCATGAGCACGAATCCTAAAacatgggtttttACCAAACGTAACACCTACCGCCGCCCACAGGACGTCAAGTTCCCGGGCGGTGGTCAGATCGTTGGTGGAGTTTACGTGTTGCCGCGCAGGGGCCCCACGTTGGGTGTGCGCGCGACTAGGCCTCCTCACGGCGACGCG	AGACCGTGCACCATGAGCACGAATCCTAAAACATGGGTTTTTACCAAACGTAACACCTACCGCCGCCCACAGGACGTCAAGTTCCCGGGCGGTGGTCAGATCGTTGGTGGAGTTTACGTGTTGCCGCGCAGGGGCCCCACGTTGGGTGTGCGCGCGACTAGG
35820	fs_permutations						0				0	7.74131	0.62867	2	1277		0	GCCCCACGGAGGTGCCACTGCGACCCCAAAAGACCGTGCACCATGAGCACGAATCCTAAAacatgggtttttCAGTCCGAGAGAGGCGAAGAGACAATTGAAGAAAGATTTGAAATTACAGGAACCATGCGCAGGCTCGCTGACCAAAGTCTCCCACCGAACTTCTCCAGCCTTGAAAACTTTAGAGCCTATCCTCCTCACGGCGACGCG	AGACCGTGCACCATGAGCACGAATCCTAAAACATGGGTTTTTCAGTCCGAGAGAGGCGAAGAGACAATTGAAGAAAGATTTGAAATTACAGGAACCATGCGCAGGCTCGCTGACCAAAGTCTCCCACCGAACTTCTCCAGCCTTGAAAACTTTAGAGCCTAT
35821	fs_permutations						0				0	7.69236	0.569526	2	150		0	GCCCCACGGAGGTGCCACCCATCGGAATTAAGACCGTGCACCATGAGCACGAATCCTAAAacatgggtttttgaagtttactcccatctcccagcttttatactcacacttttctcgccgcggggctctatggctccaggcgattggttgtttgcaggtgttgttttacttgctctcttgctctgtcgttctCCTCCTCACGGCGACGCG	AGACCGTGCACCATGAGCACGAATCCTAAAACATGGGTTTTTGAAGTTTACTCCCATCTCCCAGCTTTTATACTCACACTTTTCTCGCCGCGGGGCTCTATGGCTCCAGGCGATTGGTTGTTTGCAGGTGTTGTTTTACTTGCTCTCTTGCTCTGTCGTTCT
35822	fs_permutations			8.15494	1.21722		2				0	7.80108	0.703646	1	391		0	GCCCCACGGAGGTGCCACAGCAAGATCCGAAGGCAAGAGATGGCCAGTAGAGGCCTCTGGTGGTGCTCCTGATGCCCCTCACCCACCCCTGAAGATCCCAGGTGGGCGAGGGAATAGTCAGAGGGATCACAATCTTTCAGCTAACTTATTCTACTCCGATGATCGGCTGAATGTAACAGAGGAACTAACGTCCCTCCTCACGGCGACGCG	AGGCAAGAGATGGCCAGTAGAGGCCTCTGGTGGTGCTCCTGATGCCCCTCACCCACCCCTGAAGATCCCAGGTGGGCGAGGGAATAGTCAGAGGGATCACAATCTTTCAGCTAACTTATTCTACTCCGATGATCGGCTGAATGTAACAGAGGAACTAACGTC
35823	fs_permutations			8.14043	1.1936		1	8.11148	1.14716		1	7.82382	0.732996	1	477		0	GCCCCACGGAGGTGCCACCGCGCGCGTTATAGGCAAGAGATGGCCAGTAGAGGCCTCTGGTGGTGCTCCTGAACCAAACGTAACACCTACCGCCGCCCACAGGACGTCAAGTTCCCGGGCGGTGGTCAGATCGTTGGTGGAGTTTACGTGTTGCCGCGCAGGGGCCCCACGTTGGGTGTGCGCGCGACTAGGCCTCCTCACGGCGACGCG	AGGCAAGAGATGGCCAGTAGAGGCCTCTGGTGGTGCTCCTGAACCAAACGTAACACCTACCGCCGCCCACAGGACGTCAAGTTCCCGGGCGGTGGTCAGATCGTTGGTGGAGTTTACGTGTTGCCGCGCAGGGGCCCCACGTTGGGTGTGCGCGCGACTAGG
35824	fs_permutations			7.43018	0.284804		1	8.02721	1.01716		1	7.93591	0.884637	1	121	54	0.446281	GCCCCACGGAGGTGCCACAGGGCAAGAAGCAGGCAAGAGATGGCCAGTAGAGGCCTCTGGTGGTGCTCCTGACAGTCCGAGAGAGGCGAAGAGACAATTGAAGAAAGATTTGAAATTACAGGAACCATGCGCAGGCTCGCTGACCAAAGTCTCCCACCGAACTTCTCCAGCCTTGAAAACTTTAGAGCCTATCCTCCTCACGGCGACGCG	AGGCAAGAGATGGCCAGTAGAGGCCTCTGGTGGTGCTCCTGACAGTCCGAGAGAGGCGAAGAGACAATTGAAGAAAGATTTGAAATTACAGGAACCATGCGCAGGCTCGCTGACCAAAGTCTCCCACCGAACTTCTCCAGCCTTGAAAACTTTAGAGCCTAT
35825	fs_permutations			7.96966	0.932656		1	7.82694	0.737065		1	8.23204	1.34683	1	1122		0	GCCCCACGGAGGTGCCACGCTTCCCGACCGAGGCAAGAGATGGCCAGTAGAGGCCTCTGGTGGTGCTCCTGAgaagtttactcccatctcccagcttttatactcacacttttctcgccgcggggctctatggctccaggcgattggttgtttgcaggtgttgttttacttgctctcttgctctgtcgttctCCTCCTCACGGCGACGCG	AGGCAAGAGATGGCCAGTAGAGGCCTCTGGTGGTGCTCCTGAGAAGTTTACTCCCATCTCCCAGCTTTTATACTCACACTTTTCTCGCCGCGGGGCTCTATGGCTCCAGGCGATTGGTTGTTTGCAGGTGTTGTTTTACTTGCTCTCTTGCTCTGTCGTTCT
35826	fs_permutations										0	7.98491	0.954729	2	20		0	GCCCCACGGAGGTGCCACGTCCTTTGGCTAAGGCAAGAGATGGCCAGTAGAGGCCTCTGGCCTCAAAGAAAATGCCCCTCACCCACCCCTGAAGATCCCAGGTGGGCGAGGGAATAGTCAGAGGGATCACAATCTTTCAGCTAACTTATTCTACTCCGATGATCGGCTGAATGTAACAGAGGAACTAACGTCCCTCCTCACGGCGACGCG	AGGCAAGAGATGGCCAGTAGAGGCCTCTGGCCTCAAAGAAAATGCCCCTCACCCACCCCTGAAGATCCCAGGTGGGCGAGGGAATAGTCAGAGGGATCACAATCTTTCAGCTAACTTATTCTACTCCGATGATCGGCTGAATGTAACAGAGGAACTAACGTC
35827	fs_permutations			7.90786	0.845583		1				0	7.87077	0.795088	1	413		0	GCCCCACGGAGGTGCCACAAGGAGGGAGCCAGGCAAGAGATGGCCAGTAGAGGCCTCTGGCCTCAAAGAAAAACCAAACGTAACACCTACCGCCGCCCACAGGACGTCAAGTTCCCGGGCGGTGGTCAGATCGTTGGTGGAGTTTACGTGTTGCCGCGCAGGGGCCCCACGTTGGGTGTGCGCGCGACTAGGCCTCCTCACGGCGACGCG	AGGCAAGAGATGGCCAGTAGAGGCCTCTGGCCTCAAAGAAAAACCAAACGTAACACCTACCGCCGCCCACAGGACGTCAAGTTCCCGGGCGGTGGTCAGATCGTTGGTGGAGTTTACGTGTTGCCGCGCAGGGGCCCCACGTTGGGTGTGCGCGCGACTAGG
35828	fs_permutations			7.84626	0.762415		1					7.37081	0.227197	1	145		0	GCCCCACGGAGGTGCCACCGAGATACCACAAGGCAAGAGATGGCCAGTAGAGGCCTCTGGCCTCAAAGAAAACAGTCCGAGAGAGGCGAAGAGACAATTGAAGAAAGATTTGAAATTACAGGAACCATGCGCAGGCTCGCTGACCAAAGTCTCCCACCGAACTTCTCCAGCCTTGAAAACTTTAGAGCCTATCCTCCTCACGGCGACGCG	AGGCAAGAGATGGCCAGTAGAGGCCTCTGGCCTCAAAGAAAACAGTCCGAGAGAGGCGAAGAGACAATTGAAGAAAGATTTGAAATTACAGGAACCATGCGCAGGCTCGCTGACCAAAGTCTCCCACCGAACTTCTCCAGCCTTGAAAACTTTAGAGCCTAT
35829	fs_permutations			9.42213	4.53917		2	12.2392	38.9059		1	7.79846	0.700291	1	366		0	GCCCCACGGAGGTGCCACGCCATTCGCTTGAGGCAAGAGATGGCCAGTAGAGGCCTCTGGCCTCAAAGAAAAgaagtttactcccatctcccagcttttatactcacacttttctcgccgcggggctctatggctccaggcgattggttgtttgcaggtgttgttttacttgctctcttgctctgtcgttctCCTCCTCACGGCGACGCG	AGGCAAGAGATGGCCAGTAGAGGCCTCTGGCCTCAAAGAAAAGAAGTTTACTCCCATCTCCCAGCTTTTATACTCACACTTTTCTCGCCGCGGGGCTCTATGGCTCCAGGCGATTGGTTGTTTGCAGGTGTTGTTTTACTTGCTCTCTTGCTCTGTCGTTCT
35830	fs_permutations			7.79782	0.69948		1				0	7.72633	0.610359	1	85		0	GCCCCACGGAGGTGCCACGATGACGGACCCAGGCAAGAGATGGCCAGTAGAGGCCTCTGGGATTCCTTTCGTTGCCCCTCACCCACCCCTGAAGATCCCAGGTGGGCGAGGGAATAGTCAGAGGGATCACAATCTTTCAGCTAACTTATTCTACTCCGATGATCGGCTGAATGTAACAGAGGAACTAACGTCCCTCCTCACGGCGACGCG	AGGCAAGAGATGGCCAGTAGAGGCCTCTGGGATTCCTTTCGTTGCCCCTCACCCACCCCTGAAGATCCCAGGTGGGCGAGGGAATAGTCAGAGGGATCACAATCTTTCAGCTAACTTATTCTACTCCGATGATCGGCTGAATGTAACAGAGGAACTAACGTC
35831	fs_permutations			7.69111	0.568047		1	12.7153	54.5644		2	7.70643	0.586321	1	364		0	GCCCCACGGAGGTGCCACGACTATTGGGGTAGGCAAGAGATGGCCAGTAGAGGCCTCTGGGATTCCTTTCGTACCAAACGTAACACCTACCGCCGCCCACAGGACGTCAAGTTCCCGGGCGGTGGTCAGATCGTTGGTGGAGTTTACGTGTTGCCGCGCAGGGGCCCCACGTTGGGTGTGCGCGCGACTAGGCCTCCTCACGGCGACGCG	AGGCAAGAGATGGCCAGTAGAGGCCTCTGGGATTCCTTTCGTACCAAACGTAACACCTACCGCCGCCCACAGGACGTCAAGTTCCCGGGCGGTGGTCAGATCGTTGGTGGAGTTTACGTGTTGCCGCGCAGGGGCCCCACGTTGGGTGTGCGCGCGACTAGG
35832	fs_permutations			7.92535	0.869843		2	12.8828	61.4249		1			0	205		0	GCCCCACGGAGGTGCCACCTTCGCTTATCGAGGCAAGAGATGGCCAGTAGAGGCCTCTGGGATTCCTTTCGTCAGTCCGAGAGAGGCGAAGAGACAATTGAAGAAAGATTTGAAATTACAGGAACCATGCGCAGGCTCGCTGACCAAAGTCTCCCACCGAACTTCTCCAGCCTTGAAAACTTTAGAGCCTATCCTCCTCACGGCGACGCG	AGGCAAGAGATGGCCAGTAGAGGCCTCTGGGATTCCTTTCGTCAGTCCGAGAGAGGCGAAGAGACAATTGAAGAAAGATTTGAAATTACAGGAACCATGCGCAGGCTCGCTGACCAAAGTCTCCCACCGAACTTCTCCAGCCTTGAAAACTTTAGAGCCTAT
35833	fs_permutations						0	13.3959	88.1445		1	7.79824	0.700006	1	202		0	GCCCCACGGAGGTGCCACGTTAATAGTCACAGGCAAGAGATGGCCAGTAGAGGCCTCTGGGATTCCTTTCGTgaagtttactcccatctcccagcttttatactcacacttttctcgccgcggggctctatggctccaggcgattggttgtttgcaggtgttgttttacttgctctcttgctctgtcgttctCCTCCTCACGGCGACGCG	AGGCAAGAGATGGCCAGTAGAGGCCTCTGGGATTCCTTTCGTGAAGTTTACTCCCATCTCCCAGCTTTTATACTCACACTTTTCTCGCCGCGGGGCTCTATGGCTCCAGGCGATTGGTTGTTTGCAGGTGTTGTTTTACTTGCTCTCTTGCTCTGTCGTTCT
35834	fs_permutations						0				0	7.88117	0.809107	1	134		0	GCCCCACGGAGGTGCCACTACTCCATGAACAGGCAAGAGATGGCCAGTAGAGGCCTCTGGacatgggtttttTGCCCCTCACCCACCCCTGAAGATCCCAGGTGGGCGAGGGAATAGTCAGAGGGATCACAATCTTTCAGCTAACTTATTCTACTCCGATGATCGGCTGAATGTAACAGAGGAACTAACGTCCCTCCTCACGGCGACGCG	AGGCAAGAGATGGCCAGTAGAGGCCTCTGGACATGGGTTTTTTGCCCCTCACCCACCCCTGAAGATCCCAGGTGGGCGAGGGAATAGTCAGAGGGATCACAATCTTTCAGCTAACTTATTCTACTCCGATGATCGGCTGAATGTAACAGAGGAACTAACGTC
35835	fs_permutations						0					7.88477	0.813994	2				GCCCCACGGAGGTGCCACGACTGTTCGTCGAGGCAAGAGATGGCCAGTAGAGGCCTCTGGacatgggtttttACCAAACGTAACACCTACCGCCGCCCACAGGACGTCAAGTTCCCGGGCGGTGGTCAGATCGTTGGTGGAGTTTACGTGTTGCCGCGCAGGGGCCCCACGTTGGGTGTGCGCGCGACTAGGCCTCCTCACGGCGACGCG	AGGCAAGAGATGGCCAGTAGAGGCCTCTGGACATGGGTTTTTACCAAACGTAACACCTACCGCCGCCCACAGGACGTCAAGTTCCCGGGCGGTGGTCAGATCGTTGGTGGAGTTTACGTGTTGCCGCGCAGGGGCCCCACGTTGGGTGTGCGCGCGACTAGG
35836	fs_permutations						0				0	7.87553	0.80149	1	34		0	GCCCCACGGAGGTGCCACGCTAGGCTCAATAGGCAAGAGATGGCCAGTAGAGGCCTCTGGacatgggtttttCAGTCCGAGAGAGGCGAAGAGACAATTGAAGAAAGATTTGAAATTACAGGAACCATGCGCAGGCTCGCTGACCAAAGTCTCCCACCGAACTTCTCCAGCCTTGAAAACTTTAGAGCCTATCCTCCTCACGGCGACGCG	AGGCAAGAGATGGCCAGTAGAGGCCTCTGGACATGGGTTTTTCAGTCCGAGAGAGGCGAAGAGACAATTGAAGAAAGATTTGAAATTACAGGAACCATGCGCAGGCTCGCTGACCAAAGTCTCCCACCGAACTTCTCCAGCCTTGAAAACTTTAGAGCCTAT
35837	fs_permutations			7.65607	0.526973		2				0	8.28406	1.43829	3	137		0	GCCCCACGGAGGTGCCACTCTGAAGTTACGAGGCAAGAGATGGCCAGTAGAGGCCTCTGGacatgggtttttgaagtttactcccatctcccagcttttatactcacacttttctcgccgcggggctctatggctccaggcgattggttgtttgcaggtgttgttttacttgctctcttgctctgtcgttctCCTCCTCACGGCGACGCG	AGGCAAGAGATGGCCAGTAGAGGCCTCTGGACATGGGTTTTTGAAGTTTACTCCCATCTCCCAGCTTTTATACTCACACTTTTCTCGCCGCGGGGCTCTATGGCTCCAGGCGATTGGTTGTTTGCAGGTGTTGTTTTACTTGCTCTCTTGCTCTGTCGTTCT
35838	fs_permutations			8.28381	1.43785		3	10.8814	14.4831		1	7.64355	0.512533	2	449		0	GCCCCACGGAGGTGCCACAACTCTAATAGTctcgcggggtctgctggtcagcgcctcatgTGGTGCTCCTGATGCCCCTCACCCACCCCTGAAGATCCCAGGTGGGCGAGGGAATAGTCAGAGGGATCACAATCTTTCAGCTAACTTATTCTACTCCGATGATCGGCTGAATGTAACAGAGGAACTAACGTCCCTCCTCACGGCGACGCG	CTCGCGGGGTCTGCTGGTCAGCGCCTCATGTGGTGCTCCTGATGCCCCTCACCCACCCCTGAAGATCCCAGGTGGGCGAGGGAATAGTCAGAGGGATCACAATCTTTCAGCTAACTTATTCTACTCCGATGATCGGCTGAATGTAACAGAGGAACTAACGTC
35839	fs_permutations						0	7.3952	0.25058		1	8.07498	1.08992	1	199		0	GCCCCACGGAGGTGCCACACTTCTCCATATctcgcggggtctgctggtcagcgcctcatgTGGTGCTCCTGAACCAAACGTAACACCTACCGCCGCCCACAGGACGTCAAGTTCCCGGGCGGTGGTCAGATCGTTGGTGGAGTTTACGTGTTGCCGCGCAGGGGCCCCACGTTGGGTGTGCGCGCGACTAGGCCTCCTCACGGCGACGCG	CTCGCGGGGTCTGCTGGTCAGCGCCTCATGTGGTGCTCCTGAACCAAACGTAACACCTACCGCCGCCCACAGGACGTCAAGTTCCCGGGCGGTGGTCAGATCGTTGGTGGAGTTTACGTGTTGCCGCGCAGGGGCCCCACGTTGGGTGTGCGCGCGACTAGG
35840	fs_permutations						0				0			0	121		0	GCCCCACGGAGGTGCCACATCTGGGCGCCCctcgcggggtctgctggtcagcgcctcatgTGGTGCTCCTGACAGTCCGAGAGAGGCGAAGAGACAATTGAAGAAAGATTTGAAATTACAGGAACCATGCGCAGGCTCGCTGACCAAAGTCTCCCACCGAACTTCTCCAGCCTTGAAAACTTTAGAGCCTATCCTCCTCACGGCGACGCG	CTCGCGGGGTCTGCTGGTCAGCGCCTCATGTGGTGCTCCTGACAGTCCGAGAGAGGCGAAGAGACAATTGAAGAAAGATTTGAAATTACAGGAACCATGCGCAGGCTCGCTGACCAAAGTCTCCCACCGAACTTCTCCAGCCTTGAAAACTTTAGAGCCTAT
35841	fs_permutations			9.15746	3.58662		2	7.12928	0.0158353		1	7.64433	0.513421	1	1863		0	GCCCCACGGAGGTGCCACATTACACACACTctcgcggggtctgctggtcagcgcctcatgTGGTGCTCCTGAgaagtttactcccatctcccagcttttatactcacacttttctcgccgcggggctctatggctccaggcgattggttgtttgcaggtgttgttttacttgctctcttgctctgtcgttctCCTCCTCACGGCGACGCG	CTCGCGGGGTCTGCTGGTCAGCGCCTCATGTGGTGCTCCTGAGAAGTTTACTCCCATCTCCCAGCTTTTATACTCACACTTTTCTCGCCGCGGGGCTCTATGGCTCCAGGCGATTGGTTGTTTGCAGGTGTTGTTTTACTTGCTCTCTTGCTCTGTCGTTCT
35842	fs_permutations							8.32096	1.50518		2	7.71538	0.59709	2	47		0	GCCCCACGGAGGTGCCACCCGAAGAGCCGTctcgcggggtctgctggtcagcgcctcatgCCTCAAAGAAAATGCCCCTCACCCACCCCTGAAGATCCCAGGTGGGCGAGGGAATAGTCAGAGGGATCACAATCTTTCAGCTAACTTATTCTACTCCGATGATCGGCTGAATGTAACAGAGGAACTAACGTCCCTCCTCACGGCGACGCG	CTCGCGGGGTCTGCTGGTCAGCGCCTCATGCCTCAAAGAAAATGCCCCTCACCCACCCCTGAAGATCCCAGGTGGGCGAGGGAATAGTCAGAGGGATCACAATCTTTCAGCTAACTTATTCTACTCCGATGATCGGCTGAATGTAACAGAGGAACTAACGTC
35843	fs_permutations			8.54465	1.94949		1	7.12928	0.0158353		1	7.75267	0.642673	1	484		0	GCCCCACGGAGGTGCCACATGCCGGATCGActcgcggggtctgctggtcagcgcctcatgCCTCAAAGAAAAACCAAACGTAACACCTACCGCCGCCCACAGGACGTCAAGTTCCCGGGCGGTGGTCAGATCGTTGGTGGAGTTTACGTGTTGCCGCGCAGGGGCCCCACGTTGGGTGTGCGCGCGACTAGGCCTCCTCACGGCGACGCG	CTCGCGGGGTCTGCTGGTCAGCGCCTCATGCCTCAAAGAAAAACCAAACGTAACACCTACCGCCGCCCACAGGACGTCAAGTTCCCGGGCGGTGGTCAGATCGTTGGTGGAGTTTACGTGTTGCCGCGCAGGGGCCCCACGTTGGGTGTGCGCGCGACTAGG
35844	fs_permutations										0			0	56		0	GCCCCACGGAGGTGCCACTTTCTGGTCATActcgcggggtctgctggtcagcgcctcatgCCTCAAAGAAAACAGTCCGAGAGAGGCGAAGAGACAATTGAAGAAAGATTTGAAATTACAGGAACCATGCGCAGGCTCGCTGACCAAAGTCTCCCACCGAACTTCTCCAGCCTTGAAAACTTTAGAGCCTATCCTCCTCACGGCGACGCG	CTCGCGGGGTCTGCTGGTCAGCGCCTCATGCCTCAAAGAAAACAGTCCGAGAGAGGCGAAGAGACAATTGAAGAAAGATTTGAAATTACAGGAACCATGCGCAGGCTCGCTGACCAAAGTCTCCCACCGAACTTCTCCAGCCTTGAAAACTTTAGAGCCTAT
35845	fs_permutations						0				0	8.02535	1.01438	1	94		0	GCCCCACGGAGGTGCCACTCAAGAAAGCTGctcgcggggtctgctggtcagcgcctcatgCCTCAAAGAAAAgaagtttactcccatctcccagcttttatactcacacttttctcgccgcggggctctatggctccaggcgattggttgtttgcaggtgttgttttacttgctctcttgctctgtcgttctCCTCCTCACGGCGACGCG	CTCGCGGGGTCTGCTGGTCAGCGCCTCATGCCTCAAAGAAAAGAAGTTTACTCCCATCTCCCAGCTTTTATACTCACACTTTTCTCGCCGCGGGGCTCTATGGCTCCAGGCGATTGGTTGTTTGCAGGTGTTGTTTTACTTGCTCTCTTGCTCTGTCGTTCT
35846	fs_permutations			7.78574	0.684102		1	8.15431	1.2162		2	7.62361	0.489795	1	19		0	GCCCCACGGAGGTGCCACTCGACTGCTTCGctcgcggggtctgctggtcagcgcctcatgGATTCCTTTCGTTGCCCCTCACCCACCCCTGAAGATCCCAGGTGGGCGAGGGAATAGTCAGAGGGATCACAATCTTTCAGCTAACTTATTCTACTCCGATGATCGGCTGAATGTAACAGAGGAACTAACGTCCCTCCTCACGGCGACGCG	CTCGCGGGGTCTGCTGGTCAGCGCCTCATGGATTCCTTTCGTTGCCCCTCACCCACCCCTGAAGATCCCAGGTGGGCGAGGGAATAGTCAGAGGGATCACAATCTTTCAGCTAACTTATTCTACTCCGATGATCGGCTGAATGTAACAGAGGAACTAACGTC
35847	fs_permutations			8.52712	1.91213		1	13.4362	90.6771		1	7.74451	0.632597	1	275		0	GCCCCACGGAGGTGCCACGAGGGGAATAAGctcgcggggtctgctggtcagcgcctcatgGATTCCTTTCGTACCAAACGTAACACCTACCGCCGCCCACAGGACGTCAAGTTCCCGGGCGGTGGTCAGATCGTTGGTGGAGTTTACGTGTTGCCGCGCAGGGGCCCCACGTTGGGTGTGCGCGCGACTAGGCCTCCTCACGGCGACGCG	CTCGCGGGGTCTGCTGGTCAGCGCCTCATGGATTCCTTTCGTACCAAACGTAACACCTACCGCCGCCCACAGGACGTCAAGTTCCCGGGCGGTGGTCAGATCGTTGGTGGAGTTTACGTGTTGCCGCGCAGGGGCCCCACGTTGGGTGTGCGCGCGACTAGG
35848	fs_permutations			7.91158	0.85071		1	13.5593	98.8561		1			0	628		0	GCCCCACGGAGGTGCCACTACCCATCTGACctcgcggggtctgctggtcagcgcctcatgGATTCCTTTCGTCAGTCCGAGAGAGGCGAAGAGACAATTGAAGAAAGATTTGAAATTACAGGAACCATGCGCAGGCTCGCTGACCAAAGTCTCCCACCGAACTTCTCCAGCCTTGAAAACTTTAGAGCCTATCCTCCTCACGGCGACGCG	CTCGCGGGGTCTGCTGGTCAGCGCCTCATGGATTCCTTTCGTCAGTCCGAGAGAGGCGAAGAGACAATTGAAGAAAGATTTGAAATTACAGGAACCATGCGCAGGCTCGCTGACCAAAGTCTCCCACCGAACTTCTCCAGCCTTGAAAACTTTAGAGCCTAT
35849	fs_permutations			9.95382	7.07169		1				0			0	389		0	GCCCCACGGAGGTGCCACCATCTCATTTTCctcgcggggtctgctggtcagcgcctcatgGATTCCTTTCGTgaagtttactcccatctcccagcttttatactcacacttttctcgccgcggggctctatggctccaggcgattggttgtttgcaggtgttgttttacttgctctcttgctctgtcgttctCCTCCTCACGGCGACGCG	CTCGCGGGGTCTGCTGGTCAGCGCCTCATGGATTCCTTTCGTGAAGTTTACTCCCATCTCCCAGCTTTTATACTCACACTTTTCTCGCCGCGGGGCTCTATGGCTCCAGGCGATTGGTTGTTTGCAGGTGTTGTTTTACTTGCTCTCTTGCTCTGTCGTTCT
35850	fs_permutations						0				0	8.22243	1.3303	1	14		0	GCCCCACGGAGGTGCCACCCAATAGGTTTCctcgcggggtctgctggtcagcgcctcatgacatgggtttttTGCCCCTCACCCACCCCTGAAGATCCCAGGTGGGCGAGGGAATAGTCAGAGGGATCACAATCTTTCAGCTAACTTATTCTACTCCGATGATCGGCTGAATGTAACAGAGGAACTAACGTCCCTCCTCACGGCGACGCG	CTCGCGGGGTCTGCTGGTCAGCGCCTCATGACATGGGTTTTTTGCCCCTCACCCACCCCTGAAGATCCCAGGTGGGCGAGGGAATAGTCAGAGGGATCACAATCTTTCAGCTAACTTATTCTACTCCGATGATCGGCTGAATGTAACAGAGGAACTAACGTC
35851	fs_permutations			8.09557	1.12202		2				0	8.00749	0.987827	2	207		0	GCCCCACGGAGGTGCCACGAATTTAGATCTctcgcggggtctgctggtcagcgcctcatgacatgggtttttACCAAACGTAACACCTACCGCCGCCCACAGGACGTCAAGTTCCCGGGCGGTGGTCAGATCGTTGGTGGAGTTTACGTGTTGCCGCGCAGGGGCCCCACGTTGGGTGTGCGCGCGACTAGGCCTCCTCACGGCGACGCG	CTCGCGGGGTCTGCTGGTCAGCGCCTCATGACATGGGTTTTTACCAAACGTAACACCTACCGCCGCCCACAGGACGTCAAGTTCCCGGGCGGTGGTCAGATCGTTGGTGGAGTTTACGTGTTGCCGCGCAGGGGCCCCACGTTGGGTGTGCGCGCGACTAGG
35852	fs_permutations										0			0	51		0	GCCCCACGGAGGTGCCACAAGGCATCTTTGctcgcggggtctgctggtcagcgcctcatgacatgggtttttCAGTCCGAGAGAGGCGAAGAGACAATTGAAGAAAGATTTGAAATTACAGGAACCATGCGCAGGCTCGCTGACCAAAGTCTCCCACCGAACTTCTCCAGCCTTGAAAACTTTAGAGCCTATCCTCCTCACGGCGACGCG	CTCGCGGGGTCTGCTGGTCAGCGCCTCATGACATGGGTTTTTCAGTCCGAGAGAGGCGAAGAGACAATTGAAGAAAGATTTGAAATTACAGGAACCATGCGCAGGCTCGCTGACCAAAGTCTCCCACCGAACTTCTCCAGCCTTGAAAACTTTAGAGCCTAT
35853	fs_permutations			8.56747	1.9988		1				0	7.72333	0.606707	1	380		0	GCCCCACGGAGGTGCCACAGCATTCTACGActcgcggggtctgctggtcagcgcctcatgacatgggtttttgaagtttactcccatctcccagcttttatactcacacttttctcgccgcggggctctatggctccaggcgattggttgtttgcaggtgttgttttacttgctctcttgctctgtcgttctCCTCCTCACGGCGACGCG	CTCGCGGGGTCTGCTGGTCAGCGCCTCATGACATGGGTTTTTGAAGTTTACTCCCATCTCCCAGCTTTTATACTCACACTTTTCTCGCCGCGGGGCTCTATGGCTCCAGGCGATTGGTTGTTTGCAGGTGTTGTTTTACTTGCTCTCTTGCTCTGTCGTTCT
35854	fs_permutations						0				0	8.16274	1.23003	1	131		0	GCCCCACGGAGGTGCCACCGCCGCGAGCATgataggtacctggctgtcgtccatgctgtgtttgctttaaaagccaggacggtcacctttggggtggtgacaagtgtgatcacttgggtggtggctgtgtttgcgtctctcccaggaatcatctttaccagatctcaaaaagaaggtcttcattacacctgcCCTCCTCACGGCGACGCG	GATAGGTACCTGGCTGTCGTCCATGCTGTGTTTGCTTTAAAAGCCAGGACGGTCACCTTTGGGGTGGTGACAAGTGTGATCACTTGGGTGGTGGCTGTGTTTGCGTCTCTCCCAGGAATCATCTTTACCAGATCTCAAAAAGAAGGTCTTCATTACACCTGC
35855	fs_permutations			8.07603	1.09155		3	7.86234	0.783788		1	7.96258	0.922491	1	115		0	GCCCCACGGAGGTGCCACACGCGTTACAATgataggtacctggctgtcgtccatgctgtgtttgctttaaaaGGCCTTGGTCCATGGGGAAAGAAGCCCCGCAATTTCCCCATGGCTCAAGTGCATCAGGGGCTGATGCCAACTGCTCCCCCAGAGGACCCAGCTGTGGATCTGCTAAAGAACTACATGCAGCCTCCTCACGGCGACGCG	GATAGGTACCTGGCTGTCGTCCATGCTGTGTTTGCTTTAAAAGGCCTTGGTCCATGGGGAAAGAAGCCCCGCAATTTCCCCATGGCTCAAGTGCATCAGGGGCTGATGCCAACTGCTCCCCCAGAGGACCCAGCTGTGGATCTGCTAAAGAACTACATGCAG
35856	fs_permutations						0				0	8.0528	1.05584	1	82		0	GCCCCACGGAGGTGCCACATCGTTGATGCTgataggtacctggctgtcgtccatgctgtgtttgctttaaaaGGACTGAGGGGCCAGCCCCAGGCCCCGAAACAAGCTTATGGGGCGGTCAGCTTTGTTCCAGCCAACAAAAACAACCCATTTCAAAGCTTACCAGAGCCACCCCAGGAAGTGCAGGATTGGCCTCCTCACGGCGACGCG	GATAGGTACCTGGCTGTCGTCCATGCTGTGTTTGCTTTAAAAGGACTGAGGGGCCAGCCCCAGGCCCCGAAACAAGCTTATGGGGCGGTCAGCTTTGTTCCAGCCAACAAAAACAACCCATTTCAAAGCTTACCAGAGCCACCCCAGGAAGTGCAGGATTGG
35857	fs_permutations						0				0	7.88442	0.813516	1	281	24	0.0854093	GCCCCACGGAGGTGCCACACTCCATGGGCGgataggtacctggctgtcgtccatgctgtgtttgctttaaaaGGGCAAGCGGCACCGTCCGCCAAAACAAACGGCAACTCCGACATCCCCGACGCCGCTACAAGCGCACCACCAATGGACAAAATGGTCGAACAGATCATCACAGCTATGGTGGGGAGAATCCCTCCTCACGGCGACGCG	GATAGGTACCTGGCTGTCGTCCATGCTGTGTTTGCTTTAAAAGGGCAAGCGGCACCGTCCGCCAAAACAAACGGCAACTCCGACATCCCCGACGCCGCTACAAGCGCACCACCAATGGACAAAATGGTCGAACAGATCATCACAGCTATGGTGGGGAGAATC
35858	fs_permutations							8.19609	1.28554		1			0	12		0	GCCCCACGGAGGTGCCACCTAACGAGACACgataggtacctggctgtcgtccatgctgtgtttgctttaaaaGGCCGTGCTGGCGTTCGTGGCCCTCATCCCGCCGACCTTGCCCGGCACAAACATCGTGTTGGGGGCCCTTCCGGAGGACAGACACATCGACCGCCTGGCCAAACGCCAGCGCCCCGGCGACCTCCTCACGGCGACGCG	GATAGGTACCTGGCTGTCGTCCATGCTGTGTTTGCTTTAAAAGGCCGTGCTGGCGTTCGTGGCCCTCATCCCGCCGACCTTGCCCGGCACAAACATCGTGTTGGGGGCCCTTCCGGAGGACAGACACATCGACCGCCTGGCCAAACGCCAGCGCCCCGGCGA
35859	fs_permutations						0	8.01453	0.998257		2	7.87347	0.798719	2	133		0	GCCCCACGGAGGTGCCACCGGCGTTCGATTgataggtacctggctgtcgtccatgctgtgtttgctttaaaaGAGCAAAGGGGCCAGCCTCAGGCCCCACAACAAACTGGGGCATTCCCAATTCAGCCATTTGTTCCTCAGGGTTTTCAGGGACAACAACCCCCACTGTCCCAAGTGTTTCAGGGAATAAGCCCTCCTCACGGCGACGCG	GATAGGTACCTGGCTGTCGTCCATGCTGTGTTTGCTTTAAAAGAGCAAAGGGGCCAGCCTCAGGCCCCACAACAAACTGGGGCATTCCCAATTCAGCCATTTGTTCCTCAGGGTTTTCAGGGACAACAACCCCCACTGTCCCAAGTGTTTCAGGGAATAAGC
35860	fs_permutations						0	8.04245	1.04011		1			0	562		0	GCCCCACGGAGGTGCCACTCACTGCGGGTTgataggtacctggctgtcgtccatgctgtgtttgctttaaaaCAGAACGCCTCCAGGCCTTGCAACACTTGGTCCGGAAGGCCCTGGAGGCAGGCCATATCGAACCCTACACCGGGCCAGGAAATAACCCAGTATTCCCAGTTAAAAAAGCCAATGGAACCTCCTCCTCACGGCGACGCG	GATAGGTACCTGGCTGTCGTCCATGCTGTGTTTGCTTTAAAACAGAACGCCTCCAGGCCTTGCAACACTTGGTCCGGAAGGCCCTGGAGGCAGGCCATATCGAACCCTACACCGGGCCAGGAAATAACCCAGTATTCCCAGTTAAAAAAGCCAATGGAACCT
35861	fs_permutations										0	8.01206	0.994588	1	65		0	GCCCCACGGAGGTGCCACGACATGCTAACGgataggtacctggctgtcgtccatgctgtgtttgctttaaaaGGGAAGATCTGGCCTTCCTACAAGGGAAGGCCAGGGAATTTTCTTCAGAGCAGACCAGAGCCAACAGCCCCACCAGAAGAGAGCTTCAGGTCTGGGGTAGAGACAACAACTCCCCCTCAGCCTCCTCACGGCGACGCG	GATAGGTACCTGGCTGTCGTCCATGCTGTGTTTGCTTTAAAAGGGAAGATCTGGCCTTCCTACAAGGGAAGGCCAGGGAATTTTCTTCAGAGCAGACCAGAGCCAACAGCCCCACCAGAAGAGAGCTTCAGGTCTGGGGTAGAGACAACAACTCCCCCTCAG
35862	fs_permutations										0	7.74127	0.628616	1	86		0	GCCCCACGGAGGTGCCACGAGATCATTTGTgataggtacctggctgtcgtccatgctgtgtttgctttaaaaCAGCTGGGCCTTCTGGTCGTGTTCTTGGCCACCCAGGAGGTCCTTCGCAAGAGGTGGACAGCCAAGATCAGCATGCCAGCTATACTGATTGCTCTGCTAGTCCTGGTGTTTGGGGGCATTCCTCCTCACGGCGACGCG	GATAGGTACCTGGCTGTCGTCCATGCTGTGTTTGCTTTAAAACAGCTGGGCCTTCTGGTCGTGTTCTTGGCCACCCAGGAGGTCCTTCGCAAGAGGTGGACAGCCAAGATCAGCATGCCAGCTATACTGATTGCTCTGCTAGTCCTGGTGTTTGGGGGCATT
35863	fs_permutations						0	12.0224	33.3183		1	7.74771	0.636549	1	110		0	GCCCCACGGAGGTGCCACAATGTTGCTTCAgataggtacctggctgtcgtccatgctgtgGCGGGTTTTTTAgccaggacggtcacctttggggtggtgacaagtgtgatcacttgggtggtggctgtgtttgcgtctctcccaggaatcatctttaccagatctcaaaaagaaggtcttcattacacctgcCCTCCTCACGGCGACGCG	GATAGGTACCTGGCTGTCGTCCATGCTGTGGCGGGTTTTTTAGCCAGGACGGTCACCTTTGGGGTGGTGACAAGTGTGATCACTTGGGTGGTGGCTGTGTTTGCGTCTCTCCCAGGAATCATCTTTACCAGATCTCAAAAAGAAGGTCTTCATTACACCTGC
35864	fs_permutations						0	7.97059	0.933993		1	7.69178	0.568842	1	313		0	GCCCCACGGAGGTGCCACGAACTGGCCCTGgataggtacctggctgtcgtccatgctgtgGCGGGTTTTTTAGGCCTTGGTCCATGGGGAAAGAAGCCCCGCAATTTCCCCATGGCTCAAGTGCATCAGGGGCTGATGCCAACTGCTCCCCCAGAGGACCCAGCTGTGGATCTGCTAAAGAACTACATGCAGCCTCCTCACGGCGACGCG	GATAGGTACCTGGCTGTCGTCCATGCTGTGGCGGGTTTTTTAGGCCTTGGTCCATGGGGAAAGAAGCCCCGCAATTTCCCCATGGCTCAAGTGCATCAGGGGCTGATGCCAACTGCTCCCCCAGAGGACCCAGCTGTGGATCTGCTAAAGAACTACATGCAG
35865	fs_permutations						0	12.9962	66.5388		1	8.07555	1.0908	1	355		0	GCCCCACGGAGGTGCCACGGCATACCTAGGgataggtacctggctgtcgtccatgctgtgGCGGGTTTTTTAGGACTGAGGGGCCAGCCCCAGGCCCCGAAACAAGCTTATGGGGCGGTCAGCTTTGTTCCAGCCAACAAAAACAACCCATTTCAAAGCTTACCAGAGCCACCCCAGGAAGTGCAGGATTGGCCTCCTCACGGCGACGCG	GATAGGTACCTGGCTGTCGTCCATGCTGTGGCGGGTTTTTTAGGACTGAGGGGCCAGCCCCAGGCCCCGAAACAAGCTTATGGGGCGGTCAGCTTTGTTCCAGCCAACAAAAACAACCCATTTCAAAGCTTACCAGAGCCACCCCAGGAAGTGCAGGATTGG
35866	fs_permutations			9.01552	3.14338		1				0	7.91665	0.857736	2	85		0	GCCCCACGGAGGTGCCACTTAAATGAGCGAgataggtacctggctgtcgtccatgctgtgGCGGGTTTTTTAGGGCAAGCGGCACCGTCCGCCAAAACAAACGGCAACTCCGACATCCCCGACGCCGCTACAAGCGCACCACCAATGGACAAAATGGTCGAACAGATCATCACAGCTATGGTGGGGAGAATCCCTCCTCACGGCGACGCG	GATAGGTACCTGGCTGTCGTCCATGCTGTGGCGGGTTTTTTAGGGCAAGCGGCACCGTCCGCCAAAACAAACGGCAACTCCGACATCCCCGACGCCGCTACAAGCGCACCACCAATGGACAAAATGGTCGAACAGATCATCACAGCTATGGTGGGGAGAATC
35867	fs_permutations			8.24109	1.36252		3	8.64217	2.16582		2	8.06325	1.07182	1	899		0	GCCCCACGGAGGTGCCACGACTACCTCATCgataggtacctggctgtcgtccatgctgtgGCGGGTTTTTTAGGCCGTGCTGGCGTTCGTGGCCCTCATCCCGCCGACCTTGCCCGGCACAAACATCGTGTTGGGGGCCCTTCCGGAGGACAGACACATCGACCGCCTGGCCAAACGCCAGCGCCCCGGCGACCTCCTCACGGCGACGCG	GATAGGTACCTGGCTGTCGTCCATGCTGTGGCGGGTTTTTTAGGCCGTGCTGGCGTTCGTGGCCCTCATCCCGCCGACCTTGCCCGGCACAAACATCGTGTTGGGGGCCCTTCCGGAGGACAGACACATCGACCGCCTGGCCAAACGCCAGCGCCCCGGCGA
35868	fs_permutations			9.78138	6.14611		1							0	377		0	GCCCCACGGAGGTGCCACCCGGCCGCTCCTgataggtacctggctgtcgtccatgctgtgGCGGGTTTTTTAGAGCAAAGGGGCCAGCCTCAGGCCCCACAACAAACTGGGGCATTCCCAATTCAGCCATTTGTTCCTCAGGGTTTTCAGGGACAACAACCCCCACTGTCCCAAGTGTTTCAGGGAATAAGCCCTCCTCACGGCGACGCG	GATAGGTACCTGGCTGTCGTCCATGCTGTGGCGGGTTTTTTAGAGCAAAGGGGCCAGCCTCAGGCCCCACAACAAACTGGGGCATTCCCAATTCAGCCATTTGTTCCTCAGGGTTTTCAGGGACAACAACCCCCACTGTCCCAAGTGTTTCAGGGAATAAGC
35869	fs_permutations			8.83466	2.63823		2				0	7.55401	0.412852	1	86		0	GCCCCACGGAGGTGCCACGCTCTGGGCTGGgataggtacctggctgtcgtccatgctgtgGCGGGTTTTTTACAGAACGCCTCCAGGCCTTGCAACACTTGGTCCGGAAGGCCCTGGAGGCAGGCCATATCGAACCCTACACCGGGCCAGGAAATAACCCAGTATTCCCAGTTAAAAAAGCCAATGGAACCTCCTCCTCACGGCGACGCG	GATAGGTACCTGGCTGTCGTCCATGCTGTGGCGGGTTTTTTACAGAACGCCTCCAGGCCTTGCAACACTTGGTCCGGAAGGCCCTGGAGGCAGGCCATATCGAACCCTACACCGGGCCAGGAAATAACCCAGTATTCCCAGTTAAAAAAGCCAATGGAACCT
35870	fs_permutations			9.12434	3.47925		1				0	8.02314	1.01108	1	244		0	GCCCCACGGAGGTGCCACCGCACGGCACACgataggtacctggctgtcgtccatgctgtgGCGGGTTTTTTAGGGAAGATCTGGCCTTCCTACAAGGGAAGGCCAGGGAATTTTCTTCAGAGCAGACCAGAGCCAACAGCCCCACCAGAAGAGAGCTTCAGGTCTGGGGTAGAGACAACAACTCCCCCTCAGCCTCCTCACGGCGACGCG	GATAGGTACCTGGCTGTCGTCCATGCTGTGGCGGGTTTTTTAGGGAAGATCTGGCCTTCCTACAAGGGAAGGCCAGGGAATTTTCTTCAGAGCAGACCAGAGCCAACAGCCCCACCAGAAGAGAGCTTCAGGTCTGGGGTAGAGACAACAACTCCCCCTCAG
35871	fs_permutations			9.22452	3.8117		1					7.64948	0.519349	1	473		0	GCCCCACGGAGGTGCCACTTCCCCGATGGCgataggtacctggctgtcgtccatgctgtgGCGGGTTTTTTACAGCTGGGCCTTCTGGTCGTGTTCTTGGCCACCCAGGAGGTCCTTCGCAAGAGGTGGACAGCCAAGATCAGCATGCCAGCTATACTGATTGCTCTGCTAGTCCTGGTGTTTGGGGGCATTCCTCCTCACGGCGACGCG	GATAGGTACCTGGCTGTCGTCCATGCTGTGGCGGGTTTTTTACAGCTGGGCCTTCTGGTCGTGTTCTTGGCCACCCAGGAGGTCCTTCGCAAGAGGTGGACAGCCAAGATCAGCATGCCAGCTATACTGATTGCTCTGCTAGTCCTGGTGTTTGGGGGCATT
35872	fs_permutations						0	8.00261	0.980622		1	7.70999	0.590596	1	220		0	GCCCCACGGAGGTGCCACTCTCCGGAATCGgataggtacctggctgtcgtccatgctgtgCATCAGGGAAACgccaggacggtcacctttggggtggtgacaagtgtgatcacttgggtggtggctgtgtttgcgtctctcccaggaatcatctttaccagatctcaaaaagaaggtcttcattacacctgcCCTCCTCACGGCGACGCG	GATAGGTACCTGGCTGTCGTCCATGCTGTGCATCAGGGAAACGCCAGGACGGTCACCTTTGGGGTGGTGACAAGTGTGATCACTTGGGTGGTGGCTGTGTTTGCGTCTCTCCCAGGAATCATCTTTACCAGATCTCAAAAAGAAGGTCTTCATTACACCTGC
35873	fs_permutations						0				0			0	166		0	GCCCCACGGAGGTGCCACCCGGGTCGGACAgataggtacctggctgtcgtccatgctgtgCATCAGGGAAACGGCCTTGGTCCATGGGGAAAGAAGCCCCGCAATTTCCCCATGGCTCAAGTGCATCAGGGGCTGATGCCAACTGCTCCCCCAGAGGACCCAGCTGTGGATCTGCTAAAGAACTACATGCAGCCTCCTCACGGCGACGCG	GATAGGTACCTGGCTGTCGTCCATGCTGTGCATCAGGGAAACGGCCTTGGTCCATGGGGAAAGAAGCCCCGCAATTTCCCCATGGCTCAAGTGCATCAGGGGCTGATGCCAACTGCTCCCCCAGAGGACCCAGCTGTGGATCTGCTAAAGAACTACATGCAG
35874	fs_permutations			11.3503	20.4839		2				0	7.32867	0.18773	1	849	166	0.195524	GCCCCACGGAGGTGCCACCTATCCCGAGCCgataggtacctggctgtcgtccatgctgtgCATCAGGGAAACGGACTGAGGGGCCAGCCCCAGGCCCCGAAACAAGCTTATGGGGCGGTCAGCTTTGTTCCAGCCAACAAAAACAACCCATTTCAAAGCTTACCAGAGCCACCCCAGGAAGTGCAGGATTGGCCTCCTCACGGCGACGCG	GATAGGTACCTGGCTGTCGTCCATGCTGTGCATCAGGGAAACGGACTGAGGGGCCAGCCCCAGGCCCCGAAACAAGCTTATGGGGCGGTCAGCTTTGTTCCAGCCAACAAAAACAACCCATTTCAAAGCTTACCAGAGCCACCCCAGGAAGTGCAGGATTGG
35875	fs_permutations			11.0559	16.4917		2	7.76034	0.652201		1	8.03157	1.02371	1	558		0	GCCCCACGGAGGTGCCACCTATTTGAATGTgataggtacctggctgtcgtccatgctgtgCATCAGGGAAACGGGCAAGCGGCACCGTCCGCCAAAACAAACGGCAACTCCGACATCCCCGACGCCGCTACAAGCGCACCACCAATGGACAAAATGGTCGAACAGATCATCACAGCTATGGTGGGGAGAATCCCTCCTCACGGCGACGCG	GATAGGTACCTGGCTGTCGTCCATGCTGTGCATCAGGGAAACGGGCAAGCGGCACCGTCCGCCAAAACAAACGGCAACTCCGACATCCCCGACGCCGCTACAAGCGCACCACCAATGGACAAAATGGTCGAACAGATCATCACAGCTATGGTGGGGAGAATC
35876	fs_permutations			8.40086	1.65604		2	13.1752	75.4791		1	7.81914	0.726913	2	1110	675	0.608108	GCCCCACGGAGGTGCCACTGGGACTGGGCTgataggtacctggctgtcgtccatgctgtgCATCAGGGAAACGGCCGTGCTGGCGTTCGTGGCCCTCATCCCGCCGACCTTGCCCGGCACAAACATCGTGTTGGGGGCCCTTCCGGAGGACAGACACATCGACCGCCTGGCCAAACGCCAGCGCCCCGGCGACCTCCTCACGGCGACGCG	GATAGGTACCTGGCTGTCGTCCATGCTGTGCATCAGGGAAACGGCCGTGCTGGCGTTCGTGGCCCTCATCCCGCCGACCTTGCCCGGCACAAACATCGTGTTGGGGGCCCTTCCGGAGGACAGACACATCGACCGCCTGGCCAAACGCCAGCGCCCCGGCGA
35877	fs_permutations			9.33003	4.18771		1					7.84466	0.760312	1	913		0	GCCCCACGGAGGTGCCACATCTGCCATATTgataggtacctggctgtcgtccatgctgtgCATCAGGGAAACGAGCAAAGGGGCCAGCCTCAGGCCCCACAACAAACTGGGGCATTCCCAATTCAGCCATTTGTTCCTCAGGGTTTTCAGGGACAACAACCCCCACTGTCCCAAGTGTTTCAGGGAATAAGCCCTCCTCACGGCGACGCG	GATAGGTACCTGGCTGTCGTCCATGCTGTGCATCAGGGAAACGAGCAAAGGGGCCAGCCTCAGGCCCCACAACAAACTGGGGCATTCCCAATTCAGCCATTTGTTCCTCAGGGTTTTCAGGGACAACAACCCCCACTGTCCCAAGTGTTTCAGGGAATAAGC
35878	fs_permutations			8.56628	1.99621		2				0			0	157		0	GCCCCACGGAGGTGCCACCTAGTCGACTGGgataggtacctggctgtcgtccatgctgtgCATCAGGGAAACCAGAACGCCTCCAGGCCTTGCAACACTTGGTCCGGAAGGCCCTGGAGGCAGGCCATATCGAACCCTACACCGGGCCAGGAAATAACCCAGTATTCCCAGTTAAAAAAGCCAATGGAACCTCCTCCTCACGGCGACGCG	GATAGGTACCTGGCTGTCGTCCATGCTGTGCATCAGGGAAACCAGAACGCCTCCAGGCCTTGCAACACTTGGTCCGGAAGGCCCTGGAGGCAGGCCATATCGAACCCTACACCGGGCCAGGAAATAACCCAGTATTCCCAGTTAAAAAAGCCAATGGAACCT
35879	fs_permutations			8.11092	1.14626		2				0	7.90687	0.844217	1	1616	4	0.00247525	GCCCCACGGAGGTGCCACGACTTCCTAAGTgataggtacctggctgtcgtccatgctgtgCATCAGGGAAACGGGAAGATCTGGCCTTCCTACAAGGGAAGGCCAGGGAATTTTCTTCAGAGCAGACCAGAGCCAACAGCCCCACCAGAAGAGAGCTTCAGGTCTGGGGTAGAGACAACAACTCCCCCTCAGCCTCCTCACGGCGACGCG	GATAGGTACCTGGCTGTCGTCCATGCTGTGCATCAGGGAAACGGGAAGATCTGGCCTTCCTACAAGGGAAGGCCAGGGAATTTTCTTCAGAGCAGACCAGAGCCAACAGCCCCACCAGAAGAGAGCTTCAGGTCTGGGGTAGAGACAACAACTCCCCCTCAG
35880	fs_permutations						0	7.63536	0.503153		1	7.77613	0.671973	1	33		0	GCCCCACGGAGGTGCCACTTTCGAGCTTTTgataggtacctggctgtcgtccatgctgtgCATCAGGGAAACCAGCTGGGCCTTCTGGTCGTGTTCTTGGCCACCCAGGAGGTCCTTCGCAAGAGGTGGACAGCCAAGATCAGCATGCCAGCTATACTGATTGCTCTGCTAGTCCTGGTGTTTGGGGGCATTCCTCCTCACGGCGACGCG	GATAGGTACCTGGCTGTCGTCCATGCTGTGCATCAGGGAAACCAGCTGGGCCTTCTGGTCGTGTTCTTGGCCACCCAGGAGGTCCTTCGCAAGAGGTGGACAGCCAAGATCAGCATGCCAGCTATACTGATTGCTCTGCTAGTCCTGGTGTTTGGGGGCATT
35881	fs_permutations			8.17544	1.25101		1					8.27838	1.42814	1	180		0	GCCCCACGGAGGTGCCACTGGGACGCGATAgataggtacctggctgtcgtccatgctgtgAAGCCTTTAAATgccaggacggtcacctttggggtggtgacaagtgtgatcacttgggtggtggctgtgtttgcgtctctcccaggaatcatctttaccagatctcaaaaagaaggtcttcattacacctgcCCTCCTCACGGCGACGCG	GATAGGTACCTGGCTGTCGTCCATGCTGTGAAGCCTTTAAATGCCAGGACGGTCACCTTTGGGGTGGTGACAAGTGTGATCACTTGGGTGGTGGCTGTGTTTGCGTCTCTCCCAGGAATCATCTTTACCAGATCTCAAAAAGAAGGTCTTCATTACACCTGC
35882	fs_permutations						0				0	7.73167	0.61686	1	561		0	GCCCCACGGAGGTGCCACATCATTAGAGGAgataggtacctggctgtcgtccatgctgtgAAGCCTTTAAATGGCCTTGGTCCATGGGGAAAGAAGCCCCGCAATTTCCCCATGGCTCAAGTGCATCAGGGGCTGATGCCAACTGCTCCCCCAGAGGACCCAGCTGTGGATCTGCTAAAGAACTACATGCAGCCTCCTCACGGCGACGCG	GATAGGTACCTGGCTGTCGTCCATGCTGTGAAGCCTTTAAATGGCCTTGGTCCATGGGGAAAGAAGCCCCGCAATTTCCCCATGGCTCAAGTGCATCAGGGGCTGATGCCAACTGCTCCCCCAGAGGACCCAGCTGTGGATCTGCTAAAGAACTACATGCAG
35883	fs_permutations			7.53237	0.389677		1					8.1631	1.23062	1	670		0	GCCCCACGGAGGTGCCACAGCTCTACTTACgataggtacctggctgtcgtccatgctgtgAAGCCTTTAAATGGACTGAGGGGCCAGCCCCAGGCCCCGAAACAAGCTTATGGGGCGGTCAGCTTTGTTCCAGCCAACAAAAACAACCCATTTCAAAGCTTACCAGAGCCACCCCAGGAAGTGCAGGATTGGCCTCCTCACGGCGACGCG	GATAGGTACCTGGCTGTCGTCCATGCTGTGAAGCCTTTAAATGGACTGAGGGGCCAGCCCCAGGCCCCGAAACAAGCTTATGGGGCGGTCAGCTTTGTTCCAGCCAACAAAAACAACCCATTTCAAAGCTTACCAGAGCCACCCCAGGAAGTGCAGGATTGG
35884	fs_permutations			7.80539	0.709176		1	13.2303	78.4644		1	7.42189	0.276612	1	655		0	GCCCCACGGAGGTGCCACTATCTCATAAGCgataggtacctggctgtcgtccatgctgtgAAGCCTTTAAATGGGCAAGCGGCACCGTCCGCCAAAACAAACGGCAACTCCGACATCCCCGACGCCGCTACAAGCGCACCACCAATGGACAAAATGGTCGAACAGATCATCACAGCTATGGTGGGGAGAATCCCTCCTCACGGCGACGCG	GATAGGTACCTGGCTGTCGTCCATGCTGTGAAGCCTTTAAATGGGCAAGCGGCACCGTCCGCCAAAACAAACGGCAACTCCGACATCCCCGACGCCGCTACAAGCGCACCACCAATGGACAAAATGGTCGAACAGATCATCACAGCTATGGTGGGGAGAATC
35885	fs_permutations			7.91002	0.848565		2				0	7.56083	0.420225	1	868		0	GCCCCACGGAGGTGCCACAAAGGCCTACCAgataggtacctggctgtcgtccatgctgtgAAGCCTTTAAATGGCCGTGCTGGCGTTCGTGGCCCTCATCCCGCCGACCTTGCCCGGCACAAACATCGTGTTGGGGGCCCTTCCGGAGGACAGACACATCGACCGCCTGGCCAAACGCCAGCGCCCCGGCGACCTCCTCACGGCGACGCG	GATAGGTACCTGGCTGTCGTCCATGCTGTGAAGCCTTTAAATGGCCGTGCTGGCGTTCGTGGCCCTCATCCCGCCGACCTTGCCCGGCACAAACATCGTGTTGGGGGCCCTTCCGGAGGACAGACACATCGACCGCCTGGCCAAACGCCAGCGCCCCGGCGA
35886	fs_permutations			8.21666	1.32042		1				0	7.71296	0.59417	1	333		0	GCCCCACGGAGGTGCCACTGGGAACGATGTgataggtacctggctgtcgtccatgctgtgAAGCCTTTAAATGAGCAAAGGGGCCAGCCTCAGGCCCCACAACAAACTGGGGCATTCCCAATTCAGCCATTTGTTCCTCAGGGTTTTCAGGGACAACAACCCCCACTGTCCCAAGTGTTTCAGGGAATAAGCCCTCCTCACGGCGACGCG	GATAGGTACCTGGCTGTCGTCCATGCTGTGAAGCCTTTAAATGAGCAAAGGGGCCAGCCTCAGGCCCCACAACAAACTGGGGCATTCCCAATTCAGCCATTTGTTCCTCAGGGTTTTCAGGGACAACAACCCCCACTGTCCCAAGTGTTTCAGGGAATAAGC
35887	fs_permutations						0				0	7.78909	0.688356	1	278		0	GCCCCACGGAGGTGCCACACCATAGAGGATgataggtacctggctgtcgtccatgctgtgAAGCCTTTAAATCAGAACGCCTCCAGGCCTTGCAACACTTGGTCCGGAAGGCCCTGGAGGCAGGCCATATCGAACCCTACACCGGGCCAGGAAATAACCCAGTATTCCCAGTTAAAAAAGCCAATGGAACCTCCTCCTCACGGCGACGCG	GATAGGTACCTGGCTGTCGTCCATGCTGTGAAGCCTTTAAATCAGAACGCCTCCAGGCCTTGCAACACTTGGTCCGGAAGGCCCTGGAGGCAGGCCATATCGAACCCTACACCGGGCCAGGAAATAACCCAGTATTCCCAGTTAAAAAAGCCAATGGAACCT
35888	fs_permutations						0				0	7.58458	0.446194	2	43		0	GCCCCACGGAGGTGCCACTATGGTTGCCTTgataggtacctggctgtcgtccatgctgtgAAGCCTTTAAATGGGAAGATCTGGCCTTCCTACAAGGGAAGGCCAGGGAATTTTCTTCAGAGCAGACCAGAGCCAACAGCCCCACCAGAAGAGAGCTTCAGGTCTGGGGTAGAGACAACAACTCCCCCTCAGCCTCCTCACGGCGACGCG	GATAGGTACCTGGCTGTCGTCCATGCTGTGAAGCCTTTAAATGGGAAGATCTGGCCTTCCTACAAGGGAAGGCCAGGGAATTTTCTTCAGAGCAGACCAGAGCCAACAGCCCCACCAGAAGAGAGCTTCAGGTCTGGGGTAGAGACAACAACTCCCCCTCAG
35889	fs_permutations						0				0			0	877		0	GCCCCACGGAGGTGCCACGACTTTTCGGCCgataggtacctggctgtcgtccatgctgtgAAGCCTTTAAATCAGCTGGGCCTTCTGGTCGTGTTCTTGGCCACCCAGGAGGTCCTTCGCAAGAGGTGGACAGCCAAGATCAGCATGCCAGCTATACTGATTGCTCTGCTAGTCCTGGTGTTTGGGGGCATTCCTCCTCACGGCGACGCG	GATAGGTACCTGGCTGTCGTCCATGCTGTGAAGCCTTTAAATCAGCTGGGCCTTCTGGTCGTGTTCTTGGCCACCCAGGAGGTCCTTCGCAAGAGGTGGACAGCCAAGATCAGCATGCCAGCTATACTGATTGCTCTGCTAGTCCTGGTGTTTGGGGGCATT
35890	fs_permutations						0				0	7.92617	0.870991	1	48		0	GCCCCACGGAGGTGCCACTTGAGCCACTTGgataggtacctggctgtcgtccatgctgtgCATGACCCCCCAgccaggacggtcacctttggggtggtgacaagtgtgatcacttgggtggtggctgtgtttgcgtctctcccaggaatcatctttaccagatctcaaaaagaaggtcttcattacacctgcCCTCCTCACGGCGACGCG	GATAGGTACCTGGCTGTCGTCCATGCTGTGCATGACCCCCCAGCCAGGACGGTCACCTTTGGGGTGGTGACAAGTGTGATCACTTGGGTGGTGGCTGTGTTTGCGTCTCTCCCAGGAATCATCTTTACCAGATCTCAAAAAGAAGGTCTTCATTACACCTGC
35891	fs_permutations			8.24818	1.37486		1					7.54936	0.40784	1	69		0	GCCCCACGGAGGTGCCACATTGGCCTGCTGgataggtacctggctgtcgtccatgctgtgCATGACCCCCCAGGCCTTGGTCCATGGGGAAAGAAGCCCCGCAATTTCCCCATGGCTCAAGTGCATCAGGGGCTGATGCCAACTGCTCCCCCAGAGGACCCAGCTGTGGATCTGCTAAAGAACTACATGCAGCCTCCTCACGGCGACGCG	GATAGGTACCTGGCTGTCGTCCATGCTGTGCATGACCCCCCAGGCCTTGGTCCATGGGGAAAGAAGCCCCGCAATTTCCCCATGGCTCAAGTGCATCAGGGGCTGATGCCAACTGCTCCCCCAGAGGACCCAGCTGTGGATCTGCTAAAGAACTACATGCAG
35892	fs_permutations			8.52635	1.9105		1				0	7.72723	0.611453	1	133		0	GCCCCACGGAGGTGCCACTCCAATTTAGCGgataggtacctggctgtcgtccatgctgtgCATGACCCCCCAGGACTGAGGGGCCAGCCCCAGGCCCCGAAACAAGCTTATGGGGCGGTCAGCTTTGTTCCAGCCAACAAAAACAACCCATTTCAAAGCTTACCAGAGCCACCCCAGGAAGTGCAGGATTGGCCTCCTCACGGCGACGCG	GATAGGTACCTGGCTGTCGTCCATGCTGTGCATGACCCCCCAGGACTGAGGGGCCAGCCCCAGGCCCCGAAACAAGCTTATGGGGCGGTCAGCTTTGTTCCAGCCAACAAAAACAACCCATTTCAAAGCTTACCAGAGCCACCCCAGGAAGTGCAGGATTGG
35893	fs_permutations			7.82646	0.736432		1	12.8522	60.1121		1	7.58354	0.445038	1	1117	11	0.00984781	GCCCCACGGAGGTGCCACCTAGAATTACCCgataggtacctggctgtcgtccatgctgtgCATGACCCCCCAGGGCAAGCGGCACCGTCCGCCAAAACAAACGGCAACTCCGACATCCCCGACGCCGCTACAAGCGCACCACCAATGGACAAAATGGTCGAACAGATCATCACAGCTATGGTGGGGAGAATCCCTCCTCACGGCGACGCG	GATAGGTACCTGGCTGTCGTCCATGCTGTGCATGACCCCCCAGGGCAAGCGGCACCGTCCGCCAAAACAAACGGCAACTCCGACATCCCCGACGCCGCTACAAGCGCACCACCAATGGACAAAATGGTCGAACAGATCATCACAGCTATGGTGGGGAGAATC
35894	fs_permutations			7.81086	0.71621		1					7.71817	0.600465	1	610		0	GCCCCACGGAGGTGCCACACTGAGCCACTGgataggtacctggctgtcgtccatgctgtgCATGACCCCCCAGGCCGTGCTGGCGTTCGTGGCCCTCATCCCGCCGACCTTGCCCGGCACAAACATCGTGTTGGGGGCCCTTCCGGAGGACAGACACATCGACCGCCTGGCCAAACGCCAGCGCCCCGGCGACCTCCTCACGGCGACGCG	GATAGGTACCTGGCTGTCGTCCATGCTGTGCATGACCCCCCAGGCCGTGCTGGCGTTCGTGGCCCTCATCCCGCCGACCTTGCCCGGCACAAACATCGTGTTGGGGGCCCTTCCGGAGGACAGACACATCGACCGCCTGGCCAAACGCCAGCGCCCCGGCGA
35895	fs_permutations			7.52652	0.38347		1	7.25587	0.122198		1			0	249		0	GCCCCACGGAGGTGCCACAGGCGACCCCGGgataggtacctggctgtcgtccatgctgtgCATGACCCCCCAGAGCAAAGGGGCCAGCCTCAGGCCCCACAACAAACTGGGGCATTCCCAATTCAGCCATTTGTTCCTCAGGGTTTTCAGGGACAACAACCCCCACTGTCCCAAGTGTTTCAGGGAATAAGCCCTCCTCACGGCGACGCG	GATAGGTACCTGGCTGTCGTCCATGCTGTGCATGACCCCCCAGAGCAAAGGGGCCAGCCTCAGGCCCCACAACAAACTGGGGCATTCCCAATTCAGCCATTTGTTCCTCAGGGTTTTCAGGGACAACAACCCCCACTGTCCCAAGTGTTTCAGGGAATAAGC
35896	fs_permutations			7.78562	0.683949		1				0	7.70091	0.579721	1	223		0	GCCCCACGGAGGTGCCACTTCAAGAACCGAgataggtacctggctgtcgtccatgctgtgCATGACCCCCCACAGAACGCCTCCAGGCCTTGCAACACTTGGTCCGGAAGGCCCTGGAGGCAGGCCATATCGAACCCTACACCGGGCCAGGAAATAACCCAGTATTCCCAGTTAAAAAAGCCAATGGAACCTCCTCCTCACGGCGACGCG	GATAGGTACCTGGCTGTCGTCCATGCTGTGCATGACCCCCCACAGAACGCCTCCAGGCCTTGCAACACTTGGTCCGGAAGGCCCTGGAGGCAGGCCATATCGAACCCTACACCGGGCCAGGAAATAACCCAGTATTCCCAGTTAAAAAAGCCAATGGAACCT
35897	fs_permutations			7.91522	0.855753		1	13.0032	66.8676		1	7.664	0.536176	1	638	23	0.0360502	GCCCCACGGAGGTGCCACGTCTGGTCGCTAgataggtacctggctgtcgtccatgctgtgCATGACCCCCCAGGGAAGATCTGGCCTTCCTACAAGGGAAGGCCAGGGAATTTTCTTCAGAGCAGACCAGAGCCAACAGCCCCACCAGAAGAGAGCTTCAGGTCTGGGGTAGAGACAACAACTCCCCCTCAGCCTCCTCACGGCGACGCG	GATAGGTACCTGGCTGTCGTCCATGCTGTGCATGACCCCCCAGGGAAGATCTGGCCTTCCTACAAGGGAAGGCCAGGGAATTTTCTTCAGAGCAGACCAGAGCCAACAGCCCCACCAGAAGAGAGCTTCAGGTCTGGGGTAGAGACAACAACTCCCCCTCAG
35898	fs_permutations						0				0	7.7288	0.613363	1	78		0	GCCCCACGGAGGTGCCACACCCGGCCGGTCgataggtacctggctgtcgtccatgctgtgCATGACCCCCCACAGCTGGGCCTTCTGGTCGTGTTCTTGGCCACCCAGGAGGTCCTTCGCAAGAGGTGGACAGCCAAGATCAGCATGCCAGCTATACTGATTGCTCTGCTAGTCCTGGTGTTTGGGGGCATTCCTCCTCACGGCGACGCG	GATAGGTACCTGGCTGTCGTCCATGCTGTGCATGACCCCCCACAGCTGGGCCTTCTGGTCGTGTTCTTGGCCACCCAGGAGGTCCTTCGCAAGAGGTGGACAGCCAAGATCAGCATGCCAGCTATACTGATTGCTCTGCTAGTCCTGGTGTTTGGGGGCATT
35899	fs_permutations			7.66118	0.532897		2	13.2453	79.2975		1	7.62695	0.493577	1	1202		0	GCCCCACGGAGGTGCCACCACAAGCTTCGGgataggtacctggctgtcgtccatgctgtgTTGTCGGGAAACgccaggacggtcacctttggggtggtgacaagtgtgatcacttgggtggtggctgtgtttgcgtctctcccaggaatcatctttaccagatctcaaaaagaaggtcttcattacacctgcCCTCCTCACGGCGACGCG	GATAGGTACCTGGCTGTCGTCCATGCTGTGTTGTCGGGAAACGCCAGGACGGTCACCTTTGGGGTGGTGACAAGTGTGATCACTTGGGTGGTGGCTGTGTTTGCGTCTCTCCCAGGAATCATCTTTACCAGATCTCAAAAAGAAGGTCTTCATTACACCTGC
35900	fs_permutations						0	8.32041	1.50418		2	7.51592	0.372289	1	43		0	GCCCCACGGAGGTGCCACACTGCCTTCTGGgataggtacctggctgtcgtccatgctgtgTTGTCGGGAAACGGCCTTGGTCCATGGGGAAAGAAGCCCCGCAATTTCCCCATGGCTCAAGTGCATCAGGGGCTGATGCCAACTGCTCCCCCAGAGGACCCAGCTGTGGATCTGCTAAAGAACTACATGCAGCCTCCTCACGGCGACGCG	GATAGGTACCTGGCTGTCGTCCATGCTGTGTTGTCGGGAAACGGCCTTGGTCCATGGGGAAAGAAGCCCCGCAATTTCCCCATGGCTCAAGTGCATCAGGGGCTGATGCCAACTGCTCCCCCAGAGGACCCAGCTGTGGATCTGCTAAAGAACTACATGCAG
35901	fs_permutations			10.4852	10.7302		1				0			0	527		0	GCCCCACGGAGGTGCCACACTCGTTGCACTgataggtacctggctgtcgtccatgctgtgTTGTCGGGAAACGGACTGAGGGGCCAGCCCCAGGCCCCGAAACAAGCTTATGGGGCGGTCAGCTTTGTTCCAGCCAACAAAAACAACCCATTTCAAAGCTTACCAGAGCCACCCCAGGAAGTGCAGGATTGGCCTCCTCACGGCGACGCG	GATAGGTACCTGGCTGTCGTCCATGCTGTGTTGTCGGGAAACGGACTGAGGGGCCAGCCCCAGGCCCCGAAACAAGCTTATGGGGCGGTCAGCTTTGTTCCAGCCAACAAAAACAACCCATTTCAAAGCTTACCAGAGCCACCCCAGGAAGTGCAGGATTGG
35902	fs_permutations			8.76761	2.46647		1	7.12928	0.0158353		1			0	398		0	GCCCCACGGAGGTGCCACTCCTTAAAACCAgataggtacctggctgtcgtccatgctgtgTTGTCGGGAAACGGGCAAGCGGCACCGTCCGCCAAAACAAACGGCAACTCCGACATCCCCGACGCCGCTACAAGCGCACCACCAATGGACAAAATGGTCGAACAGATCATCACAGCTATGGTGGGGAGAATCCCTCCTCACGGCGACGCG	GATAGGTACCTGGCTGTCGTCCATGCTGTGTTGTCGGGAAACGGGCAAGCGGCACCGTCCGCCAAAACAAACGGCAACTCCGACATCCCCGACGCCGCTACAAGCGCACCACCAATGGACAAAATGGTCGAACAGATCATCACAGCTATGGTGGGGAGAATC
35903	fs_permutations			8.06296	1.07139		1				0	7.71145	0.592359	1	57		0	GCCCCACGGAGGTGCCACGAGCTCTATCCTgataggtacctggctgtcgtccatgctgtgTTGTCGGGAAACGGCCGTGCTGGCGTTCGTGGCCCTCATCCCGCCGACCTTGCCCGGCACAAACATCGTGTTGGGGGCCCTTCCGGAGGACAGACACATCGACCGCCTGGCCAAACGCCAGCGCCCCGGCGACCTCCTCACGGCGACGCG	GATAGGTACCTGGCTGTCGTCCATGCTGTGTTGTCGGGAAACGGCCGTGCTGGCGTTCGTGGCCCTCATCCCGCCGACCTTGCCCGGCACAAACATCGTGTTGGGGGCCCTTCCGGAGGACAGACACATCGACCGCCTGGCCAAACGCCAGCGCCCCGGCGA
35904	fs_permutations			9.54493	5.04411		2	9.22037	3.79746		2	7.78419	0.682141	1	416		0	GCCCCACGGAGGTGCCACTGGCATCCAAGTgataggtacctggctgtcgtccatgctgtgTTGTCGGGAAACGAGCAAAGGGGCCAGCCTCAGGCCCCACAACAAACTGGGGCATTCCCAATTCAGCCATTTGTTCCTCAGGGTTTTCAGGGACAACAACCCCCACTGTCCCAAGTGTTTCAGGGAATAAGCCCTCCTCACGGCGACGCG	GATAGGTACCTGGCTGTCGTCCATGCTGTGTTGTCGGGAAACGAGCAAAGGGGCCAGCCTCAGGCCCCACAACAAACTGGGGCATTCCCAATTCAGCCATTTGTTCCTCAGGGTTTTCAGGGACAACAACCCCCACTGTCCCAAGTGTTTCAGGGAATAAGC
35905	fs_permutations			8.41747	1.68846		1	7.51177	0.367926		1	7.82512	0.734692	1	268		0	GCCCCACGGAGGTGCCACTCGCACGAGCCGgataggtacctggctgtcgtccatgctgtgTTGTCGGGAAACCAGAACGCCTCCAGGCCTTGCAACACTTGGTCCGGAAGGCCCTGGAGGCAGGCCATATCGAACCCTACACCGGGCCAGGAAATAACCCAGTATTCCCAGTTAAAAAAGCCAATGGAACCTCCTCCTCACGGCGACGCG	GATAGGTACCTGGCTGTCGTCCATGCTGTGTTGTCGGGAAACCAGAACGCCTCCAGGCCTTGCAACACTTGGTCCGGAAGGCCCTGGAGGCAGGCCATATCGAACCCTACACCGGGCCAGGAAATAACCCAGTATTCCCAGTTAAAAAAGCCAATGGAACCT
35906	fs_permutations						0					8.24388	1.36737	1	235		0	GCCCCACGGAGGTGCCACAGGCCTCTAAAGgataggtacctggctgtcgtccatgctgtgTTGTCGGGAAACGGGAAGATCTGGCCTTCCTACAAGGGAAGGCCAGGGAATTTTCTTCAGAGCAGACCAGAGCCAACAGCCCCACCAGAAGAGAGCTTCAGGTCTGGGGTAGAGACAACAACTCCCCCTCAGCCTCCTCACGGCGACGCG	GATAGGTACCTGGCTGTCGTCCATGCTGTGTTGTCGGGAAACGGGAAGATCTGGCCTTCCTACAAGGGAAGGCCAGGGAATTTTCTTCAGAGCAGACCAGAGCCAACAGCCCCACCAGAAGAGAGCTTCAGGTCTGGGGTAGAGACAACAACTCCCCCTCAG
35907	fs_permutations			9.21261	3.77095		1				0	7.69176	0.568816	1	203		0	GCCCCACGGAGGTGCCACCCCGTCGGCTCGgataggtacctggctgtcgtccatgctgtgTTGTCGGGAAACCAGCTGGGCCTTCTGGTCGTGTTCTTGGCCACCCAGGAGGTCCTTCGCAAGAGGTGGACAGCCAAGATCAGCATGCCAGCTATACTGATTGCTCTGCTAGTCCTGGTGTTTGGGGGCATTCCTCCTCACGGCGACGCG	GATAGGTACCTGGCTGTCGTCCATGCTGTGTTGTCGGGAAACCAGCTGGGCCTTCTGGTCGTGTTCTTGGCCACCCAGGAGGTCCTTCGCAAGAGGTGGACAGCCAAGATCAGCATGCCAGCTATACTGATTGCTCTGCTAGTCCTGGTGTTTGGGGGCATT
35908	fs_permutations			7.8681	0.791504		1	7.98571	0.955883		1	7.98829	0.959644	1	122		0	GCCCCACGGAGGTGCCACCCGAAAGAGCGTgataggtacctggctgtcgtccatgctgtgTTCCCTTTAAACgccaggacggtcacctttggggtggtgacaagtgtgatcacttgggtggtggctgtgtttgcgtctctcccaggaatcatctttaccagatctcaaaaagaaggtcttcattacacctgcCCTCCTCACGGCGACGCG	GATAGGTACCTGGCTGTCGTCCATGCTGTGTTCCCTTTAAACGCCAGGACGGTCACCTTTGGGGTGGTGACAAGTGTGATCACTTGGGTGGTGGCTGTGTTTGCGTCTCTCCCAGGAATCATCTTTACCAGATCTCAAAAAGAAGGTCTTCATTACACCTGC
35909	fs_permutations			8.96644	2.99996		1	8.25229	1.38205		1				249		0	GCCCCACGGAGGTGCCACCTTGGATGTCGTgataggtacctggctgtcgtccatgctgtgTTCCCTTTAAACGGCCTTGGTCCATGGGGAAAGAAGCCCCGCAATTTCCCCATGGCTCAAGTGCATCAGGGGCTGATGCCAACTGCTCCCCCAGAGGACCCAGCTGTGGATCTGCTAAAGAACTACATGCAGCCTCCTCACGGCGACGCG	GATAGGTACCTGGCTGTCGTCCATGCTGTGTTCCCTTTAAACGGCCTTGGTCCATGGGGAAAGAAGCCCCGCAATTTCCCCATGGCTCAAGTGCATCAGGGGCTGATGCCAACTGCTCCCCCAGAGGACCCAGCTGTGGATCTGCTAAAGAACTACATGCAG
35910	fs_permutations						0				0	7.86281	0.784411	1	129		0	GCCCCACGGAGGTGCCACCTACTGCGTCTCgataggtacctggctgtcgtccatgctgtgTTCCCTTTAAACGGACTGAGGGGCCAGCCCCAGGCCCCGAAACAAGCTTATGGGGCGGTCAGCTTTGTTCCAGCCAACAAAAACAACCCATTTCAAAGCTTACCAGAGCCACCCCAGGAAGTGCAGGATTGGCCTCCTCACGGCGACGCG	GATAGGTACCTGGCTGTCGTCCATGCTGTGTTCCCTTTAAACGGACTGAGGGGCCAGCCCCAGGCCCCGAAACAAGCTTATGGGGCGGTCAGCTTTGTTCCAGCCAACAAAAACAACCCATTTCAAAGCTTACCAGAGCCACCCCAGGAAGTGCAGGATTGG
35911	fs_permutations			9.17753	3.65288		1				0	7.74372	0.631632	1	220		0	GCCCCACGGAGGTGCCACCCCTTTACCGGGgataggtacctggctgtcgtccatgctgtgTTCCCTTTAAACGGGCAAGCGGCACCGTCCGCCAAAACAAACGGCAACTCCGACATCCCCGACGCCGCTACAAGCGCACCACCAATGGACAAAATGGTCGAACAGATCATCACAGCTATGGTGGGGAGAATCCCTCCTCACGGCGACGCG	GATAGGTACCTGGCTGTCGTCCATGCTGTGTTCCCTTTAAACGGGCAAGCGGCACCGTCCGCCAAAACAAACGGCAACTCCGACATCCCCGACGCCGCTACAAGCGCACCACCAATGGACAAAATGGTCGAACAGATCATCACAGCTATGGTGGGGAGAATC
35912	fs_permutations			8.32915	1.52028		1					7.48734	0.342545	1	551	67	0.121597	GCCCCACGGAGGTGCCACATACCTATCGGCgataggtacctggctgtcgtccatgctgtgTTCCCTTTAAACGGCCGTGCTGGCGTTCGTGGCCCTCATCCCGCCGACCTTGCCCGGCACAAACATCGTGTTGGGGGCCCTTCCGGAGGACAGACACATCGACCGCCTGGCCAAACGCCAGCGCCCCGGCGACCTCCTCACGGCGACGCG	GATAGGTACCTGGCTGTCGTCCATGCTGTGTTCCCTTTAAACGGCCGTGCTGGCGTTCGTGGCCCTCATCCCGCCGACCTTGCCCGGCACAAACATCGTGTTGGGGGCCCTTCCGGAGGACAGACACATCGACCGCCTGGCCAAACGCCAGCGCCCCGGCGA
35913	fs_permutations			9.91022	6.82714		1				0	7.88651	0.816357	1	574		0	GCCCCACGGAGGTGCCACCTAAACGGGATGgataggtacctggctgtcgtccatgctgtgTTCCCTTTAAACGAGCAAAGGGGCCAGCCTCAGGCCCCACAACAAACTGGGGCATTCCCAATTCAGCCATTTGTTCCTCAGGGTTTTCAGGGACAACAACCCCCACTGTCCCAAGTGTTTCAGGGAATAAGCCCTCCTCACGGCGACGCG	GATAGGTACCTGGCTGTCGTCCATGCTGTGTTCCCTTTAAACGAGCAAAGGGGCCAGCCTCAGGCCCCACAACAAACTGGGGCATTCCCAATTCAGCCATTTGTTCCTCAGGGTTTTCAGGGACAACAACCCCCACTGTCCCAAGTGTTTCAGGGAATAAGC
35914	fs_permutations						0				0	7.71045	0.591148	2	1485		0	GCCCCACGGAGGTGCCACGGACACCGCTCGgataggtacctggctgtcgtccatgctgtgTTCCCTTTAAACCAGAACGCCTCCAGGCCTTGCAACACTTGGTCCGGAAGGCCCTGGAGGCAGGCCATATCGAACCCTACACCGGGCCAGGAAATAACCCAGTATTCCCAGTTAAAAAAGCCAATGGAACCTCCTCCTCACGGCGACGCG	GATAGGTACCTGGCTGTCGTCCATGCTGTGTTCCCTTTAAACCAGAACGCCTCCAGGCCTTGCAACACTTGGTCCGGAAGGCCCTGGAGGCAGGCCATATCGAACCCTACACCGGGCCAGGAAATAACCCAGTATTCCCAGTTAAAAAAGCCAATGGAACCT
35915	fs_permutations			8.55674	1.97552		1	13.2975	82.2575		1	7.54127	0.399164	1	362		0	GCCCCACGGAGGTGCCACCAATGGACGGGCgataggtacctggctgtcgtccatgctgtgTTCCCTTTAAACGGGAAGATCTGGCCTTCCTACAAGGGAAGGCCAGGGAATTTTCTTCAGAGCAGACCAGAGCCAACAGCCCCACCAGAAGAGAGCTTCAGGTCTGGGGTAGAGACAACAACTCCCCCTCAGCCTCCTCACGGCGACGCG	GATAGGTACCTGGCTGTCGTCCATGCTGTGTTCCCTTTAAACGGGAAGATCTGGCCTTCCTACAAGGGAAGGCCAGGGAATTTTCTTCAGAGCAGACCAGAGCCAACAGCCCCACCAGAAGAGAGCTTCAGGTCTGGGGTAGAGACAACAACTCCCCCTCAG
35916	fs_permutations						0	13.295	82.1168		1	7.7682	0.662017	1	180		0	GCCCCACGGAGGTGCCACGTTGTCCACTCGgataggtacctggctgtcgtccatgctgtgTTCCCTTTAAACCAGCTGGGCCTTCTGGTCGTGTTCTTGGCCACCCAGGAGGTCCTTCGCAAGAGGTGGACAGCCAAGATCAGCATGCCAGCTATACTGATTGCTCTGCTAGTCCTGGTGTTTGGGGGCATTCCTCCTCACGGCGACGCG	GATAGGTACCTGGCTGTCGTCCATGCTGTGTTCCCTTTAAACCAGCTGGGCCTTCTGGTCGTGTTCTTGGCCACCCAGGAGGTCCTTCGCAAGAGGTGGACAGCCAAGATCAGCATGCCAGCTATACTGATTGCTCTGCTAGTCCTGGTGTTTGGGGGCATT
35917	fs_permutations						0				0	7.68312	0.558593	1	144		0	GCCCCACGGAGGTGCCACAGGTCGGTTTTGgataggtacctggctgtcgtccatgctgtgGCTAATTTTTTAgccaggacggtcacctttggggtggtgacaagtgtgatcacttgggtggtggctgtgtttgcgtctctcccaggaatcatctttaccagatctcaaaaagaaggtcttcattacacctgcCCTCCTCACGGCGACGCG	GATAGGTACCTGGCTGTCGTCCATGCTGTGGCTAATTTTTTAGCCAGGACGGTCACCTTTGGGGTGGTGACAAGTGTGATCACTTGGGTGGTGGCTGTGTTTGCGTCTCTCCCAGGAATCATCTTTACCAGATCTCAAAAAGAAGGTCTTCATTACACCTGC
35918	fs_permutations			9.94652	7.0302		2					7.76776	0.66146	1	339		0	GCCCCACGGAGGTGCCACGAAGCCGGCCTAgataggtacctggctgtcgtccatgctgtgGCTAATTTTTTAGGCCTTGGTCCATGGGGAAAGAAGCCCCGCAATTTCCCCATGGCTCAAGTGCATCAGGGGCTGATGCCAACTGCTCCCCCAGAGGACCCAGCTGTGGATCTGCTAAAGAACTACATGCAGCCTCCTCACGGCGACGCG	GATAGGTACCTGGCTGTCGTCCATGCTGTGGCTAATTTTTTAGGCCTTGGTCCATGGGGAAAGAAGCCCCGCAATTTCCCCATGGCTCAAGTGCATCAGGGGCTGATGCCAACTGCTCCCCCAGAGGACCCAGCTGTGGATCTGCTAAAGAACTACATGCAG
35919	fs_permutations			9.55876	5.10372		1				0	8.0073	0.987544	2	635		0	GCCCCACGGAGGTGCCACCCTTTTCTCATGgataggtacctggctgtcgtccatgctgtgGCTAATTTTTTAGGACTGAGGGGCCAGCCCCAGGCCCCGAAACAAGCTTATGGGGCGGTCAGCTTTGTTCCAGCCAACAAAAACAACCCATTTCAAAGCTTACCAGAGCCACCCCAGGAAGTGCAGGATTGGCCTCCTCACGGCGACGCG	GATAGGTACCTGGCTGTCGTCCATGCTGTGGCTAATTTTTTAGGACTGAGGGGCCAGCCCCAGGCCCCGAAACAAGCTTATGGGGCGGTCAGCTTTGTTCCAGCCAACAAAAACAACCCATTTCAAAGCTTACCAGAGCCACCCCAGGAAGTGCAGGATTGG
35920	fs_permutations			8.89413	2.79739		2				0	7.83878	0.752562	2	1490		0	GCCCCACGGAGGTGCCACCTTGATCGCTCTgataggtacctggctgtcgtccatgctgtgGCTAATTTTTTAGGGCAAGCGGCACCGTCCGCCAAAACAAACGGCAACTCCGACATCCCCGACGCCGCTACAAGCGCACCACCAATGGACAAAATGGTCGAACAGATCATCACAGCTATGGTGGGGAGAATCCCTCCTCACGGCGACGCG	GATAGGTACCTGGCTGTCGTCCATGCTGTGGCTAATTTTTTAGGGCAAGCGGCACCGTCCGCCAAAACAAACGGCAACTCCGACATCCCCGACGCCGCTACAAGCGCACCACCAATGGACAAAATGGTCGAACAGATCATCACAGCTATGGTGGGGAGAATC
35921	fs_permutations						0					7.87284	0.797865	1	1227		0	GCCCCACGGAGGTGCCACAGATTTGAAGGAgataggtacctggctgtcgtccatgctgtgGCTAATTTTTTAGGCCGTGCTGGCGTTCGTGGCCCTCATCCCGCCGACCTTGCCCGGCACAAACATCGTGTTGGGGGCCCTTCCGGAGGACAGACACATCGACCGCCTGGCCAAACGCCAGCGCCCCGGCGACCTCCTCACGGCGACGCG	GATAGGTACCTGGCTGTCGTCCATGCTGTGGCTAATTTTTTAGGCCGTGCTGGCGTTCGTGGCCCTCATCCCGCCGACCTTGCCCGGCACAAACATCGTGTTGGGGGCCCTTCCGGAGGACAGACACATCGACCGCCTGGCCAAACGCCAGCGCCCCGGCGA
35922	fs_permutations			9.92622	6.916		1				0	8.07555	1.0908	1	755		0	GCCCCACGGAGGTGCCACCACCGCATAGGCgataggtacctggctgtcgtccatgctgtgGCTAATTTTTTAGAGCAAAGGGGCCAGCCTCAGGCCCCACAACAAACTGGGGCATTCCCAATTCAGCCATTTGTTCCTCAGGGTTTTCAGGGACAACAACCCCCACTGTCCCAAGTGTTTCAGGGAATAAGCCCTCCTCACGGCGACGCG	GATAGGTACCTGGCTGTCGTCCATGCTGTGGCTAATTTTTTAGAGCAAAGGGGCCAGCCTCAGGCCCCACAACAAACTGGGGCATTCCCAATTCAGCCATTTGTTCCTCAGGGTTTTCAGGGACAACAACCCCCACTGTCCCAAGTGTTTCAGGGAATAAGC
35923	fs_permutations			8.45874	1.77065		1				0			0	658		0	GCCCCACGGAGGTGCCACCGCCCGGAATTAgataggtacctggctgtcgtccatgctgtgGCTAATTTTTTACAGAACGCCTCCAGGCCTTGCAACACTTGGTCCGGAAGGCCCTGGAGGCAGGCCATATCGAACCCTACACCGGGCCAGGAAATAACCCAGTATTCCCAGTTAAAAAAGCCAATGGAACCTCCTCCTCACGGCGACGCG	GATAGGTACCTGGCTGTCGTCCATGCTGTGGCTAATTTTTTACAGAACGCCTCCAGGCCTTGCAACACTTGGTCCGGAAGGCCCTGGAGGCAGGCCATATCGAACCCTACACCGGGCCAGGAAATAACCCAGTATTCCCAGTTAAAAAAGCCAATGGAACCT
35924	fs_permutations			8.5581	1.97846		1	8.88616	2.77569		1	7.73596	0.622107	1	299		0	GCCCCACGGAGGTGCCACGCGACATGCTACgataggtacctggctgtcgtccatgctgtgGCTAATTTTTTAGGGAAGATCTGGCCTTCCTACAAGGGAAGGCCAGGGAATTTTCTTCAGAGCAGACCAGAGCCAACAGCCCCACCAGAAGAGAGCTTCAGGTCTGGGGTAGAGACAACAACTCCCCCTCAGCCTCCTCACGGCGACGCG	GATAGGTACCTGGCTGTCGTCCATGCTGTGGCTAATTTTTTAGGGAAGATCTGGCCTTCCTACAAGGGAAGGCCAGGGAATTTTCTTCAGAGCAGACCAGAGCCAACAGCCCCACCAGAAGAGAGCTTCAGGTCTGGGGTAGAGACAACAACTCCCCCTCAG
35925	fs_permutations						0				0	8.18045	1.25935	1	78		0	GCCCCACGGAGGTGCCACTTCACCGGTCCAgataggtacctggctgtcgtccatgctgtgGCTAATTTTTTACAGCTGGGCCTTCTGGTCGTGTTCTTGGCCACCCAGGAGGTCCTTCGCAAGAGGTGGACAGCCAAGATCAGCATGCCAGCTATACTGATTGCTCTGCTAGTCCTGGTGTTTGGGGGCATTCCTCCTCACGGCGACGCG	GATAGGTACCTGGCTGTCGTCCATGCTGTGGCTAATTTTTTACAGCTGGGCCTTCTGGTCGTGTTCTTGGCCACCCAGGAGGTCCTTCGCAAGAGGTGGACAGCCAAGATCAGCATGCCAGCTATACTGATTGCTCTGCTAGTCCTGGTGTTTGGGGGCATT
35926	fs_permutations			8.49574	1.84637		2				0	7.81774	0.7251	1	316		0	GCCCCACGGAGGTGCCACCGAACTGCTCATgataggtacctggctgtcgtccatgctgtgATTGATCCTTTTgccaggacggtcacctttggggtggtgacaagtgtgatcacttgggtggtggctgtgtttgcgtctctcccaggaatcatctttaccagatctcaaaaagaaggtcttcattacacctgcCCTCCTCACGGCGACGCG	GATAGGTACCTGGCTGTCGTCCATGCTGTGATTGATCCTTTTGCCAGGACGGTCACCTTTGGGGTGGTGACAAGTGTGATCACTTGGGTGGTGGCTGTGTTTGCGTCTCTCCCAGGAATCATCTTTACCAGATCTCAAAAAGAAGGTCTTCATTACACCTGC
35927	fs_permutations			8.16378	1.23173		1				0			0	240		0	GCCCCACGGAGGTGCCACTCGGCCGGGGATgataggtacctggctgtcgtccatgctgtgATTGATCCTTTTGGCCTTGGTCCATGGGGAAAGAAGCCCCGCAATTTCCCCATGGCTCAAGTGCATCAGGGGCTGATGCCAACTGCTCCCCCAGAGGACCCAGCTGTGGATCTGCTAAAGAACTACATGCAGCCTCCTCACGGCGACGCG	GATAGGTACCTGGCTGTCGTCCATGCTGTGATTGATCCTTTTGGCCTTGGTCCATGGGGAAAGAAGCCCCGCAATTTCCCCATGGCTCAAGTGCATCAGGGGCTGATGCCAACTGCTCCCCCAGAGGACCCAGCTGTGGATCTGCTAAAGAACTACATGCAG
35928	fs_permutations			8.77194	2.47734		1				0			0	1615		0	GCCCCACGGAGGTGCCACAACACGACTTTAgataggtacctggctgtcgtccatgctgtgATTGATCCTTTTGGACTGAGGGGCCAGCCCCAGGCCCCGAAACAAGCTTATGGGGCGGTCAGCTTTGTTCCAGCCAACAAAAACAACCCATTTCAAAGCTTACCAGAGCCACCCCAGGAAGTGCAGGATTGGCCTCCTCACGGCGACGCG	GATAGGTACCTGGCTGTCGTCCATGCTGTGATTGATCCTTTTGGACTGAGGGGCCAGCCCCAGGCCCCGAAACAAGCTTATGGGGCGGTCAGCTTTGTTCCAGCCAACAAAAACAACCCATTTCAAAGCTTACCAGAGCCACCCCAGGAAGTGCAGGATTGG
35929	fs_permutations						0					7.52897	0.386064	1	243		0	GCCCCACGGAGGTGCCACCCGAGGACTCTGgataggtacctggctgtcgtccatgctgtgATTGATCCTTTTGGGCAAGCGGCACCGTCCGCCAAAACAAACGGCAACTCCGACATCCCCGACGCCGCTACAAGCGCACCACCAATGGACAAAATGGTCGAACAGATCATCACAGCTATGGTGGGGAGAATCCCTCCTCACGGCGACGCG	GATAGGTACCTGGCTGTCGTCCATGCTGTGATTGATCCTTTTGGGCAAGCGGCACCGTCCGCCAAAACAAACGGCAACTCCGACATCCCCGACGCCGCTACAAGCGCACCACCAATGGACAAAATGGTCGAACAGATCATCACAGCTATGGTGGGGAGAATC
35930	fs_permutations			8.04553	1.04479		1	13.492	94.2983		1	7.5718	0.432162	1	201		0	GCCCCACGGAGGTGCCACGAGGGGACGTTTgataggtacctggctgtcgtccatgctgtgATTGATCCTTTTGGCCGTGCTGGCGTTCGTGGCCCTCATCCCGCCGACCTTGCCCGGCACAAACATCGTGTTGGGGGCCCTTCCGGAGGACAGACACATCGACCGCCTGGCCAAACGCCAGCGCCCCGGCGACCTCCTCACGGCGACGCG	GATAGGTACCTGGCTGTCGTCCATGCTGTGATTGATCCTTTTGGCCGTGCTGGCGTTCGTGGCCCTCATCCCGCCGACCTTGCCCGGCACAAACATCGTGTTGGGGGCCCTTCCGGAGGACAGACACATCGACCGCCTGGCCAAACGCCAGCGCCCCGGCGA
35931	fs_permutations						0				0			0	99		0	GCCCCACGGAGGTGCCACACCCACTATTGTgataggtacctggctgtcgtccatgctgtgATTGATCCTTTTGAGCAAAGGGGCCAGCCTCAGGCCCCACAACAAACTGGGGCATTCCCAATTCAGCCATTTGTTCCTCAGGGTTTTCAGGGACAACAACCCCCACTGTCCCAAGTGTTTCAGGGAATAAGCCCTCCTCACGGCGACGCG	GATAGGTACCTGGCTGTCGTCCATGCTGTGATTGATCCTTTTGAGCAAAGGGGCCAGCCTCAGGCCCCACAACAAACTGGGGCATTCCCAATTCAGCCATTTGTTCCTCAGGGTTTTCAGGGACAACAACCCCCACTGTCCCAAGTGTTTCAGGGAATAAGC
35932	fs_permutations										0	7.96788	0.930096	2	27		0	GCCCCACGGAGGTGCCACCAAATTCCCACAgataggtacctggctgtcgtccatgctgtgATTGATCCTTTTCAGAACGCCTCCAGGCCTTGCAACACTTGGTCCGGAAGGCCCTGGAGGCAGGCCATATCGAACCCTACACCGGGCCAGGAAATAACCCAGTATTCCCAGTTAAAAAAGCCAATGGAACCTCCTCCTCACGGCGACGCG	GATAGGTACCTGGCTGTCGTCCATGCTGTGATTGATCCTTTTCAGAACGCCTCCAGGCCTTGCAACACTTGGTCCGGAAGGCCCTGGAGGCAGGCCATATCGAACCCTACACCGGGCCAGGAAATAACCCAGTATTCCCAGTTAAAAAAGCCAATGGAACCT
35933	fs_permutations			8.59709	2.064		2				0	7.70392	0.583314	1	664		0	GCCCCACGGAGGTGCCACCTTGGCAATACAgataggtacctggctgtcgtccatgctgtgATTGATCCTTTTGGGAAGATCTGGCCTTCCTACAAGGGAAGGCCAGGGAATTTTCTTCAGAGCAGACCAGAGCCAACAGCCCCACCAGAAGAGAGCTTCAGGTCTGGGGTAGAGACAACAACTCCCCCTCAGCCTCCTCACGGCGACGCG	GATAGGTACCTGGCTGTCGTCCATGCTGTGATTGATCCTTTTGGGAAGATCTGGCCTTCCTACAAGGGAAGGCCAGGGAATTTTCTTCAGAGCAGACCAGAGCCAACAGCCCCACCAGAAGAGAGCTTCAGGTCTGGGGTAGAGACAACAACTCCCCCTCAG
35934	fs_permutations			9.40973	4.49053		1					7.83991	0.754052	2	1093		0	GCCCCACGGAGGTGCCACAATCCACTTTCGgataggtacctggctgtcgtccatgctgtgATTGATCCTTTTCAGCTGGGCCTTCTGGTCGTGTTCTTGGCCACCCAGGAGGTCCTTCGCAAGAGGTGGACAGCCAAGATCAGCATGCCAGCTATACTGATTGCTCTGCTAGTCCTGGTGTTTGGGGGCATTCCTCCTCACGGCGACGCG	GATAGGTACCTGGCTGTCGTCCATGCTGTGATTGATCCTTTTCAGCTGGGCCTTCTGGTCGTGTTCTTGGCCACCCAGGAGGTCCTTCGCAAGAGGTGGACAGCCAAGATCAGCATGCCAGCTATACTGATTGCTCTGCTAGTCCTGGTGTTTGGGGGCATT
35935	fs_permutations						0				0			0	109		0	GCCCCACGGAGGTGCCACCAAAAGGGATACCATGTTATGGCCAAATGCCCAGACAGACAGtttgctttaaaagccaggacggtcacctttggggtggtgacaagtgtgatcacttgggtggtggctgtgtttgcgtctctcccaggaatcatctttaccagatctcaaaaagaaggtcttcattacacctgcCCTCCTCACGGCGACGCG	CATGTTATGGCCAAATGCCCAGACAGACAGTTTGCTTTAAAAGCCAGGACGGTCACCTTTGGGGTGGTGACAAGTGTGATCACTTGGGTGGTGGCTGTGTTTGCGTCTCTCCCAGGAATCATCTTTACCAGATCTCAAAAAGAAGGTCTTCATTACACCTGC
35936	fs_permutations						0				0	7.80338	0.70659	1	10		0	GCCCCACGGAGGTGCCACATTCACCTTGCTCATGTTATGGCCAAATGCCCAGACAGACAGtttgctttaaaaGGCCTTGGTCCATGGGGAAAGAAGCCCCGCAATTTCCCCATGGCTCAAGTGCATCAGGGGCTGATGCCAACTGCTCCCCCAGAGGACCCAGCTGTGGATCTGCTAAAGAACTACATGCAGCCTCCTCACGGCGACGCG	CATGTTATGGCCAAATGCCCAGACAGACAGTTTGCTTTAAAAGGCCTTGGTCCATGGGGAAAGAAGCCCCGCAATTTCCCCATGGCTCAAGTGCATCAGGGGCTGATGCCAACTGCTCCCCCAGAGGACCCAGCTGTGGATCTGCTAAAGAACTACATGCAG
35937	fs_permutations			8.82809	2.62104		1				0	7.33	0.188959	1	982		0	GCCCCACGGAGGTGCCACCCCGTTAATGGCCATGTTATGGCCAAATGCCCAGACAGACAGtttgctttaaaaGGACTGAGGGGCCAGCCCCAGGCCCCGAAACAAGCTTATGGGGCGGTCAGCTTTGTTCCAGCCAACAAAAACAACCCATTTCAAAGCTTACCAGAGCCACCCCAGGAAGTGCAGGATTGGCCTCCTCACGGCGACGCG	CATGTTATGGCCAAATGCCCAGACAGACAGTTTGCTTTAAAAGGACTGAGGGGCCAGCCCCAGGCCCCGAAACAAGCTTATGGGGCGGTCAGCTTTGTTCCAGCCAACAAAAACAACCCATTTCAAAGCTTACCAGAGCCACCCCAGGAAGTGCAGGATTGG
35938	fs_permutations			8.55434	1.97034		1				0	7.77666	0.672641	1	61		0	GCCCCACGGAGGTGCCACTCTAATATTAAACATGTTATGGCCAAATGCCCAGACAGACAGtttgctttaaaaGGGCAAGCGGCACCGTCCGCCAAAACAAACGGCAACTCCGACATCCCCGACGCCGCTACAAGCGCACCACCAATGGACAAAATGGTCGAACAGATCATCACAGCTATGGTGGGGAGAATCCCTCCTCACGGCGACGCG	CATGTTATGGCCAAATGCCCAGACAGACAGTTTGCTTTAAAAGGGCAAGCGGCACCGTCCGCCAAAACAAACGGCAACTCCGACATCCCCGACGCCGCTACAAGCGCACCACCAATGGACAAAATGGTCGAACAGATCATCACAGCTATGGTGGGGAGAATC
35939	fs_permutations			7.85595	0.775263		1				0	7.98176	0.95014	1	392		0	GCCCCACGGAGGTGCCACAGCCTAGTTCACCATGTTATGGCCAAATGCCCAGACAGACAGtttgctttaaaaGGCCGTGCTGGCGTTCGTGGCCCTCATCCCGCCGACCTTGCCCGGCACAAACATCGTGTTGGGGGCCCTTCCGGAGGACAGACACATCGACCGCCTGGCCAAACGCCAGCGCCCCGGCGACCTCCTCACGGCGACGCG	CATGTTATGGCCAAATGCCCAGACAGACAGTTTGCTTTAAAAGGCCGTGCTGGCGTTCGTGGCCCTCATCCCGCCGACCTTGCCCGGCACAAACATCGTGTTGGGGGCCCTTCCGGAGGACAGACACATCGACCGCCTGGCCAAACGCCAGCGCCCCGGCGA
35940	fs_permutations			8.05873	1.0649		1				0	7.64544	0.514701	1	130		0	GCCCCACGGAGGTGCCACCTCGCGGCTAAACATGTTATGGCCAAATGCCCAGACAGACAGtttgctttaaaaGAGCAAAGGGGCCAGCCTCAGGCCCCACAACAAACTGGGGCATTCCCAATTCAGCCATTTGTTCCTCAGGGTTTTCAGGGACAACAACCCCCACTGTCCCAAGTGTTTCAGGGAATAAGCCCTCCTCACGGCGACGCG	CATGTTATGGCCAAATGCCCAGACAGACAGTTTGCTTTAAAAGAGCAAAGGGGCCAGCCTCAGGCCCCACAACAAACTGGGGCATTCCCAATTCAGCCATTTGTTCCTCAGGGTTTTCAGGGACAACAACCCCCACTGTCCCAAGTGTTTCAGGGAATAAGC
35941	fs_permutations			8.00331	0.981655		1				0	7.86142	0.782559	1	208		0	GCCCCACGGAGGTGCCACGCTGCTACCTGTCATGTTATGGCCAAATGCCCAGACAGACAGtttgctttaaaaCAGAACGCCTCCAGGCCTTGCAACACTTGGTCCGGAAGGCCCTGGAGGCAGGCCATATCGAACCCTACACCGGGCCAGGAAATAACCCAGTATTCCCAGTTAAAAAAGCCAATGGAACCTCCTCCTCACGGCGACGCG	CATGTTATGGCCAAATGCCCAGACAGACAGTTTGCTTTAAAACAGAACGCCTCCAGGCCTTGCAACACTTGGTCCGGAAGGCCCTGGAGGCAGGCCATATCGAACCCTACACCGGGCCAGGAAATAACCCAGTATTCCCAGTTAAAAAAGCCAATGGAACCT
35942	fs_permutations						0	12.9857	66.0497		2	7.94016	0.890625	1	326		0	GCCCCACGGAGGTGCCACCCCTCCTTCCCTCATGTTATGGCCAAATGCCCAGACAGACAGtttgctttaaaaGGGAAGATCTGGCCTTCCTACAAGGGAAGGCCAGGGAATTTTCTTCAGAGCAGACCAGAGCCAACAGCCCCACCAGAAGAGAGCTTCAGGTCTGGGGTAGAGACAACAACTCCCCCTCAGCCTCCTCACGGCGACGCG	CATGTTATGGCCAAATGCCCAGACAGACAGTTTGCTTTAAAAGGGAAGATCTGGCCTTCCTACAAGGGAAGGCCAGGGAATTTTCTTCAGAGCAGACCAGAGCCAACAGCCCCACCAGAAGAGAGCTTCAGGTCTGGGGTAGAGACAACAACTCCCCCTCAG
35943	fs_permutations						0	13.5593	98.8561		1	7.70417	0.583614	1	109		0	GCCCCACGGAGGTGCCACGGCGCTAAAGGCCATGTTATGGCCAAATGCCCAGACAGACAGtttgctttaaaaCAGCTGGGCCTTCTGGTCGTGTTCTTGGCCACCCAGGAGGTCCTTCGCAAGAGGTGGACAGCCAAGATCAGCATGCCAGCTATACTGATTGCTCTGCTAGTCCTGGTGTTTGGGGGCATTCCTCCTCACGGCGACGCG	CATGTTATGGCCAAATGCCCAGACAGACAGTTTGCTTTAAAACAGCTGGGCCTTCTGGTCGTGTTCTTGGCCACCCAGGAGGTCCTTCGCAAGAGGTGGACAGCCAAGATCAGCATGCCAGCTATACTGATTGCTCTGCTAGTCCTGGTGTTTGGGGGCATT
35944	fs_permutations			7.78873	0.687891		1				0	7.7843	0.682287	2	165		0	GCCCCACGGAGGTGCCACCTCGTCGACCTACATGTTATGGCCAAATGCCCAGACAGACAGGCGGGTTTTTTAgccaggacggtcacctttggggtggtgacaagtgtgatcacttgggtggtggctgtgtttgcgtctctcccaggaatcatctttaccagatctcaaaaagaaggtcttcattacacctgcCCTCCTCACGGCGACGCG	CATGTTATGGCCAAATGCCCAGACAGACAGGCGGGTTTTTTAGCCAGGACGGTCACCTTTGGGGTGGTGACAAGTGTGATCACTTGGGTGGTGGCTGTGTTTGCGTCTCTCCCAGGAATCATCTTTACCAGATCTCAAAAAGAAGGTCTTCATTACACCTGC
35945	fs_permutations			9.21436	3.77692		1					8.20209	1.29567	1	1132		0	GCCCCACGGAGGTGCCACCGGGCAAGACTACATGTTATGGCCAAATGCCCAGACAGACAGGCGGGTTTTTTAGGCCTTGGTCCATGGGGAAAGAAGCCCCGCAATTTCCCCATGGCTCAAGTGCATCAGGGGCTGATGCCAACTGCTCCCCCAGAGGACCCAGCTGTGGATCTGCTAAAGAACTACATGCAGCCTCCTCACGGCGACGCG	CATGTTATGGCCAAATGCCCAGACAGACAGGCGGGTTTTTTAGGCCTTGGTCCATGGGGAAAGAAGCCCCGCAATTTCCCCATGGCTCAAGTGCATCAGGGGCTGATGCCAACTGCTCCCCCAGAGGACCCAGCTGTGGATCTGCTAAAGAACTACATGCAG
35946	fs_permutations			9.04987	3.24668		1	13.0978	71.4779		1	7.55324	0.412022	1	449		0	GCCCCACGGAGGTGCCACCATCCAACTAACCATGTTATGGCCAAATGCCCAGACAGACAGGCGGGTTTTTTAGGACTGAGGGGCCAGCCCCAGGCCCCGAAACAAGCTTATGGGGCGGTCAGCTTTGTTCCAGCCAACAAAAACAACCCATTTCAAAGCTTACCAGAGCCACCCCAGGAAGTGCAGGATTGGCCTCCTCACGGCGACGCG	CATGTTATGGCCAAATGCCCAGACAGACAGGCGGGTTTTTTAGGACTGAGGGGCCAGCCCCAGGCCCCGAAACAAGCTTATGGGGCGGTCAGCTTTGTTCCAGCCAACAAAAACAACCCATTTCAAAGCTTACCAGAGCCACCCCAGGAAGTGCAGGATTGG
35947	fs_permutations			8.83713	2.6447		1				0	7.5476	0.405946	1	518	9	0.0173745	GCCCCACGGAGGTGCCACCATCACATTCTTCATGTTATGGCCAAATGCCCAGACAGACAGGCGGGTTTTTTAGGGCAAGCGGCACCGTCCGCCAAAACAAACGGCAACTCCGACATCCCCGACGCCGCTACAAGCGCACCACCAATGGACAAAATGGTCGAACAGATCATCACAGCTATGGTGGGGAGAATCCCTCCTCACGGCGACGCG	CATGTTATGGCCAAATGCCCAGACAGACAGGCGGGTTTTTTAGGGCAAGCGGCACCGTCCGCCAAAACAAACGGCAACTCCGACATCCCCGACGCCGCTACAAGCGCACCACCAATGGACAAAATGGTCGAACAGATCATCACAGCTATGGTGGGGAGAATC
35948	fs_permutations			8.36705	1.59118		2				0	7.77597	0.671762	1	465		0	GCCCCACGGAGGTGCCACCTACAAACAAGGCATGTTATGGCCAAATGCCCAGACAGACAGGCGGGTTTTTTAGGCCGTGCTGGCGTTCGTGGCCCTCATCCCGCCGACCTTGCCCGGCACAAACATCGTGTTGGGGGCCCTTCCGGAGGACAGACACATCGACCGCCTGGCCAAACGCCAGCGCCCCGGCGACCTCCTCACGGCGACGCG	CATGTTATGGCCAAATGCCCAGACAGACAGGCGGGTTTTTTAGGCCGTGCTGGCGTTCGTGGCCCTCATCCCGCCGACCTTGCCCGGCACAAACATCGTGTTGGGGGCCCTTCCGGAGGACAGACACATCGACCGCCTGGCCAAACGCCAGCGCCCCGGCGA
35949	fs_permutations			9.22078	3.79889		1				0			0	514		0	GCCCCACGGAGGTGCCACCGGCTTCACCCTCATGTTATGGCCAAATGCCCAGACAGACAGGCGGGTTTTTTAGAGCAAAGGGGCCAGCCTCAGGCCCCACAACAAACTGGGGCATTCCCAATTCAGCCATTTGTTCCTCAGGGTTTTCAGGGACAACAACCCCCACTGTCCCAAGTGTTTCAGGGAATAAGCCCTCCTCACGGCGACGCG	CATGTTATGGCCAAATGCCCAGACAGACAGGCGGGTTTTTTAGAGCAAAGGGGCCAGCCTCAGGCCCCACAACAAACTGGGGCATTCCCAATTCAGCCATTTGTTCCTCAGGGTTTTCAGGGACAACAACCCCCACTGTCCCAAGTGTTTCAGGGAATAAGC
35950	fs_permutations			7.82889	0.739608		1							0	288		0	GCCCCACGGAGGTGCCACTCAAGGCGCGCACATGTTATGGCCAAATGCCCAGACAGACAGGCGGGTTTTTTACAGAACGCCTCCAGGCCTTGCAACACTTGGTCCGGAAGGCCCTGGAGGCAGGCCATATCGAACCCTACACCGGGCCAGGAAATAACCCAGTATTCCCAGTTAAAAAAGCCAATGGAACCTCCTCCTCACGGCGACGCG	CATGTTATGGCCAAATGCCCAGACAGACAGGCGGGTTTTTTACAGAACGCCTCCAGGCCTTGCAACACTTGGTCCGGAAGGCCCTGGAGGCAGGCCATATCGAACCCTACACCGGGCCAGGAAATAACCCAGTATTCCCAGTTAAAAAAGCCAATGGAACCT
35951	fs_permutations			8.85989	2.70497		1	8.02721	1.01716		1	7.87287	0.797903	2	469		0	GCCCCACGGAGGTGCCACAGTCTCGGCTCCCATGTTATGGCCAAATGCCCAGACAGACAGGCGGGTTTTTTAGGGAAGATCTGGCCTTCCTACAAGGGAAGGCCAGGGAATTTTCTTCAGAGCAGACCAGAGCCAACAGCCCCACCAGAAGAGAGCTTCAGGTCTGGGGTAGAGACAACAACTCCCCCTCAGCCTCCTCACGGCGACGCG	CATGTTATGGCCAAATGCCCAGACAGACAGGCGGGTTTTTTAGGGAAGATCTGGCCTTCCTACAAGGGAAGGCCAGGGAATTTTCTTCAGAGCAGACCAGAGCCAACAGCCCCACCAGAAGAGAGCTTCAGGTCTGGGGTAGAGACAACAACTCCCCCTCAG
35952	fs_permutations						0					7.68317	0.558651	1	4		0	GCCCCACGGAGGTGCCACACATGCGGGTCGCATGTTATGGCCAAATGCCCAGACAGACAGGCGGGTTTTTTACAGCTGGGCCTTCTGGTCGTGTTCTTGGCCACCCAGGAGGTCCTTCGCAAGAGGTGGACAGCCAAGATCAGCATGCCAGCTATACTGATTGCTCTGCTAGTCCTGGTGTTTGGGGGCATTCCTCCTCACGGCGACGCG	CATGTTATGGCCAAATGCCCAGACAGACAGGCGGGTTTTTTACAGCTGGGCCTTCTGGTCGTGTTCTTGGCCACCCAGGAGGTCCTTCGCAAGAGGTGGACAGCCAAGATCAGCATGCCAGCTATACTGATTGCTCTGCTAGTCCTGGTGTTTGGGGGCATT
35953	fs_permutations			9.82746	6.38275		1				0	8.15981	1.2252	1	93		0	GCCCCACGGAGGTGCCACAGTCTTTACTTACATGTTATGGCCAAATGCCCAGACAGACAGCATCAGGGAAACgccaggacggtcacctttggggtggtgacaagtgtgatcacttgggtggtggctgtgtttgcgtctctcccaggaatcatctttaccagatctcaaaaagaaggtcttcattacacctgcCCTCCTCACGGCGACGCG	CATGTTATGGCCAAATGCCCAGACAGACAGCATCAGGGAAACGCCAGGACGGTCACCTTTGGGGTGGTGACAAGTGTGATCACTTGGGTGGTGGCTGTGTTTGCGTCTCTCCCAGGAATCATCTTTACCAGATCTCAAAAAGAAGGTCTTCATTACACCTGC
35954	fs_permutations							12.9946	66.4658		1	7.65626	0.527193	1	98		0	GCCCCACGGAGGTGCCACCTGACACTCTACCATGTTATGGCCAAATGCCCAGACAGACAGCATCAGGGAAACGGCCTTGGTCCATGGGGAAAGAAGCCCCGCAATTTCCCCATGGCTCAAGTGCATCAGGGGCTGATGCCAACTGCTCCCCCAGAGGACCCAGCTGTGGATCTGCTAAAGAACTACATGCAGCCTCCTCACGGCGACGCG	CATGTTATGGCCAAATGCCCAGACAGACAGCATCAGGGAAACGGCCTTGGTCCATGGGGAAAGAAGCCCCGCAATTTCCCCATGGCTCAAGTGCATCAGGGGCTGATGCCAACTGCTCCCCCAGAGGACCCAGCTGTGGATCTGCTAAAGAACTACATGCAG
35955	fs_permutations						0	13.4693	92.8078		1			0	94		0	GCCCCACGGAGGTGCCACGAGGGATTTCACCATGTTATGGCCAAATGCCCAGACAGACAGCATCAGGGAAACGGACTGAGGGGCCAGCCCCAGGCCCCGAAACAAGCTTATGGGGCGGTCAGCTTTGTTCCAGCCAACAAAAACAACCCATTTCAAAGCTTACCAGAGCCACCCCAGGAAGTGCAGGATTGGCCTCCTCACGGCGACGCG	CATGTTATGGCCAAATGCCCAGACAGACAGCATCAGGGAAACGGACTGAGGGGCCAGCCCCAGGCCCCGAAACAAGCTTATGGGGCGGTCAGCTTTGTTCCAGCCAACAAAAACAACCCATTTCAAAGCTTACCAGAGCCACCCCAGGAAGTGCAGGATTGG
35956	fs_permutations			8.71336	2.33323		1				0	7.3952	0.250578	1	182		0	GCCCCACGGAGGTGCCACGAATGCTGCCTACATGTTATGGCCAAATGCCCAGACAGACAGCATCAGGGAAACGGGCAAGCGGCACCGTCCGCCAAAACAAACGGCAACTCCGACATCCCCGACGCCGCTACAAGCGCACCACCAATGGACAAAATGGTCGAACAGATCATCACAGCTATGGTGGGGAGAATCCCTCCTCACGGCGACGCG	CATGTTATGGCCAAATGCCCAGACAGACAGCATCAGGGAAACGGGCAAGCGGCACCGTCCGCCAAAACAAACGGCAACTCCGACATCCCCGACGCCGCTACAAGCGCACCACCAATGGACAAAATGGTCGAACAGATCATCACAGCTATGGTGGGGAGAATC
35957	fs_permutations			7.78472	0.682809		1	13.3491	85.3002		1	7.77429	0.669653	1	396		0	GCCCCACGGAGGTGCCACTCTCCGATTTGTCATGTTATGGCCAAATGCCCAGACAGACAGCATCAGGGAAACGGCCGTGCTGGCGTTCGTGGCCCTCATCCCGCCGACCTTGCCCGGCACAAACATCGTGTTGGGGGCCCTTCCGGAGGACAGACACATCGACCGCCTGGCCAAACGCCAGCGCCCCGGCGACCTCCTCACGGCGACGCG	CATGTTATGGCCAAATGCCCAGACAGACAGCATCAGGGAAACGGCCGTGCTGGCGTTCGTGGCCCTCATCCCGCCGACCTTGCCCGGCACAAACATCGTGTTGGGGGCCCTTCCGGAGGACAGACACATCGACCGCCTGGCCAAACGCCAGCGCCCCGGCGA
35958	fs_permutations			9.27149	3.9757		2					7.85261	0.770824	1	284		0	GCCCCACGGAGGTGCCACGGCGGAGTCGCCCATGTTATGGCCAAATGCCCAGACAGACAGCATCAGGGAAACGAGCAAAGGGGCCAGCCTCAGGCCCCACAACAAACTGGGGCATTCCCAATTCAGCCATTTGTTCCTCAGGGTTTTCAGGGACAACAACCCCCACTGTCCCAAGTGTTTCAGGGAATAAGCCCTCCTCACGGCGACGCG	CATGTTATGGCCAAATGCCCAGACAGACAGCATCAGGGAAACGAGCAAAGGGGCCAGCCTCAGGCCCCACAACAAACTGGGGCATTCCCAATTCAGCCATTTGTTCCTCAGGGTTTTCAGGGACAACAACCCCCACTGTCCCAAGTGTTTCAGGGAATAAGC
35959	fs_permutations			8.60226	2.07551		1				0	7.52717	0.38415	1	637		0	GCCCCACGGAGGTGCCACGCCTGCCGCCATCATGTTATGGCCAAATGCCCAGACAGACAGCATCAGGGAAACCAGAACGCCTCCAGGCCTTGCAACACTTGGTCCGGAAGGCCCTGGAGGCAGGCCATATCGAACCCTACACCGGGCCAGGAAATAACCCAGTATTCCCAGTTAAAAAAGCCAATGGAACCTCCTCCTCACGGCGACGCG	CATGTTATGGCCAAATGCCCAGACAGACAGCATCAGGGAAACCAGAACGCCTCCAGGCCTTGCAACACTTGGTCCGGAAGGCCCTGGAGGCAGGCCATATCGAACCCTACACCGGGCCAGGAAATAACCCAGTATTCCCAGTTAAAAAAGCCAATGGAACCT
35960	fs_permutations						0	8.37904	1.61401		2	7.60566	0.469598	1				GCCCCACGGAGGTGCCACAGTCTCTTGAACCATGTTATGGCCAAATGCCCAGACAGACAGCATCAGGGAAACGGGAAGATCTGGCCTTCCTACAAGGGAAGGCCAGGGAATTTTCTTCAGAGCAGACCAGAGCCAACAGCCCCACCAGAAGAGAGCTTCAGGTCTGGGGTAGAGACAACAACTCCCCCTCAGCCTCCTCACGGCGACGCG	CATGTTATGGCCAAATGCCCAGACAGACAGCATCAGGGAAACGGGAAGATCTGGCCTTCCTACAAGGGAAGGCCAGGGAATTTTCTTCAGAGCAGACCAGAGCCAACAGCCCCACCAGAAGAGAGCTTCAGGTCTGGGGTAGAGACAACAACTCCCCCTCAG
35961	fs_permutations						0					7.56689	0.426805	1	60		0	GCCCCACGGAGGTGCCACCAAATTTCACCTCATGTTATGGCCAAATGCCCAGACAGACAGCATCAGGGAAACCAGCTGGGCCTTCTGGTCGTGTTCTTGGCCACCCAGGAGGTCCTTCGCAAGAGGTGGACAGCCAAGATCAGCATGCCAGCTATACTGATTGCTCTGCTAGTCCTGGTGTTTGGGGGCATTCCTCCTCACGGCGACGCG	CATGTTATGGCCAAATGCCCAGACAGACAGCATCAGGGAAACCAGCTGGGCCTTCTGGTCGTGTTCTTGGCCACCCAGGAGGTCCTTCGCAAGAGGTGGACAGCCAAGATCAGCATGCCAGCTATACTGATTGCTCTGCTAGTCCTGGTGTTTGGGGGCATT
35962	fs_permutations						0				0			0	78		0	GCCCCACGGAGGTGCCACTGCGAAATCCTTCATGTTATGGCCAAATGCCCAGACAGACAGAAGCCTTTAAATgccaggacggtcacctttggggtggtgacaagtgtgatcacttgggtggtggctgtgtttgcgtctctcccaggaatcatctttaccagatctcaaaaagaaggtcttcattacacctgcCCTCCTCACGGCGACGCG	CATGTTATGGCCAAATGCCCAGACAGACAGAAGCCTTTAAATGCCAGGACGGTCACCTTTGGGGTGGTGACAAGTGTGATCACTTGGGTGGTGGCTGTGTTTGCGTCTCTCCCAGGAATCATCTTTACCAGATCTCAAAAAGAAGGTCTTCATTACACCTGC
35963	fs_permutations						0	11.1816	18.0978		3	7.84531	0.761161	1	275		0	GCCCCACGGAGGTGCCACTACCTTCGCGCACATGTTATGGCCAAATGCCCAGACAGACAGAAGCCTTTAAATGGCCTTGGTCCATGGGGAAAGAAGCCCCGCAATTTCCCCATGGCTCAAGTGCATCAGGGGCTGATGCCAACTGCTCCCCCAGAGGACCCAGCTGTGGATCTGCTAAAGAACTACATGCAGCCTCCTCACGGCGACGCG	CATGTTATGGCCAAATGCCCAGACAGACAGAAGCCTTTAAATGGCCTTGGTCCATGGGGAAAGAAGCCCCGCAATTTCCCCATGGCTCAAGTGCATCAGGGGCTGATGCCAACTGCTCCCCCAGAGGACCCAGCTGTGGATCTGCTAAAGAACTACATGCAG
35964	fs_permutations						0				0			0	32		0	GCCCCACGGAGGTGCCACAACGGGCCACCTCATGTTATGGCCAAATGCCCAGACAGACAGAAGCCTTTAAATGGACTGAGGGGCCAGCCCCAGGCCCCGAAACAAGCTTATGGGGCGGTCAGCTTTGTTCCAGCCAACAAAAACAACCCATTTCAAAGCTTACCAGAGCCACCCCAGGAAGTGCAGGATTGGCCTCCTCACGGCGACGCG	CATGTTATGGCCAAATGCCCAGACAGACAGAAGCCTTTAAATGGACTGAGGGGCCAGCCCCAGGCCCCGAAACAAGCTTATGGGGCGGTCAGCTTTGTTCCAGCCAACAAAAACAACCCATTTCAAAGCTTACCAGAGCCACCCCAGGAAGTGCAGGATTGG
35965	fs_permutations			8.4559	1.76492		1							0	512		0	GCCCCACGGAGGTGCCACCATTCATGGGACCATGTTATGGCCAAATGCCCAGACAGACAGAAGCCTTTAAATGGGCAAGCGGCACCGTCCGCCAAAACAAACGGCAACTCCGACATCCCCGACGCCGCTACAAGCGCACCACCAATGGACAAAATGGTCGAACAGATCATCACAGCTATGGTGGGGAGAATCCCTCCTCACGGCGACGCG	CATGTTATGGCCAAATGCCCAGACAGACAGAAGCCTTTAAATGGGCAAGCGGCACCGTCCGCCAAAACAAACGGCAACTCCGACATCCCCGACGCCGCTACAAGCGCACCACCAATGGACAAAATGGTCGAACAGATCATCACAGCTATGGTGGGGAGAATC
35966	fs_permutations			8.62253	2.12106		2				0	7.69208	0.569201	1	97		0	GCCCCACGGAGGTGCCACATACTTCCTGGCCATGTTATGGCCAAATGCCCAGACAGACAGAAGCCTTTAAATGGCCGTGCTGGCGTTCGTGGCCCTCATCCCGCCGACCTTGCCCGGCACAAACATCGTGTTGGGGGCCCTTCCGGAGGACAGACACATCGACCGCCTGGCCAAACGCCAGCGCCCCGGCGACCTCCTCACGGCGACGCG	CATGTTATGGCCAAATGCCCAGACAGACAGAAGCCTTTAAATGGCCGTGCTGGCGTTCGTGGCCCTCATCCCGCCGACCTTGCCCGGCACAAACATCGTGTTGGGGGCCCTTCCGGAGGACAGACACATCGACCGCCTGGCCAAACGCCAGCGCCCCGGCGA
35967	fs_permutations			8.01621	1.00075		1				0	7.56732	0.427282	1	1144		0	GCCCCACGGAGGTGCCACGGCACAAGAAGGCATGTTATGGCCAAATGCCCAGACAGACAGAAGCCTTTAAATGAGCAAAGGGGCCAGCCTCAGGCCCCACAACAAACTGGGGCATTCCCAATTCAGCCATTTGTTCCTCAGGGTTTTCAGGGACAACAACCCCCACTGTCCCAAGTGTTTCAGGGAATAAGCCCTCCTCACGGCGACGCG	CATGTTATGGCCAAATGCCCAGACAGACAGAAGCCTTTAAATGAGCAAAGGGGCCAGCCTCAGGCCCCACAACAAACTGGGGCATTCCCAATTCAGCCATTTGTTCCTCAGGGTTTTCAGGGACAACAACCCCCACTGTCCCAAGTGTTTCAGGGAATAAGC
35968	fs_permutations			9.60254	5.2962		1				0			0	269		0	GCCCCACGGAGGTGCCACTTCCAATCCTACCATGTTATGGCCAAATGCCCAGACAGACAGAAGCCTTTAAATCAGAACGCCTCCAGGCCTTGCAACACTTGGTCCGGAAGGCCCTGGAGGCAGGCCATATCGAACCCTACACCGGGCCAGGAAATAACCCAGTATTCCCAGTTAAAAAAGCCAATGGAACCTCCTCCTCACGGCGACGCG	CATGTTATGGCCAAATGCCCAGACAGACAGAAGCCTTTAAATCAGAACGCCTCCAGGCCTTGCAACACTTGGTCCGGAAGGCCCTGGAGGCAGGCCATATCGAACCCTACACCGGGCCAGGAAATAACCCAGTATTCCCAGTTAAAAAAGCCAATGGAACCT
35969	fs_permutations						0							0	72		0	GCCCCACGGAGGTGCCACTTTTGTTACAAACATGTTATGGCCAAATGCCCAGACAGACAGAAGCCTTTAAATGGGAAGATCTGGCCTTCCTACAAGGGAAGGCCAGGGAATTTTCTTCAGAGCAGACCAGAGCCAACAGCCCCACCAGAAGAGAGCTTCAGGTCTGGGGTAGAGACAACAACTCCCCCTCAGCCTCCTCACGGCGACGCG	CATGTTATGGCCAAATGCCCAGACAGACAGAAGCCTTTAAATGGGAAGATCTGGCCTTCCTACAAGGGAAGGCCAGGGAATTTTCTTCAGAGCAGACCAGAGCCAACAGCCCCACCAGAAGAGAGCTTCAGGTCTGGGGTAGAGACAACAACTCCCCCTCAG
35970	fs_permutations			7.71128	0.592152		1				0	7.74476	0.632908	1				GCCCCACGGAGGTGCCACTATCTCCTAGCACATGTTATGGCCAAATGCCCAGACAGACAGAAGCCTTTAAATCAGCTGGGCCTTCTGGTCGTGTTCTTGGCCACCCAGGAGGTCCTTCGCAAGAGGTGGACAGCCAAGATCAGCATGCCAGCTATACTGATTGCTCTGCTAGTCCTGGTGTTTGGGGGCATTCCTCCTCACGGCGACGCG	CATGTTATGGCCAAATGCCCAGACAGACAGAAGCCTTTAAATCAGCTGGGCCTTCTGGTCGTGTTCTTGGCCACCCAGGAGGTCCTTCGCAAGAGGTGGACAGCCAAGATCAGCATGCCAGCTATACTGATTGCTCTGCTAGTCCTGGTGTTTGGGGGCATT
35971	fs_permutations			8.85336	2.68759		1					7.8693	0.79311	1	305		0	GCCCCACGGAGGTGCCACATGGATAAAGGGCATGTTATGGCCAAATGCCCAGACAGACAGCATGACCCCCCAgccaggacggtcacctttggggtggtgacaagtgtgatcacttgggtggtggctgtgtttgcgtctctcccaggaatcatctttaccagatctcaaaaagaaggtcttcattacacctgcCCTCCTCACGGCGACGCG	CATGTTATGGCCAAATGCCCAGACAGACAGCATGACCCCCCAGCCAGGACGGTCACCTTTGGGGTGGTGACAAGTGTGATCACTTGGGTGGTGGCTGTGTTTGCGTCTCTCCCAGGAATCATCTTTACCAGATCTCAAAAAGAAGGTCTTCATTACACCTGC
35972	fs_permutations			8.71558	2.3386		2				0			0	129		0	GCCCCACGGAGGTGCCACTCAATGACTAGGCATGTTATGGCCAAATGCCCAGACAGACAGCATGACCCCCCAGGCCTTGGTCCATGGGGAAAGAAGCCCCGCAATTTCCCCATGGCTCAAGTGCATCAGGGGCTGATGCCAACTGCTCCCCCAGAGGACCCAGCTGTGGATCTGCTAAAGAACTACATGCAGCCTCCTCACGGCGACGCG	CATGTTATGGCCAAATGCCCAGACAGACAGCATGACCCCCCAGGCCTTGGTCCATGGGGAAAGAAGCCCCGCAATTTCCCCATGGCTCAAGTGCATCAGGGGCTGATGCCAACTGCTCCCCCAGAGGACCCAGCTGTGGATCTGCTAAAGAACTACATGCAG
35973	fs_permutations			8.12378	1.16677		2	12.9334	63.6584		1	7.74962	0.63891	1	260		0	GCCCCACGGAGGTGCCACTCTAGAGCAACACATGTTATGGCCAAATGCCCAGACAGACAGCATGACCCCCCAGGACTGAGGGGCCAGCCCCAGGCCCCGAAACAAGCTTATGGGGCGGTCAGCTTTGTTCCAGCCAACAAAAACAACCCATTTCAAAGCTTACCAGAGCCACCCCAGGAAGTGCAGGATTGGCCTCCTCACGGCGACGCG	CATGTTATGGCCAAATGCCCAGACAGACAGCATGACCCCCCAGGACTGAGGGGCCAGCCCCAGGCCCCGAAACAAGCTTATGGGGCGGTCAGCTTTGTTCCAGCCAACAAAAACAACCCATTTCAAAGCTTACCAGAGCCACCCCAGGAAGTGCAGGATTGG
35974	fs_permutations			7.78823	0.687258		2				0	7.6958	0.573627	1	250		0	GCCCCACGGAGGTGCCACCGCGCATCGCTACATGTTATGGCCAAATGCCCAGACAGACAGCATGACCCCCCAGGGCAAGCGGCACCGTCCGCCAAAACAAACGGCAACTCCGACATCCCCGACGCCGCTACAAGCGCACCACCAATGGACAAAATGGTCGAACAGATCATCACAGCTATGGTGGGGAGAATCCCTCCTCACGGCGACGCG	CATGTTATGGCCAAATGCCCAGACAGACAGCATGACCCCCCAGGGCAAGCGGCACCGTCCGCCAAAACAAACGGCAACTCCGACATCCCCGACGCCGCTACAAGCGCACCACCAATGGACAAAATGGTCGAACAGATCATCACAGCTATGGTGGGGAGAATC
35975	fs_permutations			8.01229	0.994925		1				0	7.70396	0.583367	1	359		0	GCCCCACGGAGGTGCCACGCTTACTCTCAACATGTTATGGCCAAATGCCCAGACAGACAGCATGACCCCCCAGGCCGTGCTGGCGTTCGTGGCCCTCATCCCGCCGACCTTGCCCGGCACAAACATCGTGTTGGGGGCCCTTCCGGAGGACAGACACATCGACCGCCTGGCCAAACGCCAGCGCCCCGGCGACCTCCTCACGGCGACGCG	CATGTTATGGCCAAATGCCCAGACAGACAGCATGACCCCCCAGGCCGTGCTGGCGTTCGTGGCCCTCATCCCGCCGACCTTGCCCGGCACAAACATCGTGTTGGGGGCCCTTCCGGAGGACAGACACATCGACCGCCTGGCCAAACGCCAGCGCCCCGGCGA
35976	fs_permutations			7.60312	0.46676		2				0			0	821		0	GCCCCACGGAGGTGCCACCTTACAAAATCTCATGTTATGGCCAAATGCCCAGACAGACAGCATGACCCCCCAGAGCAAAGGGGCCAGCCTCAGGCCCCACAACAAACTGGGGCATTCCCAATTCAGCCATTTGTTCCTCAGGGTTTTCAGGGACAACAACCCCCACTGTCCCAAGTGTTTCAGGGAATAAGCCCTCCTCACGGCGACGCG	CATGTTATGGCCAAATGCCCAGACAGACAGCATGACCCCCCAGAGCAAAGGGGCCAGCCTCAGGCCCCACAACAAACTGGGGCATTCCCAATTCAGCCATTTGTTCCTCAGGGTTTTCAGGGACAACAACCCCCACTGTCCCAAGTGTTTCAGGGAATAAGC
35977	fs_permutations			8.01769	1.00295		2	8.03847	1.03409		1	7.57871	0.439734	1	785		0	GCCCCACGGAGGTGCCACGAGCATGCTTCACATGTTATGGCCAAATGCCCAGACAGACAGCATGACCCCCCACAGAACGCCTCCAGGCCTTGCAACACTTGGTCCGGAAGGCCCTGGAGGCAGGCCATATCGAACCCTACACCGGGCCAGGAAATAACCCAGTATTCCCAGTTAAAAAAGCCAATGGAACCTCCTCCTCACGGCGACGCG	CATGTTATGGCCAAATGCCCAGACAGACAGCATGACCCCCCACAGAACGCCTCCAGGCCTTGCAACACTTGGTCCGGAAGGCCCTGGAGGCAGGCCATATCGAACCCTACACCGGGCCAGGAAATAACCCAGTATTCCCAGTTAAAAAAGCCAATGGAACCT
35978	fs_permutations			7.36756	0.224115		1				0	7.69981	0.5784	2	36	5	0.138889	GCCCCACGGAGGTGCCACTGCCCCTCTACCCATGTTATGGCCAAATGCCCAGACAGACAGCATGACCCCCCAGGGAAGATCTGGCCTTCCTACAAGGGAAGGCCAGGGAATTTTCTTCAGAGCAGACCAGAGCCAACAGCCCCACCAGAAGAGAGCTTCAGGTCTGGGGTAGAGACAACAACTCCCCCTCAGCCTCCTCACGGCGACGCG	CATGTTATGGCCAAATGCCCAGACAGACAGCATGACCCCCCAGGGAAGATCTGGCCTTCCTACAAGGGAAGGCCAGGGAATTTTCTTCAGAGCAGACCAGAGCCAACAGCCCCACCAGAAGAGAGCTTCAGGTCTGGGGTAGAGACAACAACTCCCCCTCAG
35979	fs_permutations						0				0	7.58775	0.449682	1	604		0	GCCCCACGGAGGTGCCACCCGCACTCAACACATGTTATGGCCAAATGCCCAGACAGACAGCATGACCCCCCACAGCTGGGCCTTCTGGTCGTGTTCTTGGCCACCCAGGAGGTCCTTCGCAAGAGGTGGACAGCCAAGATCAGCATGCCAGCTATACTGATTGCTCTGCTAGTCCTGGTGTTTGGGGGCATTCCTCCTCACGGCGACGCG	CATGTTATGGCCAAATGCCCAGACAGACAGCATGACCCCCCACAGCTGGGCCTTCTGGTCGTGTTCTTGGCCACCCAGGAGGTCCTTCGCAAGAGGTGGACAGCCAAGATCAGCATGCCAGCTATACTGATTGCTCTGCTAGTCCTGGTGTTTGGGGGCATT
35980	fs_permutations			7.54128	0.399173		1	8.38068	1.61715		1	7.41745	0.272246	1	288		0	GCCCCACGGAGGTGCCACCGACAACTGCCGCATGTTATGGCCAAATGCCCAGACAGACAGTTGTCGGGAAACgccaggacggtcacctttggggtggtgacaagtgtgatcacttgggtggtggctgtgtttgcgtctctcccaggaatcatctttaccagatctcaaaaagaaggtcttcattacacctgcCCTCCTCACGGCGACGCG	CATGTTATGGCCAAATGCCCAGACAGACAGTTGTCGGGAAACGCCAGGACGGTCACCTTTGGGGTGGTGACAAGTGTGATCACTTGGGTGGTGGCTGTGTTTGCGTCTCTCCCAGGAATCATCTTTACCAGATCTCAAAAAGAAGGTCTTCATTACACCTGC
35981	fs_permutations			8.30013	1.46722		1				0	7.72345	0.606856	1	1385		0	GCCCCACGGAGGTGCCACCTTTTAGTTAGCCATGTTATGGCCAAATGCCCAGACAGACAGTTGTCGGGAAACGGCCTTGGTCCATGGGGAAAGAAGCCCCGCAATTTCCCCATGGCTCAAGTGCATCAGGGGCTGATGCCAACTGCTCCCCCAGAGGACCCAGCTGTGGATCTGCTAAAGAACTACATGCAGCCTCCTCACGGCGACGCG	CATGTTATGGCCAAATGCCCAGACAGACAGTTGTCGGGAAACGGCCTTGGTCCATGGGGAAAGAAGCCCCGCAATTTCCCCATGGCTCAAGTGCATCAGGGGCTGATGCCAACTGCTCCCCCAGAGGACCCAGCTGTGGATCTGCTAAAGAACTACATGCAG
35982	fs_permutations						0				0	7.96357	0.923903	1	110		0	GCCCCACGGAGGTGCCACTGCTCCCGTTCGCATGTTATGGCCAAATGCCCAGACAGACAGTTGTCGGGAAACGGACTGAGGGGCCAGCCCCAGGCCCCGAAACAAGCTTATGGGGCGGTCAGCTTTGTTCCAGCCAACAAAAACAACCCATTTCAAAGCTTACCAGAGCCACCCCAGGAAGTGCAGGATTGGCCTCCTCACGGCGACGCG	CATGTTATGGCCAAATGCCCAGACAGACAGTTGTCGGGAAACGGACTGAGGGGCCAGCCCCAGGCCCCGAAACAAGCTTATGGGGCGGTCAGCTTTGTTCCAGCCAACAAAAACAACCCATTTCAAAGCTTACCAGAGCCACCCCAGGAAGTGCAGGATTGG
35983	fs_permutations			8.8106	2.57568		1				0	7.73666	0.622967	2	718	7	0.0097493	GCCCCACGGAGGTGCCACTTTACGGATTCGCATGTTATGGCCAAATGCCCAGACAGACAGTTGTCGGGAAACGGGCAAGCGGCACCGTCCGCCAAAACAAACGGCAACTCCGACATCCCCGACGCCGCTACAAGCGCACCACCAATGGACAAAATGGTCGAACAGATCATCACAGCTATGGTGGGGAGAATCCCTCCTCACGGCGACGCG	CATGTTATGGCCAAATGCCCAGACAGACAGTTGTCGGGAAACGGGCAAGCGGCACCGTCCGCCAAAACAAACGGCAACTCCGACATCCCCGACGCCGCTACAAGCGCACCACCAATGGACAAAATGGTCGAACAGATCATCACAGCTATGGTGGGGAGAATC
35984	fs_permutations			7.88329	0.811989		1				0	7.83766	0.75109	1	288		0	GCCCCACGGAGGTGCCACGCCATAAGAGGTCATGTTATGGCCAAATGCCCAGACAGACAGTTGTCGGGAAACGGCCGTGCTGGCGTTCGTGGCCCTCATCCCGCCGACCTTGCCCGGCACAAACATCGTGTTGGGGGCCCTTCCGGAGGACAGACACATCGACCGCCTGGCCAAACGCCAGCGCCCCGGCGACCTCCTCACGGCGACGCG	CATGTTATGGCCAAATGCCCAGACAGACAGTTGTCGGGAAACGGCCGTGCTGGCGTTCGTGGCCCTCATCCCGCCGACCTTGCCCGGCACAAACATCGTGTTGGGGGCCCTTCCGGAGGACAGACACATCGACCGCCTGGCCAAACGCCAGCGCCCCGGCGA
35985	fs_permutations			9.41568	4.51382		1	7.98743	0.958393		1	7.63984	0.508276	1	181		0	GCCCCACGGAGGTGCCACCATAGTCCCGAGCATGTTATGGCCAAATGCCCAGACAGACAGTTGTCGGGAAACGAGCAAAGGGGCCAGCCTCAGGCCCCACAACAAACTGGGGCATTCCCAATTCAGCCATTTGTTCCTCAGGGTTTTCAGGGACAACAACCCCCACTGTCCCAAGTGTTTCAGGGAATAAGCCCTCCTCACGGCGACGCG	CATGTTATGGCCAAATGCCCAGACAGACAGTTGTCGGGAAACGAGCAAAGGGGCCAGCCTCAGGCCCCACAACAAACTGGGGCATTCCCAATTCAGCCATTTGTTCCTCAGGGTTTTCAGGGACAACAACCCCCACTGTCCCAAGTGTTTCAGGGAATAAGC
35986	fs_permutations			8.47096	1.79544		1				0	7.74317	0.630956	1	589		0	GCCCCACGGAGGTGCCACGATGAGGAAATGCATGTTATGGCCAAATGCCCAGACAGACAGTTGTCGGGAAACCAGAACGCCTCCAGGCCTTGCAACACTTGGTCCGGAAGGCCCTGGAGGCAGGCCATATCGAACCCTACACCGGGCCAGGAAATAACCCAGTATTCCCAGTTAAAAAAGCCAATGGAACCTCCTCCTCACGGCGACGCG	CATGTTATGGCCAAATGCCCAGACAGACAGTTGTCGGGAAACCAGAACGCCTCCAGGCCTTGCAACACTTGGTCCGGAAGGCCCTGGAGGCAGGCCATATCGAACCCTACACCGGGCCAGGAAATAACCCAGTATTCCCAGTTAAAAAAGCCAATGGAACCT
35987	fs_permutations			8.19153	1.27788		1	7.86899	0.792698		2	7.95201	0.907399	1	407		0	GCCCCACGGAGGTGCCACACGGCCGAGGCACATGTTATGGCCAAATGCCCAGACAGACAGTTGTCGGGAAACGGGAAGATCTGGCCTTCCTACAAGGGAAGGCCAGGGAATTTTCTTCAGAGCAGACCAGAGCCAACAGCCCCACCAGAAGAGAGCTTCAGGTCTGGGGTAGAGACAACAACTCCCCCTCAGCCTCCTCACGGCGACGCG	CATGTTATGGCCAAATGCCCAGACAGACAGTTGTCGGGAAACGGGAAGATCTGGCCTTCCTACAAGGGAAGGCCAGGGAATTTTCTTCAGAGCAGACCAGAGCCAACAGCCCCACCAGAAGAGAGCTTCAGGTCTGGGGTAGAGACAACAACTCCCCCTCAG
35988	fs_permutations						0	8.94657	2.94329		1	7.66173	0.533531	1	209		0	GCCCCACGGAGGTGCCACAGGATCCCCAAGCATGTTATGGCCAAATGCCCAGACAGACAGTTGTCGGGAAACCAGCTGGGCCTTCTGGTCGTGTTCTTGGCCACCCAGGAGGTCCTTCGCAAGAGGTGGACAGCCAAGATCAGCATGCCAGCTATACTGATTGCTCTGCTAGTCCTGGTGTTTGGGGGCATTCCTCCTCACGGCGACGCG	CATGTTATGGCCAAATGCCCAGACAGACAGTTGTCGGGAAACCAGCTGGGCCTTCTGGTCGTGTTCTTGGCCACCCAGGAGGTCCTTCGCAAGAGGTGGACAGCCAAGATCAGCATGCCAGCTATACTGATTGCTCTGCTAGTCCTGGTGTTTGGGGGCATT
35989	fs_permutations						0				0	7.54379	0.401858	1	43		0	GCCCCACGGAGGTGCCACCGCCCTTCCTGGCATGTTATGGCCAAATGCCCAGACAGACAGTTCCCTTTAAACgccaggacggtcacctttggggtggtgacaagtgtgatcacttgggtggtggctgtgtttgcgtctctcccaggaatcatctttaccagatctcaaaaagaaggtcttcattacacctgcCCTCCTCACGGCGACGCG	CATGTTATGGCCAAATGCCCAGACAGACAGTTCCCTTTAAACGCCAGGACGGTCACCTTTGGGGTGGTGACAAGTGTGATCACTTGGGTGGTGGCTGTGTTTGCGTCTCTCCCAGGAATCATCTTTACCAGATCTCAAAAAGAAGGTCTTCATTACACCTGC
35990	fs_permutations			8.90848	2.83679		1				0	7.97908	0.946259	1	149		0	GCCCCACGGAGGTGCCACTACCCCGCGACCCATGTTATGGCCAAATGCCCAGACAGACAGTTCCCTTTAAACGGCCTTGGTCCATGGGGAAAGAAGCCCCGCAATTTCCCCATGGCTCAAGTGCATCAGGGGCTGATGCCAACTGCTCCCCCAGAGGACCCAGCTGTGGATCTGCTAAAGAACTACATGCAGCCTCCTCACGGCGACGCG	CATGTTATGGCCAAATGCCCAGACAGACAGTTCCCTTTAAACGGCCTTGGTCCATGGGGAAAGAAGCCCCGCAATTTCCCCATGGCTCAAGTGCATCAGGGGCTGATGCCAACTGCTCCCCCAGAGGACCCAGCTGTGGATCTGCTAAAGAACTACATGCAG
35991	fs_permutations			9.42213	4.53916		1				0			0	550		0	GCCCCACGGAGGTGCCACTCGGATCCGCTACATGTTATGGCCAAATGCCCAGACAGACAGTTCCCTTTAAACGGACTGAGGGGCCAGCCCCAGGCCCCGAAACAAGCTTATGGGGCGGTCAGCTTTGTTCCAGCCAACAAAAACAACCCATTTCAAAGCTTACCAGAGCCACCCCAGGAAGTGCAGGATTGGCCTCCTCACGGCGACGCG	CATGTTATGGCCAAATGCCCAGACAGACAGTTCCCTTTAAACGGACTGAGGGGCCAGCCCCAGGCCCCGAAACAAGCTTATGGGGCGGTCAGCTTTGTTCCAGCCAACAAAAACAACCCATTTCAAAGCTTACCAGAGCCACCCCAGGAAGTGCAGGATTGG
35992	fs_permutations			8.91805	2.86328		1	13.0737	70.2763		1	7.80612	0.710113	1	3209		0	GCCCCACGGAGGTGCCACAGGTCAAGTCGACATGTTATGGCCAAATGCCCAGACAGACAGTTCCCTTTAAACGGGCAAGCGGCACCGTCCGCCAAAACAAACGGCAACTCCGACATCCCCGACGCCGCTACAAGCGCACCACCAATGGACAAAATGGTCGAACAGATCATCACAGCTATGGTGGGGAGAATCCCTCCTCACGGCGACGCG	CATGTTATGGCCAAATGCCCAGACAGACAGTTCCCTTTAAACGGGCAAGCGGCACCGTCCGCCAAAACAAACGGCAACTCCGACATCCCCGACGCCGCTACAAGCGCACCACCAATGGACAAAATGGTCGAACAGATCATCACAGCTATGGTGGGGAGAATC
35993	fs_permutations			7.7039	0.583288		1				0	8.47265	1.7989	2	824		0	GCCCCACGGAGGTGCCACTCACCCGCGGCCCATGTTATGGCCAAATGCCCAGACAGACAGTTCCCTTTAAACGGCCGTGCTGGCGTTCGTGGCCCTCATCCCGCCGACCTTGCCCGGCACAAACATCGTGTTGGGGGCCCTTCCGGAGGACAGACACATCGACCGCCTGGCCAAACGCCAGCGCCCCGGCGACCTCCTCACGGCGACGCG	CATGTTATGGCCAAATGCCCAGACAGACAGTTCCCTTTAAACGGCCGTGCTGGCGTTCGTGGCCCTCATCCCGCCGACCTTGCCCGGCACAAACATCGTGTTGGGGGCCCTTCCGGAGGACAGACACATCGACCGCCTGGCCAAACGCCAGCGCCCCGGCGA
35994	fs_permutations						0					7.74883	0.637928	2	26		0	GCCCCACGGAGGTGCCACAAGTTGCACCGCCATGTTATGGCCAAATGCCCAGACAGACAGTTCCCTTTAAACGAGCAAAGGGGCCAGCCTCAGGCCCCACAACAAACTGGGGCATTCCCAATTCAGCCATTTGTTCCTCAGGGTTTTCAGGGACAACAACCCCCACTGTCCCAAGTGTTTCAGGGAATAAGCCCTCCTCACGGCGACGCG	CATGTTATGGCCAAATGCCCAGACAGACAGTTCCCTTTAAACGAGCAAAGGGGCCAGCCTCAGGCCCCACAACAAACTGGGGCATTCCCAATTCAGCCATTTGTTCCTCAGGGTTTTCAGGGACAACAACCCCCACTGTCCCAAGTGTTTCAGGGAATAAGC
35995	fs_permutations			8.47005	1.79359		2				0	7.57097	0.43126	1	1662		0	GCCCCACGGAGGTGCCACGATTTTAACAAGCATGTTATGGCCAAATGCCCAGACAGACAGTTCCCTTTAAACCAGAACGCCTCCAGGCCTTGCAACACTTGGTCCGGAAGGCCCTGGAGGCAGGCCATATCGAACCCTACACCGGGCCAGGAAATAACCCAGTATTCCCAGTTAAAAAAGCCAATGGAACCTCCTCCTCACGGCGACGCG	CATGTTATGGCCAAATGCCCAGACAGACAGTTCCCTTTAAACCAGAACGCCTCCAGGCCTTGCAACACTTGGTCCGGAAGGCCCTGGAGGCAGGCCATATCGAACCCTACACCGGGCCAGGAAATAACCCAGTATTCCCAGTTAAAAAAGCCAATGGAACCT
35996	fs_permutations			7.48573	0.340884		2				0			0	307		0	GCCCCACGGAGGTGCCACTTTGAGGCGGGCCATGTTATGGCCAAATGCCCAGACAGACAGTTCCCTTTAAACGGGAAGATCTGGCCTTCCTACAAGGGAAGGCCAGGGAATTTTCTTCAGAGCAGACCAGAGCCAACAGCCCCACCAGAAGAGAGCTTCAGGTCTGGGGTAGAGACAACAACTCCCCCTCAGCCTCCTCACGGCGACGCG	CATGTTATGGCCAAATGCCCAGACAGACAGTTCCCTTTAAACGGGAAGATCTGGCCTTCCTACAAGGGAAGGCCAGGGAATTTTCTTCAGAGCAGACCAGAGCCAACAGCCCCACCAGAAGAGAGCTTCAGGTCTGGGGTAGAGACAACAACTCCCCCTCAG
35997	fs_permutations						0				0	7.68991	0.566625	1	170		0	GCCCCACGGAGGTGCCACACTTTACTAAGGCATGTTATGGCCAAATGCCCAGACAGACAGTTCCCTTTAAACCAGCTGGGCCTTCTGGTCGTGTTCTTGGCCACCCAGGAGGTCCTTCGCAAGAGGTGGACAGCCAAGATCAGCATGCCAGCTATACTGATTGCTCTGCTAGTCCTGGTGTTTGGGGGCATTCCTCCTCACGGCGACGCG	CATGTTATGGCCAAATGCCCAGACAGACAGTTCCCTTTAAACCAGCTGGGCCTTCTGGTCGTGTTCTTGGCCACCCAGGAGGTCCTTCGCAAGAGGTGGACAGCCAAGATCAGCATGCCAGCTATACTGATTGCTCTGCTAGTCCTGGTGTTTGGGGGCATT
35998	fs_permutations						0				0	7.66669	0.539309	1	622		0	GCCCCACGGAGGTGCCACAACTACCACTTACATGTTATGGCCAAATGCCCAGACAGACAGGCTAATTTTTTAgccaggacggtcacctttggggtggtgacaagtgtgatcacttgggtggtggctgtgtttgcgtctctcccaggaatcatctttaccagatctcaaaaagaaggtcttcattacacctgcCCTCCTCACGGCGACGCG	CATGTTATGGCCAAATGCCCAGACAGACAGGCTAATTTTTTAGCCAGGACGGTCACCTTTGGGGTGGTGACAAGTGTGATCACTTGGGTGGTGGCTGTGTTTGCGTCTCTCCCAGGAATCATCTTTACCAGATCTCAAAAAGAAGGTCTTCATTACACCTGC
35999	fs_permutations						0	13.2303	78.4644		1	7.6017	0.465174	1	369		0	GCCCCACGGAGGTGCCACCGTTTCATTCTTCATGTTATGGCCAAATGCCCAGACAGACAGGCTAATTTTTTAGGCCTTGGTCCATGGGGAAAGAAGCCCCGCAATTTCCCCATGGCTCAAGTGCATCAGGGGCTGATGCCAACTGCTCCCCCAGAGGACCCAGCTGTGGATCTGCTAAAGAACTACATGCAGCCTCCTCACGGCGACGCG	CATGTTATGGCCAAATGCCCAGACAGACAGGCTAATTTTTTAGGCCTTGGTCCATGGGGAAAGAAGCCCCGCAATTTCCCCATGGCTCAAGTGCATCAGGGGCTGATGCCAACTGCTCCCCCAGAGGACCCAGCTGTGGATCTGCTAAAGAACTACATGCAG
36000	fs_permutations			9.09888	3.39839		2				0	8.00792	0.988458	1	797		0	GCCCCACGGAGGTGCCACGAGAACAATCTCCATGTTATGGCCAAATGCCCAGACAGACAGGCTAATTTTTTAGGACTGAGGGGCCAGCCCCAGGCCCCGAAACAAGCTTATGGGGCGGTCAGCTTTGTTCCAGCCAACAAAAACAACCCATTTCAAAGCTTACCAGAGCCACCCCAGGAAGTGCAGGATTGGCCTCCTCACGGCGACGCG	CATGTTATGGCCAAATGCCCAGACAGACAGGCTAATTTTTTAGGACTGAGGGGCCAGCCCCAGGCCCCGAAACAAGCTTATGGGGCGGTCAGCTTTGTTCCAGCCAACAAAAACAACCCATTTCAAAGCTTACCAGAGCCACCCCAGGAAGTGCAGGATTGG
36001	fs_permutations			9.09692	3.39221		1				0			0	1217		0	GCCCCACGGAGGTGCCACGAATGGGTTTGTCATGTTATGGCCAAATGCCCAGACAGACAGGCTAATTTTTTAGGGCAAGCGGCACCGTCCGCCAAAACAAACGGCAACTCCGACATCCCCGACGCCGCTACAAGCGCACCACCAATGGACAAAATGGTCGAACAGATCATCACAGCTATGGTGGGGAGAATCCCTCCTCACGGCGACGCG	CATGTTATGGCCAAATGCCCAGACAGACAGGCTAATTTTTTAGGGCAAGCGGCACCGTCCGCCAAAACAAACGGCAACTCCGACATCCCCGACGCCGCTACAAGCGCACCACCAATGGACAAAATGGTCGAACAGATCATCACAGCTATGGTGGGGAGAATC
36002	fs_permutations			8.32673	1.51579		2				0	7.91277	0.852368	1	374		0	GCCCCACGGAGGTGCCACGCGGTTCGAATACATGTTATGGCCAAATGCCCAGACAGACAGGCTAATTTTTTAGGCCGTGCTGGCGTTCGTGGCCCTCATCCCGCCGACCTTGCCCGGCACAAACATCGTGTTGGGGGCCCTTCCGGAGGACAGACACATCGACCGCCTGGCCAAACGCCAGCGCCCCGGCGACCTCCTCACGGCGACGCG	CATGTTATGGCCAAATGCCCAGACAGACAGGCTAATTTTTTAGGCCGTGCTGGCGTTCGTGGCCCTCATCCCGCCGACCTTGCCCGGCACAAACATCGTGTTGGGGGCCCTTCCGGAGGACAGACACATCGACCGCCTGGCCAAACGCCAGCGCCCCGGCGA
36003	fs_permutations			9.19628	3.71565		1				0	7.88089	0.808727	1	935		0	GCCCCACGGAGGTGCCACCCAACTACTCGCCATGTTATGGCCAAATGCCCAGACAGACAGGCTAATTTTTTAGAGCAAAGGGGCCAGCCTCAGGCCCCACAACAAACTGGGGCATTCCCAATTCAGCCATTTGTTCCTCAGGGTTTTCAGGGACAACAACCCCCACTGTCCCAAGTGTTTCAGGGAATAAGCCCTCCTCACGGCGACGCG	CATGTTATGGCCAAATGCCCAGACAGACAGGCTAATTTTTTAGAGCAAAGGGGCCAGCCTCAGGCCCCACAACAAACTGGGGCATTCCCAATTCAGCCATTTGTTCCTCAGGGTTTTCAGGGACAACAACCCCCACTGTCCCAAGTGTTTCAGGGAATAAGC
36004	fs_permutations			8.2416	1.3634		3	7.54522	0.403389		1	7.90932	0.847588	1	135		0	GCCCCACGGAGGTGCCACGACGCCATACCGCATGTTATGGCCAAATGCCCAGACAGACAGGCTAATTTTTTACAGAACGCCTCCAGGCCTTGCAACACTTGGTCCGGAAGGCCCTGGAGGCAGGCCATATCGAACCCTACACCGGGCCAGGAAATAACCCAGTATTCCCAGTTAAAAAAGCCAATGGAACCTCCTCCTCACGGCGACGCG	CATGTTATGGCCAAATGCCCAGACAGACAGGCTAATTTTTTACAGAACGCCTCCAGGCCTTGCAACACTTGGTCCGGAAGGCCCTGGAGGCAGGCCATATCGAACCCTACACCGGGCCAGGAAATAACCCAGTATTCCCAGTTAAAAAAGCCAATGGAACCT
36005	fs_permutations			9.24351	3.87737		1					8.02314	1.01108	1	883	4	0.00453001	GCCCCACGGAGGTGCCACTTCGGGCTGTTCCATGTTATGGCCAAATGCCCAGACAGACAGGCTAATTTTTTAGGGAAGATCTGGCCTTCCTACAAGGGAAGGCCAGGGAATTTTCTTCAGAGCAGACCAGAGCCAACAGCCCCACCAGAAGAGAGCTTCAGGTCTGGGGTAGAGACAACAACTCCCCCTCAGCCTCCTCACGGCGACGCG	CATGTTATGGCCAAATGCCCAGACAGACAGGCTAATTTTTTAGGGAAGATCTGGCCTTCCTACAAGGGAAGGCCAGGGAATTTTCTTCAGAGCAGACCAGAGCCAACAGCCCCACCAGAAGAGAGCTTCAGGTCTGGGGTAGAGACAACAACTCCCCCTCAG
36006	fs_permutations						0	12.5138	47.3037		1	7.75027	0.639709	1	141		0	GCCCCACGGAGGTGCCACGATAAGCGCGGCCATGTTATGGCCAAATGCCCAGACAGACAGGCTAATTTTTTACAGCTGGGCCTTCTGGTCGTGTTCTTGGCCACCCAGGAGGTCCTTCGCAAGAGGTGGACAGCCAAGATCAGCATGCCAGCTATACTGATTGCTCTGCTAGTCCTGGTGTTTGGGGGCATTCCTCCTCACGGCGACGCG	CATGTTATGGCCAAATGCCCAGACAGACAGGCTAATTTTTTACAGCTGGGCCTTCTGGTCGTGTTCTTGGCCACCCAGGAGGTCCTTCGCAAGAGGTGGACAGCCAAGATCAGCATGCCAGCTATACTGATTGCTCTGCTAGTCCTGGTGTTTGGGGGCATT
36007	fs_permutations						0				0	7.87713	0.803649	1	62		0	GCCCCACGGAGGTGCCACAACTATCACACACATGTTATGGCCAAATGCCCAGACAGACAGATTGATCCTTTTgccaggacggtcacctttggggtggtgacaagtgtgatcacttgggtggtggctgtgtttgcgtctctcccaggaatcatctttaccagatctcaaaaagaaggtcttcattacacctgcCCTCCTCACGGCGACGCG	CATGTTATGGCCAAATGCCCAGACAGACAGATTGATCCTTTTGCCAGGACGGTCACCTTTGGGGTGGTGACAAGTGTGATCACTTGGGTGGTGGCTGTGTTTGCGTCTCTCCCAGGAATCATCTTTACCAGATCTCAAAAAGAAGGTCTTCATTACACCTGC
36008	fs_permutations			7.6467	0.516148		1				0	7.90795	0.845702	1	852		0	GCCCCACGGAGGTGCCACGAAGAGGGGTCTCATGTTATGGCCAAATGCCCAGACAGACAGATTGATCCTTTTGGCCTTGGTCCATGGGGAAAGAAGCCCCGCAATTTCCCCATGGCTCAAGTGCATCAGGGGCTGATGCCAACTGCTCCCCCAGAGGACCCAGCTGTGGATCTGCTAAAGAACTACATGCAGCCTCCTCACGGCGACGCG	CATGTTATGGCCAAATGCCCAGACAGACAGATTGATCCTTTTGGCCTTGGTCCATGGGGAAAGAAGCCCCGCAATTTCCCCATGGCTCAAGTGCATCAGGGGCTGATGCCAACTGCTCCCCCAGAGGACCCAGCTGTGGATCTGCTAAAGAACTACATGCAG
36009	fs_permutations						0	8.3535	1.56562		2	7.50429	0.36011	1	280	37	0.132143	GCCCCACGGAGGTGCCACGGCCGTCCTCCCCATGTTATGGCCAAATGCCCAGACAGACAGATTGATCCTTTTGGACTGAGGGGCCAGCCCCAGGCCCCGAAACAAGCTTATGGGGCGGTCAGCTTTGTTCCAGCCAACAAAAACAACCCATTTCAAAGCTTACCAGAGCCACCCCAGGAAGTGCAGGATTGGCCTCCTCACGGCGACGCG	CATGTTATGGCCAAATGCCCAGACAGACAGATTGATCCTTTTGGACTGAGGGGCCAGCCCCAGGCCCCGAAACAAGCTTATGGGGCGGTCAGCTTTGTTCCAGCCAACAAAAACAACCCATTTCAAAGCTTACCAGAGCCACCCCAGGAAGTGCAGGATTGG
36010	fs_permutations			7.82691	0.737024		1	13.5172	95.9814		1			0	316		0	GCCCCACGGAGGTGCCACGGCGGGGTCCAACATGTTATGGCCAAATGCCCAGACAGACAGATTGATCCTTTTGGGCAAGCGGCACCGTCCGCCAAAACAAACGGCAACTCCGACATCCCCGACGCCGCTACAAGCGCACCACCAATGGACAAAATGGTCGAACAGATCATCACAGCTATGGTGGGGAGAATCCCTCCTCACGGCGACGCG	CATGTTATGGCCAAATGCCCAGACAGACAGATTGATCCTTTTGGGCAAGCGGCACCGTCCGCCAAAACAAACGGCAACTCCGACATCCCCGACGCCGCTACAAGCGCACCACCAATGGACAAAATGGTCGAACAGATCATCACAGCTATGGTGGGGAGAATC
36011	fs_permutations			7.82339	0.732434		1				0	7.58837	0.450375	1	653		0	GCCCCACGGAGGTGCCACCCACATACGGGGCATGTTATGGCCAAATGCCCAGACAGACAGATTGATCCTTTTGGCCGTGCTGGCGTTCGTGGCCCTCATCCCGCCGACCTTGCCCGGCACAAACATCGTGTTGGGGGCCCTTCCGGAGGACAGACACATCGACCGCCTGGCCAAACGCCAGCGCCCCGGCGACCTCCTCACGGCGACGCG	CATGTTATGGCCAAATGCCCAGACAGACAGATTGATCCTTTTGGCCGTGCTGGCGTTCGTGGCCCTCATCCCGCCGACCTTGCCCGGCACAAACATCGTGTTGGGGGCCCTTCCGGAGGACAGACACATCGACCGCCTGGCCAAACGCCAGCGCCCCGGCGA
36012	fs_permutations			7.76654	0.659932		1					7.52802	0.385055	1	825		0	GCCCCACGGAGGTGCCACCACAAGGACACCCATGTTATGGCCAAATGCCCAGACAGACAGATTGATCCTTTTGAGCAAAGGGGCCAGCCTCAGGCCCCACAACAAACTGGGGCATTCCCAATTCAGCCATTTGTTCCTCAGGGTTTTCAGGGACAACAACCCCCACTGTCCCAAGTGTTTCAGGGAATAAGCCCTCCTCACGGCGACGCG	CATGTTATGGCCAAATGCCCAGACAGACAGATTGATCCTTTTGAGCAAAGGGGCCAGCCTCAGGCCCCACAACAAACTGGGGCATTCCCAATTCAGCCATTTGTTCCTCAGGGTTTTCAGGGACAACAACCCCCACTGTCCCAAGTGTTTCAGGGAATAAGC
36013	fs_permutations			7.91498	0.855426		1				0	7.89628	0.829672	1	289		0	GCCCCACGGAGGTGCCACATGATAGCAATTCATGTTATGGCCAAATGCCCAGACAGACAGATTGATCCTTTTCAGAACGCCTCCAGGCCTTGCAACACTTGGTCCGGAAGGCCCTGGAGGCAGGCCATATCGAACCCTACACCGGGCCAGGAAATAACCCAGTATTCCCAGTTAAAAAAGCCAATGGAACCTCCTCCTCACGGCGACGCG	CATGTTATGGCCAAATGCCCAGACAGACAGATTGATCCTTTTCAGAACGCCTCCAGGCCTTGCAACACTTGGTCCGGAAGGCCCTGGAGGCAGGCCATATCGAACCCTACACCGGGCCAGGAAATAACCCAGTATTCCCAGTTAAAAAAGCCAATGGAACCT
36014	fs_permutations			8.22097	1.32779		1	8.01041	0.992148		1	8.14572	1.20218	1	1267		0	GCCCCACGGAGGTGCCACTCGTCGCTGAGTCATGTTATGGCCAAATGCCCAGACAGACAGATTGATCCTTTTGGGAAGATCTGGCCTTCCTACAAGGGAAGGCCAGGGAATTTTCTTCAGAGCAGACCAGAGCCAACAGCCCCACCAGAAGAGAGCTTCAGGTCTGGGGTAGAGACAACAACTCCCCCTCAGCCTCCTCACGGCGACGCG	CATGTTATGGCCAAATGCCCAGACAGACAGATTGATCCTTTTGGGAAGATCTGGCCTTCCTACAAGGGAAGGCCAGGGAATTTTCTTCAGAGCAGACCAGAGCCAACAGCCCCACCAGAAGAGAGCTTCAGGTCTGGGGTAGAGACAACAACTCCCCCTCAG
36015	fs_permutations						0				0	7.70919	0.589636	1	137		0	GCCCCACGGAGGTGCCACCCAAGCCCCATGCATGTTATGGCCAAATGCCCAGACAGACAGATTGATCCTTTTCAGCTGGGCCTTCTGGTCGTGTTCTTGGCCACCCAGGAGGTCCTTCGCAAGAGGTGGACAGCCAAGATCAGCATGCCAGCTATACTGATTGCTCTGCTAGTCCTGGTGTTTGGGGGCATTCCTCCTCACGGCGACGCG	CATGTTATGGCCAAATGCCCAGACAGACAGATTGATCCTTTTCAGCTGGGCCTTCTGGTCGTGTTCTTGGCCACCCAGGAGGTCCTTCGCAAGAGGTGGACAGCCAAGATCAGCATGCCAGCTATACTGATTGCTCTGCTAGTCCTGGTGTTTGGGGGCATT
36016	fs_permutations						0				0	7.57152	0.431861	1	60		0	GCCCCACGGAGGTGCCACATAATAGCATCCACTGATAGTCAAGGAAACCCACTACCACCCtttgctttaaaagccaggacggtcacctttggggtggtgacaagtgtgatcacttgggtggtggctgtgtttgcgtctctcccaggaatcatctttaccagatctcaaaaagaaggtcttcattacacctgcCCTCCTCACGGCGACGCG	ACTGATAGTCAAGGAAACCCACTACCACCCTTTGCTTTAAAAGCCAGGACGGTCACCTTTGGGGTGGTGACAAGTGTGATCACTTGGGTGGTGGCTGTGTTTGCGTCTCTCCCAGGAATCATCTTTACCAGATCTCAAAAAGAAGGTCTTCATTACACCTGC
36017	fs_permutations			8.6493	2.18221		2				0	7.58518	0.446851	1	688		0	GCCCCACGGAGGTGCCACACTGCTAAAGGAACTGATAGTCAAGGAAACCCACTACCACCCtttgctttaaaaGGCCTTGGTCCATGGGGAAAGAAGCCCCGCAATTTCCCCATGGCTCAAGTGCATCAGGGGCTGATGCCAACTGCTCCCCCAGAGGACCCAGCTGTGGATCTGCTAAAGAACTACATGCAGCCTCCTCACGGCGACGCG	ACTGATAGTCAAGGAAACCCACTACCACCCTTTGCTTTAAAAGGCCTTGGTCCATGGGGAAAGAAGCCCCGCAATTTCCCCATGGCTCAAGTGCATCAGGGGCTGATGCCAACTGCTCCCCCAGAGGACCCAGCTGTGGATCTGCTAAAGAACTACATGCAG
36018	fs_permutations			8.991	3.07113		1	12.7707	56.746		2	7.72785	0.612202	1	379		0	GCCCCACGGAGGTGCCACCGTCATTCGCTTACTGATAGTCAAGGAAACCCACTACCACCCtttgctttaaaaGGACTGAGGGGCCAGCCCCAGGCCCCGAAACAAGCTTATGGGGCGGTCAGCTTTGTTCCAGCCAACAAAAACAACCCATTTCAAAGCTTACCAGAGCCACCCCAGGAAGTGCAGGATTGGCCTCCTCACGGCGACGCG	ACTGATAGTCAAGGAAACCCACTACCACCCTTTGCTTTAAAAGGACTGAGGGGCCAGCCCCAGGCCCCGAAACAAGCTTATGGGGCGGTCAGCTTTGTTCCAGCCAACAAAAACAACCCATTTCAAAGCTTACCAGAGCCACCCCAGGAAGTGCAGGATTGG
36019	fs_permutations						0				0	8.10647	1.13921	1	79		0	GCCCCACGGAGGTGCCACGATGACGCCGGCACTGATAGTCAAGGAAACCCACTACCACCCtttgctttaaaaGGGCAAGCGGCACCGTCCGCCAAAACAAACGGCAACTCCGACATCCCCGACGCCGCTACAAGCGCACCACCAATGGACAAAATGGTCGAACAGATCATCACAGCTATGGTGGGGAGAATCCCTCCTCACGGCGACGCG	ACTGATAGTCAAGGAAACCCACTACCACCCTTTGCTTTAAAAGGGCAAGCGGCACCGTCCGCCAAAACAAACGGCAACTCCGACATCCCCGACGCCGCTACAAGCGCACCACCAATGGACAAAATGGTCGAACAGATCATCACAGCTATGGTGGGGAGAATC
36020	fs_permutations			7.85215	0.770215		1	8.98615	3.05698		2	7.97126	0.93496	1	774		0	GCCCCACGGAGGTGCCACGCTCCCGATACGACTGATAGTCAAGGAAACCCACTACCACCCtttgctttaaaaGGCCGTGCTGGCGTTCGTGGCCCTCATCCCGCCGACCTTGCCCGGCACAAACATCGTGTTGGGGGCCCTTCCGGAGGACAGACACATCGACCGCCTGGCCAAACGCCAGCGCCCCGGCGACCTCCTCACGGCGACGCG	ACTGATAGTCAAGGAAACCCACTACCACCCTTTGCTTTAAAAGGCCGTGCTGGCGTTCGTGGCCCTCATCCCGCCGACCTTGCCCGGCACAAACATCGTGTTGGGGGCCCTTCCGGAGGACAGACACATCGACCGCCTGGCCAAACGCCAGCGCCCCGGCGA
36021	fs_permutations						0				0	7.37578	0.231933	1	611		0	GCCCCACGGAGGTGCCACTGGAAAGAAGCTACTGATAGTCAAGGAAACCCACTACCACCCtttgctttaaaaGAGCAAAGGGGCCAGCCTCAGGCCCCACAACAAACTGGGGCATTCCCAATTCAGCCATTTGTTCCTCAGGGTTTTCAGGGACAACAACCCCCACTGTCCCAAGTGTTTCAGGGAATAAGCCCTCCTCACGGCGACGCG	ACTGATAGTCAAGGAAACCCACTACCACCCTTTGCTTTAAAAGAGCAAAGGGGCCAGCCTCAGGCCCCACAACAAACTGGGGCATTCCCAATTCAGCCATTTGTTCCTCAGGGTTTTCAGGGACAACAACCCCCACTGTCCCAAGTGTTTCAGGGAATAAGC
36022	fs_permutations			7.3761	0.232234		1							0	89		0	GCCCCACGGAGGTGCCACGGAGCACCCCGAACTGATAGTCAAGGAAACCCACTACCACCCtttgctttaaaaCAGAACGCCTCCAGGCCTTGCAACACTTGGTCCGGAAGGCCCTGGAGGCAGGCCATATCGAACCCTACACCGGGCCAGGAAATAACCCAGTATTCCCAGTTAAAAAAGCCAATGGAACCTCCTCCTCACGGCGACGCG	ACTGATAGTCAAGGAAACCCACTACCACCCTTTGCTTTAAAACAGAACGCCTCCAGGCCTTGCAACACTTGGTCCGGAAGGCCCTGGAGGCAGGCCATATCGAACCCTACACCGGGCCAGGAAATAACCCAGTATTCCCAGTTAAAAAAGCCAATGGAACCT
36023	fs_permutations			7.82048	0.728655		1				0	7.4871	0.342301	1	268		0	GCCCCACGGAGGTGCCACGCACGCTTTCGAACTGATAGTCAAGGAAACCCACTACCACCCtttgctttaaaaGGGAAGATCTGGCCTTCCTACAAGGGAAGGCCAGGGAATTTTCTTCAGAGCAGACCAGAGCCAACAGCCCCACCAGAAGAGAGCTTCAGGTCTGGGGTAGAGACAACAACTCCCCCTCAGCCTCCTCACGGCGACGCG	ACTGATAGTCAAGGAAACCCACTACCACCCTTTGCTTTAAAAGGGAAGATCTGGCCTTCCTACAAGGGAAGGCCAGGGAATTTTCTTCAGAGCAGACCAGAGCCAACAGCCCCACCAGAAGAGAGCTTCAGGTCTGGGGTAGAGACAACAACTCCCCCTCAG
36024	fs_permutations						0	8.08898	1.11171		1	8.18279	1.26325	1	31		0	GCCCCACGGAGGTGCCACTCTCTTCCTCTAACTGATAGTCAAGGAAACCCACTACCACCCtttgctttaaaaCAGCTGGGCCTTCTGGTCGTGTTCTTGGCCACCCAGGAGGTCCTTCGCAAGAGGTGGACAGCCAAGATCAGCATGCCAGCTATACTGATTGCTCTGCTAGTCCTGGTGTTTGGGGGCATTCCTCCTCACGGCGACGCG	ACTGATAGTCAAGGAAACCCACTACCACCCTTTGCTTTAAAACAGCTGGGCCTTCTGGTCGTGTTCTTGGCCACCCAGGAGGTCCTTCGCAAGAGGTGGACAGCCAAGATCAGCATGCCAGCTATACTGATTGCTCTGCTAGTCCTGGTGTTTGGGGGCATT
36025	fs_permutations						0	11.4237	21.6129		1	8.00324	0.981559	1	1038		0	GCCCCACGGAGGTGCCACCCTCTTAACAACACTGATAGTCAAGGAAACCCACTACCACCCGCGGGTTTTTTAgccaggacggtcacctttggggtggtgacaagtgtgatcacttgggtggtggctgtgtttgcgtctctcccaggaatcatctttaccagatctcaaaaagaaggtcttcattacacctgcCCTCCTCACGGCGACGCG	ACTGATAGTCAAGGAAACCCACTACCACCCGCGGGTTTTTTAGCCAGGACGGTCACCTTTGGGGTGGTGACAAGTGTGATCACTTGGGTGGTGGCTGTGTTTGCGTCTCTCCCAGGAATCATCTTTACCAGATCTCAAAAAGAAGGTCTTCATTACACCTGC
36026	fs_permutations			9.04206	3.22297		1	10.5407	11.196		2			0	1179		0	GCCCCACGGAGGTGCCACAGCATATGTCGAACTGATAGTCAAGGAAACCCACTACCACCCGCGGGTTTTTTAGGCCTTGGTCCATGGGGAAAGAAGCCCCGCAATTTCCCCATGGCTCAAGTGCATCAGGGGCTGATGCCAACTGCTCCCCCAGAGGACCCAGCTGTGGATCTGCTAAAGAACTACATGCAGCCTCCTCACGGCGACGCG	ACTGATAGTCAAGGAAACCCACTACCACCCGCGGGTTTTTTAGGCCTTGGTCCATGGGGAAAGAAGCCCCGCAATTTCCCCATGGCTCAAGTGCATCAGGGGCTGATGCCAACTGCTCCCCCAGAGGACCCAGCTGTGGATCTGCTAAAGAACTACATGCAG
36027	fs_permutations			9.19568	3.71363		1	10.1022	7.9615		2			0	639		0	GCCCCACGGAGGTGCCACATCGGCGGGGCTACTGATAGTCAAGGAAACCCACTACCACCCGCGGGTTTTTTAGGACTGAGGGGCCAGCCCCAGGCCCCGAAACAAGCTTATGGGGCGGTCAGCTTTGTTCCAGCCAACAAAAACAACCCATTTCAAAGCTTACCAGAGCCACCCCAGGAAGTGCAGGATTGGCCTCCTCACGGCGACGCG	ACTGATAGTCAAGGAAACCCACTACCACCCGCGGGTTTTTTAGGACTGAGGGGCCAGCCCCAGGCCCCGAAACAAGCTTATGGGGCGGTCAGCTTTGTTCCAGCCAACAAAAACAACCCATTTCAAAGCTTACCAGAGCCACCCCAGGAAGTGCAGGATTGG
36028	fs_permutations			9.02978	3.18596		1				0	7.53419	0.391605	1	752		0	GCCCCACGGAGGTGCCACATTATGGTTAATACTGATAGTCAAGGAAACCCACTACCACCCGCGGGTTTTTTAGGGCAAGCGGCACCGTCCGCCAAAACAAACGGCAACTCCGACATCCCCGACGCCGCTACAAGCGCACCACCAATGGACAAAATGGTCGAACAGATCATCACAGCTATGGTGGGGAGAATCCCTCCTCACGGCGACGCG	ACTGATAGTCAAGGAAACCCACTACCACCCGCGGGTTTTTTAGGGCAAGCGGCACCGTCCGCCAAAACAAACGGCAACTCCGACATCCCCGACGCCGCTACAAGCGCACCACCAATGGACAAAATGGTCGAACAGATCATCACAGCTATGGTGGGGAGAATC
36029	fs_permutations			8.19233	1.27922		1	12.2426	39.0002		2	7.68798	0.564337	1	1439		0	GCCCCACGGAGGTGCCACACATGCGAGGATACTGATAGTCAAGGAAACCCACTACCACCCGCGGGTTTTTTAGGCCGTGCTGGCGTTCGTGGCCCTCATCCCGCCGACCTTGCCCGGCACAAACATCGTGTTGGGGGCCCTTCCGGAGGACAGACACATCGACCGCCTGGCCAAACGCCAGCGCCCCGGCGACCTCCTCACGGCGACGCG	ACTGATAGTCAAGGAAACCCACTACCACCCGCGGGTTTTTTAGGCCGTGCTGGCGTTCGTGGCCCTCATCCCGCCGACCTTGCCCGGCACAAACATCGTGTTGGGGGCCCTTCCGGAGGACAGACACATCGACCGCCTGGCCAAACGCCAGCGCCCCGGCGA
36030	fs_permutations						0				0	7.54379	0.401858	1	252		0	GCCCCACGGAGGTGCCACTTAGCTGACCCGACTGATAGTCAAGGAAACCCACTACCACCCGCGGGTTTTTTAGAGCAAAGGGGCCAGCCTCAGGCCCCACAACAAACTGGGGCATTCCCAATTCAGCCATTTGTTCCTCAGGGTTTTCAGGGACAACAACCCCCACTGTCCCAAGTGTTTCAGGGAATAAGCCCTCCTCACGGCGACGCG	ACTGATAGTCAAGGAAACCCACTACCACCCGCGGGTTTTTTAGAGCAAAGGGGCCAGCCTCAGGCCCCACAACAAACTGGGGCATTCCCAATTCAGCCATTTGTTCCTCAGGGTTTTCAGGGACAACAACCCCCACTGTCCCAAGTGTTTCAGGGAATAAGC
36031	fs_permutations						0							0	68		0	GCCCCACGGAGGTGCCACCTTTTCCCTAAAACTGATAGTCAAGGAAACCCACTACCACCCGCGGGTTTTTTACAGAACGCCTCCAGGCCTTGCAACACTTGGTCCGGAAGGCCCTGGAGGCAGGCCATATCGAACCCTACACCGGGCCAGGAAATAACCCAGTATTCCCAGTTAAAAAAGCCAATGGAACCTCCTCCTCACGGCGACGCG	ACTGATAGTCAAGGAAACCCACTACCACCCGCGGGTTTTTTACAGAACGCCTCCAGGCCTTGCAACACTTGGTCCGGAAGGCCCTGGAGGCAGGCCATATCGAACCCTACACCGGGCCAGGAAATAACCCAGTATTCCCAGTTAAAAAAGCCAATGGAACCT
36032	fs_permutations			8.92769	2.89016		1	12.6275	51.2757		1	7.83852	0.752217	1	1261	8	0.00634417	GCCCCACGGAGGTGCCACGAGGCAATACCTACTGATAGTCAAGGAAACCCACTACCACCCGCGGGTTTTTTAGGGAAGATCTGGCCTTCCTACAAGGGAAGGCCAGGGAATTTTCTTCAGAGCAGACCAGAGCCAACAGCCCCACCAGAAGAGAGCTTCAGGTCTGGGGTAGAGACAACAACTCCCCCTCAGCCTCCTCACGGCGACGCG	ACTGATAGTCAAGGAAACCCACTACCACCCGCGGGTTTTTTAGGGAAGATCTGGCCTTCCTACAAGGGAAGGCCAGGGAATTTTCTTCAGAGCAGACCAGAGCCAACAGCCCCACCAGAAGAGAGCTTCAGGTCTGGGGTAGAGACAACAACTCCCCCTCAG
36033	fs_permutations						0					7.68629	0.562339	1	195		0	GCCCCACGGAGGTGCCACACGGCGGGTCAAACTGATAGTCAAGGAAACCCACTACCACCCGCGGGTTTTTTACAGCTGGGCCTTCTGGTCGTGTTCTTGGCCACCCAGGAGGTCCTTCGCAAGAGGTGGACAGCCAAGATCAGCATGCCAGCTATACTGATTGCTCTGCTAGTCCTGGTGTTTGGGGGCATTCCTCCTCACGGCGACGCG	ACTGATAGTCAAGGAAACCCACTACCACCCGCGGGTTTTTTACAGCTGGGCCTTCTGGTCGTGTTCTTGGCCACCCAGGAGGTCCTTCGCAAGAGGTGGACAGCCAAGATCAGCATGCCAGCTATACTGATTGCTCTGCTAGTCCTGGTGTTTGGGGGCATT
36034	fs_permutations			9.53831	5.01577		1				0	7.71861	0.600991	1	162		0	GCCCCACGGAGGTGCCACTTGGAATACGAAACTGATAGTCAAGGAAACCCACTACCACCCCATCAGGGAAACgccaggacggtcacctttggggtggtgacaagtgtgatcacttgggtggtggctgtgtttgcgtctctcccaggaatcatctttaccagatctcaaaaagaaggtcttcattacacctgcCCTCCTCACGGCGACGCG	ACTGATAGTCAAGGAAACCCACTACCACCCCATCAGGGAAACGCCAGGACGGTCACCTTTGGGGTGGTGACAAGTGTGATCACTTGGGTGGTGGCTGTGTTTGCGTCTCTCCCAGGAATCATCTTTACCAGATCTCAAAAAGAAGGTCTTCATTACACCTGC
36035	fs_permutations			8.36907	1.59501		1					7.71459	0.596136	1	353		0	GCCCCACGGAGGTGCCACTATGACTCTTACACTGATAGTCAAGGAAACCCACTACCACCCCATCAGGGAAACGGCCTTGGTCCATGGGGAAAGAAGCCCCGCAATTTCCCCATGGCTCAAGTGCATCAGGGGCTGATGCCAACTGCTCCCCCAGAGGACCCAGCTGTGGATCTGCTAAAGAACTACATGCAGCCTCCTCACGGCGACGCG	ACTGATAGTCAAGGAAACCCACTACCACCCCATCAGGGAAACGGCCTTGGTCCATGGGGAAAGAAGCCCCGCAATTTCCCCATGGCTCAAGTGCATCAGGGGCTGATGCCAACTGCTCCCCCAGAGGACCCAGCTGTGGATCTGCTAAAGAACTACATGCAG
36036	fs_permutations						0	13.3507	85.3915		1	7.75921	0.650798	1	72		0	GCCCCACGGAGGTGCCACGGTTCAATTTGTACTGATAGTCAAGGAAACCCACTACCACCCCATCAGGGAAACGGACTGAGGGGCCAGCCCCAGGCCCCGAAACAAGCTTATGGGGCGGTCAGCTTTGTTCCAGCCAACAAAAACAACCCATTTCAAAGCTTACCAGAGCCACCCCAGGAAGTGCAGGATTGGCCTCCTCACGGCGACGCG	ACTGATAGTCAAGGAAACCCACTACCACCCCATCAGGGAAACGGACTGAGGGGCCAGCCCCAGGCCCCGAAACAAGCTTATGGGGCGGTCAGCTTTGTTCCAGCCAACAAAAACAACCCATTTCAAAGCTTACCAGAGCCACCCCAGGAAGTGCAGGATTGG
36037	fs_permutations			8.74537	2.41124		1				0			0	354		0	GCCCCACGGAGGTGCCACAGGCCAATTCTAACTGATAGTCAAGGAAACCCACTACCACCCCATCAGGGAAACGGGCAAGCGGCACCGTCCGCCAAAACAAACGGCAACTCCGACATCCCCGACGCCGCTACAAGCGCACCACCAATGGACAAAATGGTCGAACAGATCATCACAGCTATGGTGGGGAGAATCCCTCCTCACGGCGACGCG	ACTGATAGTCAAGGAAACCCACTACCACCCCATCAGGGAAACGGGCAAGCGGCACCGTCCGCCAAAACAAACGGCAACTCCGACATCCCCGACGCCGCTACAAGCGCACCACCAATGGACAAAATGGTCGAACAGATCATCACAGCTATGGTGGGGAGAATC
36038	fs_permutations			7.69849	0.576829		1	13.5593	98.8561		1	7.65429	0.524907	2	190		0	GCCCCACGGAGGTGCCACACGCTCAACCATACTGATAGTCAAGGAAACCCACTACCACCCCATCAGGGAAACGGCCGTGCTGGCGTTCGTGGCCCTCATCCCGCCGACCTTGCCCGGCACAAACATCGTGTTGGGGGCCCTTCCGGAGGACAGACACATCGACCGCCTGGCCAAACGCCAGCGCCCCGGCGACCTCCTCACGGCGACGCG	ACTGATAGTCAAGGAAACCCACTACCACCCCATCAGGGAAACGGCCGTGCTGGCGTTCGTGGCCCTCATCCCGCCGACCTTGCCCGGCACAAACATCGTGTTGGGGGCCCTTCCGGAGGACAGACACATCGACCGCCTGGCCAAACGCCAGCGCCCCGGCGA
36039	fs_permutations			9.49004	4.8131		1					7.55735	0.416458	2	204		0	GCCCCACGGAGGTGCCACTTAAGCGGCTATACTGATAGTCAAGGAAACCCACTACCACCCCATCAGGGAAACGAGCAAAGGGGCCAGCCTCAGGCCCCACAACAAACTGGGGCATTCCCAATTCAGCCATTTGTTCCTCAGGGTTTTCAGGGACAACAACCCCCACTGTCCCAAGTGTTTCAGGGAATAAGCCCTCCTCACGGCGACGCG	ACTGATAGTCAAGGAAACCCACTACCACCCCATCAGGGAAACGAGCAAAGGGGCCAGCCTCAGGCCCCACAACAAACTGGGGCATTCCCAATTCAGCCATTTGTTCCTCAGGGTTTTCAGGGACAACAACCCCCACTGTCCCAAGTGTTTCAGGGAATAAGC
36040	fs_permutations			8.51402	1.88451		1				0			0	991		0	GCCCCACGGAGGTGCCACTGTTTAGGGAACACTGATAGTCAAGGAAACCCACTACCACCCCATCAGGGAAACCAGAACGCCTCCAGGCCTTGCAACACTTGGTCCGGAAGGCCCTGGAGGCAGGCCATATCGAACCCTACACCGGGCCAGGAAATAACCCAGTATTCCCAGTTAAAAAAGCCAATGGAACCTCCTCCTCACGGCGACGCG	ACTGATAGTCAAGGAAACCCACTACCACCCCATCAGGGAAACCAGAACGCCTCCAGGCCTTGCAACACTTGGTCCGGAAGGCCCTGGAGGCAGGCCATATCGAACCCTACACCGGGCCAGGAAATAACCCAGTATTCCCAGTTAAAAAAGCCAATGGAACCT
36041	fs_permutations			8.00523	0.984482		2	7.61881	0.484364		2			0	766		0	GCCCCACGGAGGTGCCACAGAACTAGATGTACTGATAGTCAAGGAAACCCACTACCACCCCATCAGGGAAACGGGAAGATCTGGCCTTCCTACAAGGGAAGGCCAGGGAATTTTCTTCAGAGCAGACCAGAGCCAACAGCCCCACCAGAAGAGAGCTTCAGGTCTGGGGTAGAGACAACAACTCCCCCTCAGCCTCCTCACGGCGACGCG	ACTGATAGTCAAGGAAACCCACTACCACCCCATCAGGGAAACGGGAAGATCTGGCCTTCCTACAAGGGAAGGCCAGGGAATTTTCTTCAGAGCAGACCAGAGCCAACAGCCCCACCAGAAGAGAGCTTCAGGTCTGGGGTAGAGACAACAACTCCCCCTCAG
36042	fs_permutations						0					7.96134	0.920708	1	307		0	GCCCCACGGAGGTGCCACTGTCAAAACGCTACTGATAGTCAAGGAAACCCACTACCACCCCATCAGGGAAACCAGCTGGGCCTTCTGGTCGTGTTCTTGGCCACCCAGGAGGTCCTTCGCAAGAGGTGGACAGCCAAGATCAGCATGCCAGCTATACTGATTGCTCTGCTAGTCCTGGTGTTTGGGGGCATTCCTCCTCACGGCGACGCG	ACTGATAGTCAAGGAAACCCACTACCACCCCATCAGGGAAACCAGCTGGGCCTTCTGGTCGTGTTCTTGGCCACCCAGGAGGTCCTTCGCAAGAGGTGGACAGCCAAGATCAGCATGCCAGCTATACTGATTGCTCTGCTAGTCCTGGTGTTTGGGGGCATT
36043	fs_permutations			9.00593	3.11496		1					7.77856	0.675029	1	146		0	GCCCCACGGAGGTGCCACCTGTCTTCAACAACTGATAGTCAAGGAAACCCACTACCACCCAAGCCTTTAAATgccaggacggtcacctttggggtggtgacaagtgtgatcacttgggtggtggctgtgtttgcgtctctcccaggaatcatctttaccagatctcaaaaagaaggtcttcattacacctgcCCTCCTCACGGCGACGCG	ACTGATAGTCAAGGAAACCCACTACCACCCAAGCCTTTAAATGCCAGGACGGTCACCTTTGGGGTGGTGACAAGTGTGATCACTTGGGTGGTGGCTGTGTTTGCGTCTCTCCCAGGAATCATCTTTACCAGATCTCAAAAAGAAGGTCTTCATTACACCTGC
36044	fs_permutations			8.40274	1.6597		2	13.2997	82.3864		1	7.65905	0.530418	1	198		0	GCCCCACGGAGGTGCCACATACTGAGCTCAACTGATAGTCAAGGAAACCCACTACCACCCAAGCCTTTAAATGGCCTTGGTCCATGGGGAAAGAAGCCCCGCAATTTCCCCATGGCTCAAGTGCATCAGGGGCTGATGCCAACTGCTCCCCCAGAGGACCCAGCTGTGGATCTGCTAAAGAACTACATGCAGCCTCCTCACGGCGACGCG	ACTGATAGTCAAGGAAACCCACTACCACCCAAGCCTTTAAATGGCCTTGGTCCATGGGGAAAGAAGCCCCGCAATTTCCCCATGGCTCAAGTGCATCAGGGGCTGATGCCAACTGCTCCCCCAGAGGACCCAGCTGTGGATCTGCTAAAGAACTACATGCAG
36045	fs_permutations			10.0058	7.37319		1				0			0	333		0	GCCCCACGGAGGTGCCACGTCATTTATTTAACTGATAGTCAAGGAAACCCACTACCACCCAAGCCTTTAAATGGACTGAGGGGCCAGCCCCAGGCCCCGAAACAAGCTTATGGGGCGGTCAGCTTTGTTCCAGCCAACAAAAACAACCCATTTCAAAGCTTACCAGAGCCACCCCAGGAAGTGCAGGATTGGCCTCCTCACGGCGACGCG	ACTGATAGTCAAGGAAACCCACTACCACCCAAGCCTTTAAATGGACTGAGGGGCCAGCCCCAGGCCCCGAAACAAGCTTATGGGGCGGTCAGCTTTGTTCCAGCCAACAAAAACAACCCATTTCAAAGCTTACCAGAGCCACCCCAGGAAGTGCAGGATTGG
36046	fs_permutations						0							0	175		0	GCCCCACGGAGGTGCCACTCGCCCATTGCAACTGATAGTCAAGGAAACCCACTACCACCCAAGCCTTTAAATGGGCAAGCGGCACCGTCCGCCAAAACAAACGGCAACTCCGACATCCCCGACGCCGCTACAAGCGCACCACCAATGGACAAAATGGTCGAACAGATCATCACAGCTATGGTGGGGAGAATCCCTCCTCACGGCGACGCG	ACTGATAGTCAAGGAAACCCACTACCACCCAAGCCTTTAAATGGGCAAGCGGCACCGTCCGCCAAAACAAACGGCAACTCCGACATCCCCGACGCCGCTACAAGCGCACCACCAATGGACAAAATGGTCGAACAGATCATCACAGCTATGGTGGGGAGAATC
36047	fs_permutations			7.99707	0.972484		1	7.85148	0.769335		2	8.08967	1.11278	1	293		0	GCCCCACGGAGGTGCCACTCGGATCCTGGGACTGATAGTCAAGGAAACCCACTACCACCCAAGCCTTTAAATGGCCGTGCTGGCGTTCGTGGCCCTCATCCCGCCGACCTTGCCCGGCACAAACATCGTGTTGGGGGCCCTTCCGGAGGACAGACACATCGACCGCCTGGCCAAACGCCAGCGCCCCGGCGACCTCCTCACGGCGACGCG	ACTGATAGTCAAGGAAACCCACTACCACCCAAGCCTTTAAATGGCCGTGCTGGCGTTCGTGGCCCTCATCCCGCCGACCTTGCCCGGCACAAACATCGTGTTGGGGGCCCTTCCGGAGGACAGACACATCGACCGCCTGGCCAAACGCCAGCGCCCCGGCGA
36048	fs_permutations			7.75576	0.646512		1	8.17795	1.25519		1	7.79579	0.69688	1	485		0	GCCCCACGGAGGTGCCACAGGTTAGCTTTTACTGATAGTCAAGGAAACCCACTACCACCCAAGCCTTTAAATGAGCAAAGGGGCCAGCCTCAGGCCCCACAACAAACTGGGGCATTCCCAATTCAGCCATTTGTTCCTCAGGGTTTTCAGGGACAACAACCCCCACTGTCCCAAGTGTTTCAGGGAATAAGCCCTCCTCACGGCGACGCG	ACTGATAGTCAAGGAAACCCACTACCACCCAAGCCTTTAAATGAGCAAAGGGGCCAGCCTCAGGCCCCACAACAAACTGGGGCATTCCCAATTCAGCCATTTGTTCCTCAGGGTTTTCAGGGACAACAACCCCCACTGTCCCAAGTGTTTCAGGGAATAAGC
36049	fs_permutations			7.73888	0.625684		1							0	899		0	GCCCCACGGAGGTGCCACCTAACGCTACCCACTGATAGTCAAGGAAACCCACTACCACCCAAGCCTTTAAATCAGAACGCCTCCAGGCCTTGCAACACTTGGTCCGGAAGGCCCTGGAGGCAGGCCATATCGAACCCTACACCGGGCCAGGAAATAACCCAGTATTCCCAGTTAAAAAAGCCAATGGAACCTCCTCCTCACGGCGACGCG	ACTGATAGTCAAGGAAACCCACTACCACCCAAGCCTTTAAATCAGAACGCCTCCAGGCCTTGCAACACTTGGTCCGGAAGGCCCTGGAGGCAGGCCATATCGAACCCTACACCGGGCCAGGAAATAACCCAGTATTCCCAGTTAAAAAAGCCAATGGAACCT
36050	fs_permutations			8.09842	1.12652		1				0			0	808		0	GCCCCACGGAGGTGCCACTACTTTAATCTAACTGATAGTCAAGGAAACCCACTACCACCCAAGCCTTTAAATGGGAAGATCTGGCCTTCCTACAAGGGAAGGCCAGGGAATTTTCTTCAGAGCAGACCAGAGCCAACAGCCCCACCAGAAGAGAGCTTCAGGTCTGGGGTAGAGACAACAACTCCCCCTCAGCCTCCTCACGGCGACGCG	ACTGATAGTCAAGGAAACCCACTACCACCCAAGCCTTTAAATGGGAAGATCTGGCCTTCCTACAAGGGAAGGCCAGGGAATTTTCTTCAGAGCAGACCAGAGCCAACAGCCCCACCAGAAGAGAGCTTCAGGTCTGGGGTAGAGACAACAACTCCCCCTCAG
36051	fs_permutations						0	12.1616	36.8097		3	7.74129	0.628644	1	200		0	GCCCCACGGAGGTGCCACGAATCGATAGGTACTGATAGTCAAGGAAACCCACTACCACCCAAGCCTTTAAATCAGCTGGGCCTTCTGGTCGTGTTCTTGGCCACCCAGGAGGTCCTTCGCAAGAGGTGGACAGCCAAGATCAGCATGCCAGCTATACTGATTGCTCTGCTAGTCCTGGTGTTTGGGGGCATTCCTCCTCACGGCGACGCG	ACTGATAGTCAAGGAAACCCACTACCACCCAAGCCTTTAAATCAGCTGGGCCTTCTGGTCGTGTTCTTGGCCACCCAGGAGGTCCTTCGCAAGAGGTGGACAGCCAAGATCAGCATGCCAGCTATACTGATTGCTCTGCTAGTCCTGGTGTTTGGGGGCATT
36052	fs_permutations						0				0	7.85195	0.769954	1	86		0	GCCCCACGGAGGTGCCACAACTCTTTAGGGACTGATAGTCAAGGAAACCCACTACCACCCCATGACCCCCCAgccaggacggtcacctttggggtggtgacaagtgtgatcacttgggtggtggctgtgtttgcgtctctcccaggaatcatctttaccagatctcaaaaagaaggtcttcattacacctgcCCTCCTCACGGCGACGCG	ACTGATAGTCAAGGAAACCCACTACCACCCCATGACCCCCCAGCCAGGACGGTCACCTTTGGGGTGGTGACAAGTGTGATCACTTGGGTGGTGGCTGTGTTTGCGTCTCTCCCAGGAATCATCTTTACCAGATCTCAAAAAGAAGGTCTTCATTACACCTGC
36053	fs_permutations			7.86462	0.786842		1					7.66148	0.533251	1	178		0	GCCCCACGGAGGTGCCACCAACCTCTGAGCACTGATAGTCAAGGAAACCCACTACCACCCCATGACCCCCCAGGCCTTGGTCCATGGGGAAAGAAGCCCCGCAATTTCCCCATGGCTCAAGTGCATCAGGGGCTGATGCCAACTGCTCCCCCAGAGGACCCAGCTGTGGATCTGCTAAAGAACTACATGCAGCCTCCTCACGGCGACGCG	ACTGATAGTCAAGGAAACCCACTACCACCCCATGACCCCCCAGGCCTTGGTCCATGGGGAAAGAAGCCCCGCAATTTCCCCATGGCTCAAGTGCATCAGGGGCTGATGCCAACTGCTCCCCCAGAGGACCCAGCTGTGGATCTGCTAAAGAACTACATGCAG
36054	fs_permutations			7.59058	0.452813		1				0			0	142		0	GCCCCACGGAGGTGCCACACCACTACCATTACTGATAGTCAAGGAAACCCACTACCACCCCATGACCCCCCAGGACTGAGGGGCCAGCCCCAGGCCCCGAAACAAGCTTATGGGGCGGTCAGCTTTGTTCCAGCCAACAAAAACAACCCATTTCAAAGCTTACCAGAGCCACCCCAGGAAGTGCAGGATTGGCCTCCTCACGGCGACGCG	ACTGATAGTCAAGGAAACCCACTACCACCCCATGACCCCCCAGGACTGAGGGGCCAGCCCCAGGCCCCGAAACAAGCTTATGGGGCGGTCAGCTTTGTTCCAGCCAACAAAAACAACCCATTTCAAAGCTTACCAGAGCCACCCCAGGAAGTGCAGGATTGG
36055	fs_permutations			7.90154	0.836886		1	7.40239	0.257541		1	7.53261	0.389931	1	174		0	GCCCCACGGAGGTGCCACTGTTATTACTATACTGATAGTCAAGGAAACCCACTACCACCCCATGACCCCCCAGGGCAAGCGGCACCGTCCGCCAAAACAAACGGCAACTCCGACATCCCCGACGCCGCTACAAGCGCACCACCAATGGACAAAATGGTCGAACAGATCATCACAGCTATGGTGGGGAGAATCCCTCCTCACGGCGACGCG	ACTGATAGTCAAGGAAACCCACTACCACCCCATGACCCCCCAGGGCAAGCGGCACCGTCCGCCAAAACAAACGGCAACTCCGACATCCCCGACGCCGCTACAAGCGCACCACCAATGGACAAAATGGTCGAACAGATCATCACAGCTATGGTGGGGAGAATC
36056	fs_permutations			7.71421	0.595683		1				0	7.71055	0.591268	1	187		0	GCCCCACGGAGGTGCCACTCTTTACTATCAACTGATAGTCAAGGAAACCCACTACCACCCCATGACCCCCCAGGCCGTGCTGGCGTTCGTGGCCCTCATCCCGCCGACCTTGCCCGGCACAAACATCGTGTTGGGGGCCCTTCCGGAGGACAGACACATCGACCGCCTGGCCAAACGCCAGCGCCCCGGCGACCTCCTCACGGCGACGCG	ACTGATAGTCAAGGAAACCCACTACCACCCCATGACCCCCCAGGCCGTGCTGGCGTTCGTGGCCCTCATCCCGCCGACCTTGCCCGGCACAAACATCGTGTTGGGGGCCCTTCCGGAGGACAGACACATCGACCGCCTGGCCAAACGCCAGCGCCCCGGCGA
36057	fs_permutations			7.75804	0.649338		1				0			0	93		0	GCCCCACGGAGGTGCCACAGATTGAATCGGACTGATAGTCAAGGAAACCCACTACCACCCCATGACCCCCCAGAGCAAAGGGGCCAGCCTCAGGCCCCACAACAAACTGGGGCATTCCCAATTCAGCCATTTGTTCCTCAGGGTTTTCAGGGACAACAACCCCCACTGTCCCAAGTGTTTCAGGGAATAAGCCCTCCTCACGGCGACGCG	ACTGATAGTCAAGGAAACCCACTACCACCCCATGACCCCCCAGAGCAAAGGGGCCAGCCTCAGGCCCCACAACAAACTGGGGCATTCCCAATTCAGCCATTTGTTCCTCAGGGTTTTCAGGGACAACAACCCCCACTGTCCCAAGTGTTTCAGGGAATAAGC
36058	fs_permutations			7.15353	0.0355		1							0	237		0	GCCCCACGGAGGTGCCACAGCCTTACTCGAACTGATAGTCAAGGAAACCCACTACCACCCCATGACCCCCCACAGAACGCCTCCAGGCCTTGCAACACTTGGTCCGGAAGGCCCTGGAGGCAGGCCATATCGAACCCTACACCGGGCCAGGAAATAACCCAGTATTCCCAGTTAAAAAAGCCAATGGAACCTCCTCCTCACGGCGACGCG	ACTGATAGTCAAGGAAACCCACTACCACCCCATGACCCCCCACAGAACGCCTCCAGGCCTTGCAACACTTGGTCCGGAAGGCCCTGGAGGCAGGCCATATCGAACCCTACACCGGGCCAGGAAATAACCCAGTATTCCCAGTTAAAAAAGCCAATGGAACCT
36059	fs_permutations			7.93749	0.886862		1	8.2011	1.294		1	7.81285	0.71878	1	296	22	0.0743243	GCCCCACGGAGGTGCCACTTGGGAACCCACACTGATAGTCAAGGAAACCCACTACCACCCCATGACCCCCCAGGGAAGATCTGGCCTTCCTACAAGGGAAGGCCAGGGAATTTTCTTCAGAGCAGACCAGAGCCAACAGCCCCACCAGAAGAGAGCTTCAGGTCTGGGGTAGAGACAACAACTCCCCCTCAGCCTCCTCACGGCGACGCG	ACTGATAGTCAAGGAAACCCACTACCACCCCATGACCCCCCAGGGAAGATCTGGCCTTCCTACAAGGGAAGGCCAGGGAATTTTCTTCAGAGCAGACCAGAGCCAACAGCCCCACCAGAAGAGAGCTTCAGGTCTGGGGTAGAGACAACAACTCCCCCTCAG
36060	fs_permutations						0					7.53124	0.388475	1	166		0	GCCCCACGGAGGTGCCACGCATTCCATTACACTGATAGTCAAGGAAACCCACTACCACCCCATGACCCCCCACAGCTGGGCCTTCTGGTCGTGTTCTTGGCCACCCAGGAGGTCCTTCGCAAGAGGTGGACAGCCAAGATCAGCATGCCAGCTATACTGATTGCTCTGCTAGTCCTGGTGTTTGGGGGCATTCCTCCTCACGGCGACGCG	ACTGATAGTCAAGGAAACCCACTACCACCCCATGACCCCCCACAGCTGGGCCTTCTGGTCGTGTTCTTGGCCACCCAGGAGGTCCTTCGCAAGAGGTGGACAGCCAAGATCAGCATGCCAGCTATACTGATTGCTCTGCTAGTCCTGGTGTTTGGGGGCATT
36061	fs_permutations						0	8.22108	1.32799		3			0	109		0	GCCCCACGGAGGTGCCACCTCTCCATTAGGACTGATAGTCAAGGAAACCCACTACCACCCTTGTCGGGAAACgccaggacggtcacctttggggtggtgacaagtgtgatcacttgggtggtggctgtgtttgcgtctctcccaggaatcatctttaccagatctcaaaaagaaggtcttcattacacctgcCCTCCTCACGGCGACGCG	ACTGATAGTCAAGGAAACCCACTACCACCCTTGTCGGGAAACGCCAGGACGGTCACCTTTGGGGTGGTGACAAGTGTGATCACTTGGGTGGTGGCTGTGTTTGCGTCTCTCCCAGGAATCATCTTTACCAGATCTCAAAAAGAAGGTCTTCATTACACCTGC
36062	fs_permutations			8.08298	1.10234		1					7.52506	0.38192	1	345		0	GCCCCACGGAGGTGCCACACCTGGGCCGCGACTGATAGTCAAGGAAACCCACTACCACCCTTGTCGGGAAACGGCCTTGGTCCATGGGGAAAGAAGCCCCGCAATTTCCCCATGGCTCAAGTGCATCAGGGGCTGATGCCAACTGCTCCCCCAGAGGACCCAGCTGTGGATCTGCTAAAGAACTACATGCAGCCTCCTCACGGCGACGCG	ACTGATAGTCAAGGAAACCCACTACCACCCTTGTCGGGAAACGGCCTTGGTCCATGGGGAAAGAAGCCCCGCAATTTCCCCATGGCTCAAGTGCATCAGGGGCTGATGCCAACTGCTCCCCCAGAGGACCCAGCTGTGGATCTGCTAAAGAACTACATGCAG
36063	fs_permutations			9.89733	6.75623		1				0	7.8795	0.806859	1	638	206	0.322884	GCCCCACGGAGGTGCCACGCGAATGGCTGCACTGATAGTCAAGGAAACCCACTACCACCCTTGTCGGGAAACGGACTGAGGGGCCAGCCCCAGGCCCCGAAACAAGCTTATGGGGCGGTCAGCTTTGTTCCAGCCAACAAAAACAACCCATTTCAAAGCTTACCAGAGCCACCCCAGGAAGTGCAGGATTGGCCTCCTCACGGCGACGCG	ACTGATAGTCAAGGAAACCCACTACCACCCTTGTCGGGAAACGGACTGAGGGGCCAGCCCCAGGCCCCGAAACAAGCTTATGGGGCGGTCAGCTTTGTTCCAGCCAACAAAAACAACCCATTTCAAAGCTTACCAGAGCCACCCCAGGAAGTGCAGGATTGG
36064	fs_permutations			9.08082	3.34189		1				0	8.00859	0.989449	1	292		0	GCCCCACGGAGGTGCCACAAACTTTGTCGTACTGATAGTCAAGGAAACCCACTACCACCCTTGTCGGGAAACGGGCAAGCGGCACCGTCCGCCAAAACAAACGGCAACTCCGACATCCCCGACGCCGCTACAAGCGCACCACCAATGGACAAAATGGTCGAACAGATCATCACAGCTATGGTGGGGAGAATCCCTCCTCACGGCGACGCG	ACTGATAGTCAAGGAAACCCACTACCACCCTTGTCGGGAAACGGGCAAGCGGCACCGTCCGCCAAAACAAACGGCAACTCCGACATCCCCGACGCCGCTACAAGCGCACCACCAATGGACAAAATGGTCGAACAGATCATCACAGCTATGGTGGGGAGAATC
36065	fs_permutations			7.70937	0.58985		1				0	7.5092	0.365237	1	332		0	GCCCCACGGAGGTGCCACACGGCACTAACTACTGATAGTCAAGGAAACCCACTACCACCCTTGTCGGGAAACGGCCGTGCTGGCGTTCGTGGCCCTCATCCCGCCGACCTTGCCCGGCACAAACATCGTGTTGGGGGCCCTTCCGGAGGACAGACACATCGACCGCCTGGCCAAACGCCAGCGCCCCGGCGACCTCCTCACGGCGACGCG	ACTGATAGTCAAGGAAACCCACTACCACCCTTGTCGGGAAACGGCCGTGCTGGCGTTCGTGGCCCTCATCCCGCCGACCTTGCCCGGCACAAACATCGTGTTGGGGGCCCTTCCGGAGGACAGACACATCGACCGCCTGGCCAAACGCCAGCGCCCCGGCGA
36066	fs_permutations			9.35101	4.26581		1							0	639		0	GCCCCACGGAGGTGCCACCCCTATTCTGGTACTGATAGTCAAGGAAACCCACTACCACCCTTGTCGGGAAACGAGCAAAGGGGCCAGCCTCAGGCCCCACAACAAACTGGGGCATTCCCAATTCAGCCATTTGTTCCTCAGGGTTTTCAGGGACAACAACCCCCACTGTCCCAAGTGTTTCAGGGAATAAGCCCTCCTCACGGCGACGCG	ACTGATAGTCAAGGAAACCCACTACCACCCTTGTCGGGAAACGAGCAAAGGGGCCAGCCTCAGGCCCCACAACAAACTGGGGCATTCCCAATTCAGCCATTTGTTCCTCAGGGTTTTCAGGGACAACAACCCCCACTGTCCCAAGTGTTTCAGGGAATAAGC
36067	fs_permutations			8.56622	1.99609		1				0			0	407		0	GCCCCACGGAGGTGCCACCGAGAACGACACACTGATAGTCAAGGAAACCCACTACCACCCTTGTCGGGAAACCAGAACGCCTCCAGGCCTTGCAACACTTGGTCCGGAAGGCCCTGGAGGCAGGCCATATCGAACCCTACACCGGGCCAGGAAATAACCCAGTATTCCCAGTTAAAAAAGCCAATGGAACCTCCTCCTCACGGCGACGCG	ACTGATAGTCAAGGAAACCCACTACCACCCTTGTCGGGAAACCAGAACGCCTCCAGGCCTTGCAACACTTGGTCCGGAAGGCCCTGGAGGCAGGCCATATCGAACCCTACACCGGGCCAGGAAATAACCCAGTATTCCCAGTTAAAAAAGCCAATGGAACCT
36068	fs_permutations			7.91878	0.86069		1	7.77127	0.665865		1	8.008	0.988573	1	243		0	GCCCCACGGAGGTGCCACTCCCCGCACATAACTGATAGTCAAGGAAACCCACTACCACCCTTGTCGGGAAACGGGAAGATCTGGCCTTCCTACAAGGGAAGGCCAGGGAATTTTCTTCAGAGCAGACCAGAGCCAACAGCCCCACCAGAAGAGAGCTTCAGGTCTGGGGTAGAGACAACAACTCCCCCTCAGCCTCCTCACGGCGACGCG	ACTGATAGTCAAGGAAACCCACTACCACCCTTGTCGGGAAACGGGAAGATCTGGCCTTCCTACAAGGGAAGGCCAGGGAATTTTCTTCAGAGCAGACCAGAGCCAACAGCCCCACCAGAAGAGAGCTTCAGGTCTGGGGTAGAGACAACAACTCCCCCTCAG
36069	fs_permutations			7.83222	0.74396		2					7.83423	0.746591	1	519	38	0.0732177	GCCCCACGGAGGTGCCACGCTGAGAACGCTACTGATAGTCAAGGAAACCCACTACCACCCTTGTCGGGAAACCAGCTGGGCCTTCTGGTCGTGTTCTTGGCCACCCAGGAGGTCCTTCGCAAGAGGTGGACAGCCAAGATCAGCATGCCAGCTATACTGATTGCTCTGCTAGTCCTGGTGTTTGGGGGCATTCCTCCTCACGGCGACGCG	ACTGATAGTCAAGGAAACCCACTACCACCCTTGTCGGGAAACCAGCTGGGCCTTCTGGTCGTGTTCTTGGCCACCCAGGAGGTCCTTCGCAAGAGGTGGACAGCCAAGATCAGCATGCCAGCTATACTGATTGCTCTGCTAGTCCTGGTGTTTGGGGGCATT
36070	fs_permutations						0				0	8.14275	1.19737	2	369		0	GCCCCACGGAGGTGCCACCTGTTAGCGTTTACTGATAGTCAAGGAAACCCACTACCACCCTTCCCTTTAAACgccaggacggtcacctttggggtggtgacaagtgtgatcacttgggtggtggctgtgtttgcgtctctcccaggaatcatctttaccagatctcaaaaagaaggtcttcattacacctgcCCTCCTCACGGCGACGCG	ACTGATAGTCAAGGAAACCCACTACCACCCTTCCCTTTAAACGCCAGGACGGTCACCTTTGGGGTGGTGACAAGTGTGATCACTTGGGTGGTGGCTGTGTTTGCGTCTCTCCCAGGAATCATCTTTACCAGATCTCAAAAAGAAGGTCTTCATTACACCTGC
36071	fs_permutations			8.7173	2.34275		1	12.6788	53.1738		1	7.79271	0.692956	1	894		0	GCCCCACGGAGGTGCCACTCTTTCTCGCTGACTGATAGTCAAGGAAACCCACTACCACCCTTCCCTTTAAACGGCCTTGGTCCATGGGGAAAGAAGCCCCGCAATTTCCCCATGGCTCAAGTGCATCAGGGGCTGATGCCAACTGCTCCCCCAGAGGACCCAGCTGTGGATCTGCTAAAGAACTACATGCAGCCTCCTCACGGCGACGCG	ACTGATAGTCAAGGAAACCCACTACCACCCTTCCCTTTAAACGGCCTTGGTCCATGGGGAAAGAAGCCCCGCAATTTCCCCATGGCTCAAGTGCATCAGGGGCTGATGCCAACTGCTCCCCCAGAGGACCCAGCTGTGGATCTGCTAAAGAACTACATGCAG
36072	fs_permutations			9.45365	4.66469		1				0	7.53601	0.393548	1	196		0	GCCCCACGGAGGTGCCACTTATGTCGCAAGACTGATAGTCAAGGAAACCCACTACCACCCTTCCCTTTAAACGGACTGAGGGGCCAGCCCCAGGCCCCGAAACAAGCTTATGGGGCGGTCAGCTTTGTTCCAGCCAACAAAAACAACCCATTTCAAAGCTTACCAGAGCCACCCCAGGAAGTGCAGGATTGGCCTCCTCACGGCGACGCG	ACTGATAGTCAAGGAAACCCACTACCACCCTTCCCTTTAAACGGACTGAGGGGCCAGCCCCAGGCCCCGAAACAAGCTTATGGGGCGGTCAGCTTTGTTCCAGCCAACAAAAACAACCCATTTCAAAGCTTACCAGAGCCACCCCAGGAAGTGCAGGATTGG
36073	fs_permutations			9.12036	3.46651		1				0	7.61377	0.478693	1	213		0	GCCCCACGGAGGTGCCACTGGGAGCCTCATACTGATAGTCAAGGAAACCCACTACCACCCTTCCCTTTAAACGGGCAAGCGGCACCGTCCGCCAAAACAAACGGCAACTCCGACATCCCCGACGCCGCTACAAGCGCACCACCAATGGACAAAATGGTCGAACAGATCATCACAGCTATGGTGGGGAGAATCCCTCCTCACGGCGACGCG	ACTGATAGTCAAGGAAACCCACTACCACCCTTCCCTTTAAACGGGCAAGCGGCACCGTCCGCCAAAACAAACGGCAACTCCGACATCCCCGACGCCGCTACAAGCGCACCACCAATGGACAAAATGGTCGAACAGATCATCACAGCTATGGTGGGGAGAATC
36074	fs_permutations			7.89956	0.834168		1	8.00414	0.982879		1	7.7678	0.661517	1	320		0	GCCCCACGGAGGTGCCACCCAAACCATACAACTGATAGTCAAGGAAACCCACTACCACCCTTCCCTTTAAACGGCCGTGCTGGCGTTCGTGGCCCTCATCCCGCCGACCTTGCCCGGCACAAACATCGTGTTGGGGGCCCTTCCGGAGGACAGACACATCGACCGCCTGGCCAAACGCCAGCGCCCCGGCGACCTCCTCACGGCGACGCG	ACTGATAGTCAAGGAAACCCACTACCACCCTTCCCTTTAAACGGCCGTGCTGGCGTTCGTGGCCCTCATCCCGCCGACCTTGCCCGGCACAAACATCGTGTTGGGGGCCCTTCCGGAGGACAGACACATCGACCGCCTGGCCAAACGCCAGCGCCCCGGCGA
36075	fs_permutations						0	8.41973	1.6929		1	7.54379	0.401858	1	152		0	GCCCCACGGAGGTGCCACAGCTCAAACAATACTGATAGTCAAGGAAACCCACTACCACCCTTCCCTTTAAACGAGCAAAGGGGCCAGCCTCAGGCCCCACAACAAACTGGGGCATTCCCAATTCAGCCATTTGTTCCTCAGGGTTTTCAGGGACAACAACCCCCACTGTCCCAAGTGTTTCAGGGAATAAGCCCTCCTCACGGCGACGCG	ACTGATAGTCAAGGAAACCCACTACCACCCTTCCCTTTAAACGAGCAAAGGGGCCAGCCTCAGGCCCCACAACAAACTGGGGCATTCCCAATTCAGCCATTTGTTCCTCAGGGTTTTCAGGGACAACAACCCCCACTGTCCCAAGTGTTTCAGGGAATAAGC
36076	fs_permutations			8.55347	1.96845		2				0			0	266		0	GCCCCACGGAGGTGCCACATGCTTTGTTGGACTGATAGTCAAGGAAACCCACTACCACCCTTCCCTTTAAACCAGAACGCCTCCAGGCCTTGCAACACTTGGTCCGGAAGGCCCTGGAGGCAGGCCATATCGAACCCTACACCGGGCCAGGAAATAACCCAGTATTCCCAGTTAAAAAAGCCAATGGAACCTCCTCCTCACGGCGACGCG	ACTGATAGTCAAGGAAACCCACTACCACCCTTCCCTTTAAACCAGAACGCCTCCAGGCCTTGCAACACTTGGTCCGGAAGGCCCTGGAGGCAGGCCATATCGAACCCTACACCGGGCCAGGAAATAACCCAGTATTCCCAGTTAAAAAAGCCAATGGAACCT
36077	fs_permutations			7.96971	0.932729		1	8.14915	1.20777		1	8.03403	1.02741	1	733		0	GCCCCACGGAGGTGCCACGCAACTGCTCACACTGATAGTCAAGGAAACCCACTACCACCCTTCCCTTTAAACGGGAAGATCTGGCCTTCCTACAAGGGAAGGCCAGGGAATTTTCTTCAGAGCAGACCAGAGCCAACAGCCCCACCAGAAGAGAGCTTCAGGTCTGGGGTAGAGACAACAACTCCCCCTCAGCCTCCTCACGGCGACGCG	ACTGATAGTCAAGGAAACCCACTACCACCCTTCCCTTTAAACGGGAAGATCTGGCCTTCCTACAAGGGAAGGCCAGGGAATTTTCTTCAGAGCAGACCAGAGCCAACAGCCCCACCAGAAGAGAGCTTCAGGTCTGGGGTAGAGACAACAACTCCCCCTCAG
36078	fs_permutations						0				0	7.51746	0.373906	1	511		0	GCCCCACGGAGGTGCCACGAACCACACAATACTGATAGTCAAGGAAACCCACTACCACCCTTCCCTTTAAACCAGCTGGGCCTTCTGGTCGTGTTCTTGGCCACCCAGGAGGTCCTTCGCAAGAGGTGGACAGCCAAGATCAGCATGCCAGCTATACTGATTGCTCTGCTAGTCCTGGTGTTTGGGGGCATTCCTCCTCACGGCGACGCG	ACTGATAGTCAAGGAAACCCACTACCACCCTTCCCTTTAAACCAGCTGGGCCTTCTGGTCGTGTTCTTGGCCACCCAGGAGGTCCTTCGCAAGAGGTGGACAGCCAAGATCAGCATGCCAGCTATACTGATTGCTCTGCTAGTCCTGGTGTTTGGGGGCATT
36079	fs_permutations						0				0	7.82661	0.736627	1	132		0	GCCCCACGGAGGTGCCACCAAAGACTTCTTACTGATAGTCAAGGAAACCCACTACCACCCGCTAATTTTTTAgccaggacggtcacctttggggtggtgacaagtgtgatcacttgggtggtggctgtgtttgcgtctctcccaggaatcatctttaccagatctcaaaaagaaggtcttcattacacctgcCCTCCTCACGGCGACGCG	ACTGATAGTCAAGGAAACCCACTACCACCCGCTAATTTTTTAGCCAGGACGGTCACCTTTGGGGTGGTGACAAGTGTGATCACTTGGGTGGTGGCTGTGTTTGCGTCTCTCCCAGGAATCATCTTTACCAGATCTCAAAAAGAAGGTCTTCATTACACCTGC
36080	fs_permutations			9.14632	3.55023		1				0	7.63385	0.501432	1	2644		0	GCCCCACGGAGGTGCCACGCCCCGCTTATTACTGATAGTCAAGGAAACCCACTACCACCCGCTAATTTTTTAGGCCTTGGTCCATGGGGAAAGAAGCCCCGCAATTTCCCCATGGCTCAAGTGCATCAGGGGCTGATGCCAACTGCTCCCCCAGAGGACCCAGCTGTGGATCTGCTAAAGAACTACATGCAGCCTCCTCACGGCGACGCG	ACTGATAGTCAAGGAAACCCACTACCACCCGCTAATTTTTTAGGCCTTGGTCCATGGGGAAAGAAGCCCCGCAATTTCCCCATGGCTCAAGTGCATCAGGGGCTGATGCCAACTGCTCCCCCAGAGGACCCAGCTGTGGATCTGCTAAAGAACTACATGCAG
36081	fs_permutations			10.1295	8.13588		1	13.0301	68.1488		1			0	886		0	GCCCCACGGAGGTGCCACCTAAGATGTCTTACTGATAGTCAAGGAAACCCACTACCACCCGCTAATTTTTTAGGACTGAGGGGCCAGCCCCAGGCCCCGAAACAAGCTTATGGGGCGGTCAGCTTTGTTCCAGCCAACAAAAACAACCCATTTCAAAGCTTACCAGAGCCACCCCAGGAAGTGCAGGATTGGCCTCCTCACGGCGACGCG	ACTGATAGTCAAGGAAACCCACTACCACCCGCTAATTTTTTAGGACTGAGGGGCCAGCCCCAGGCCCCGAAACAAGCTTATGGGGCGGTCAGCTTTGTTCCAGCCAACAAAAACAACCCATTTCAAAGCTTACCAGAGCCACCCCAGGAAGTGCAGGATTGG
36082	fs_permutations										0	7.55873	0.41795	1	97		0	GCCCCACGGAGGTGCCACTGGTTTCGGGAGACTGATAGTCAAGGAAACCCACTACCACCCGCTAATTTTTTAGGGCAAGCGGCACCGTCCGCCAAAACAAACGGCAACTCCGACATCCCCGACGCCGCTACAAGCGCACCACCAATGGACAAAATGGTCGAACAGATCATCACAGCTATGGTGGGGAGAATCCCTCCTCACGGCGACGCG	ACTGATAGTCAAGGAAACCCACTACCACCCGCTAATTTTTTAGGGCAAGCGGCACCGTCCGCCAAAACAAACGGCAACTCCGACATCCCCGACGCCGCTACAAGCGCACCACCAATGGACAAAATGGTCGAACAGATCATCACAGCTATGGTGGGGAGAATC
36083	fs_permutations			7.878	0.804824		1				0	7.79652	0.697811	1	906		0	GCCCCACGGAGGTGCCACTCACCATGGCCGACTGATAGTCAAGGAAACCCACTACCACCCGCTAATTTTTTAGGCCGTGCTGGCGTTCGTGGCCCTCATCCCGCCGACCTTGCCCGGCACAAACATCGTGTTGGGGGCCCTTCCGGAGGACAGACACATCGACCGCCTGGCCAAACGCCAGCGCCCCGGCGACCTCCTCACGGCGACGCG	ACTGATAGTCAAGGAAACCCACTACCACCCGCTAATTTTTTAGGCCGTGCTGGCGTTCGTGGCCCTCATCCCGCCGACCTTGCCCGGCACAAACATCGTGTTGGGGGCCCTTCCGGAGGACAGACACATCGACCGCCTGGCCAAACGCCAGCGCCCCGGCGA
36084	fs_permutations			9.56836	5.14543		1	7.87118	0.795636		1	7.36129	0.218181	1	550		0	GCCCCACGGAGGTGCCACTCATTAGATGAGACTGATAGTCAAGGAAACCCACTACCACCCGCTAATTTTTTAGAGCAAAGGGGCCAGCCTCAGGCCCCACAACAAACTGGGGCATTCCCAATTCAGCCATTTGTTCCTCAGGGTTTTCAGGGACAACAACCCCCACTGTCCCAAGTGTTTCAGGGAATAAGCCCTCCTCACGGCGACGCG	ACTGATAGTCAAGGAAACCCACTACCACCCGCTAATTTTTTAGAGCAAAGGGGCCAGCCTCAGGCCCCACAACAAACTGGGGCATTCCCAATTCAGCCATTTGTTCCTCAGGGTTTTCAGGGACAACAACCCCCACTGTCCCAAGTGTTTCAGGGAATAAGC
36085	fs_permutations			7.53047	0.387649		1				0	7.87795	0.804759	1	445		0	GCCCCACGGAGGTGCCACTTCAATCCATCCACTGATAGTCAAGGAAACCCACTACCACCCGCTAATTTTTTACAGAACGCCTCCAGGCCTTGCAACACTTGGTCCGGAAGGCCCTGGAGGCAGGCCATATCGAACCCTACACCGGGCCAGGAAATAACCCAGTATTCCCAGTTAAAAAAGCCAATGGAACCTCCTCCTCACGGCGACGCG	ACTGATAGTCAAGGAAACCCACTACCACCCGCTAATTTTTTACAGAACGCCTCCAGGCCTTGCAACACTTGGTCCGGAAGGCCCTGGAGGCAGGCCATATCGAACCCTACACCGGGCCAGGAAATAACCCAGTATTCCCAGTTAAAAAAGCCAATGGAACCT
36086	fs_permutations			8.47003	1.79356		1	8.44572	1.74446		1	8.24388	1.36737	1	1007		0	GCCCCACGGAGGTGCCACTCGAAAATCTCAACTGATAGTCAAGGAAACCCACTACCACCCGCTAATTTTTTAGGGAAGATCTGGCCTTCCTACAAGGGAAGGCCAGGGAATTTTCTTCAGAGCAGACCAGAGCCAACAGCCCCACCAGAAGAGAGCTTCAGGTCTGGGGTAGAGACAACAACTCCCCCTCAGCCTCCTCACGGCGACGCG	ACTGATAGTCAAGGAAACCCACTACCACCCGCTAATTTTTTAGGGAAGATCTGGCCTTCCTACAAGGGAAGGCCAGGGAATTTTCTTCAGAGCAGACCAGAGCCAACAGCCCCACCAGAAGAGAGCTTCAGGTCTGGGGTAGAGACAACAACTCCCCCTCAG
36087	fs_permutations			8.93567	2.91254		1				0	7.91851	0.860321	1	168		0	GCCCCACGGAGGTGCCACGGACTTTTACGCACTGATAGTCAAGGAAACCCACTACCACCCGCTAATTTTTTACAGCTGGGCCTTCTGGTCGTGTTCTTGGCCACCCAGGAGGTCCTTCGCAAGAGGTGGACAGCCAAGATCAGCATGCCAGCTATACTGATTGCTCTGCTAGTCCTGGTGTTTGGGGGCATTCCTCCTCACGGCGACGCG	ACTGATAGTCAAGGAAACCCACTACCACCCGCTAATTTTTTACAGCTGGGCCTTCTGGTCGTGTTCTTGGCCACCCAGGAGGTCCTTCGCAAGAGGTGGACAGCCAAGATCAGCATGCCAGCTATACTGATTGCTCTGCTAGTCCTGGTGTTTGGGGGCATT
36088	fs_permutations						0	7.12928	0.0158353		1	7.86645	0.789284	1	32		0	GCCCCACGGAGGTGCCACGGCGCTCTCCCGACTGATAGTCAAGGAAACCCACTACCACCCATTGATCCTTTTgccaggacggtcacctttggggtggtgacaagtgtgatcacttgggtggtggctgtgtttgcgtctctcccaggaatcatctttaccagatctcaaaaagaaggtcttcattacacctgcCCTCCTCACGGCGACGCG	ACTGATAGTCAAGGAAACCCACTACCACCCATTGATCCTTTTGCCAGGACGGTCACCTTTGGGGTGGTGACAAGTGTGATCACTTGGGTGGTGGCTGTGTTTGCGTCTCTCCCAGGAATCATCTTTACCAGATCTCAAAAAGAAGGTCTTCATTACACCTGC
36089	fs_permutations			8.0259	1.01521		1				0			0	760		0	GCCCCACGGAGGTGCCACACGATTCCAATAACTGATAGTCAAGGAAACCCACTACCACCCATTGATCCTTTTGGCCTTGGTCCATGGGGAAAGAAGCCCCGCAATTTCCCCATGGCTCAAGTGCATCAGGGGCTGATGCCAACTGCTCCCCCAGAGGACCCAGCTGTGGATCTGCTAAAGAACTACATGCAGCCTCCTCACGGCGACGCG	ACTGATAGTCAAGGAAACCCACTACCACCCATTGATCCTTTTGGCCTTGGTCCATGGGGAAAGAAGCCCCGCAATTTCCCCATGGCTCAAGTGCATCAGGGGCTGATGCCAACTGCTCCCCCAGAGGACCCAGCTGTGGATCTGCTAAAGAACTACATGCAG
36090	fs_permutations						0				0	7.8178	0.725188	2	684		0	GCCCCACGGAGGTGCCACAAATGGCTATCAACTGATAGTCAAGGAAACCCACTACCACCCATTGATCCTTTTGGACTGAGGGGCCAGCCCCAGGCCCCGAAACAAGCTTATGGGGCGGTCAGCTTTGTTCCAGCCAACAAAAACAACCCATTTCAAAGCTTACCAGAGCCACCCCAGGAAGTGCAGGATTGGCCTCCTCACGGCGACGCG	ACTGATAGTCAAGGAAACCCACTACCACCCATTGATCCTTTTGGACTGAGGGGCCAGCCCCAGGCCCCGAAACAAGCTTATGGGGCGGTCAGCTTTGTTCCAGCCAACAAAAACAACCCATTTCAAAGCTTACCAGAGCCACCCCAGGAAGTGCAGGATTGG
36091	fs_permutations			7.90874	0.8468		1				0			0	474		0	GCCCCACGGAGGTGCCACATCCCTACGCGAACTGATAGTCAAGGAAACCCACTACCACCCATTGATCCTTTTGGGCAAGCGGCACCGTCCGCCAAAACAAACGGCAACTCCGACATCCCCGACGCCGCTACAAGCGCACCACCAATGGACAAAATGGTCGAACAGATCATCACAGCTATGGTGGGGAGAATCCCTCCTCACGGCGACGCG	ACTGATAGTCAAGGAAACCCACTACCACCCATTGATCCTTTTGGGCAAGCGGCACCGTCCGCCAAAACAAACGGCAACTCCGACATCCCCGACGCCGCTACAAGCGCACCACCAATGGACAAAATGGTCGAACAGATCATCACAGCTATGGTGGGGAGAATC
36092	fs_permutations			7.88505	0.814372		1				0	7.76474	0.657693	1	418		0	GCCCCACGGAGGTGCCACGTCTTTGGGGCCACTGATAGTCAAGGAAACCCACTACCACCCATTGATCCTTTTGGCCGTGCTGGCGTTCGTGGCCCTCATCCCGCCGACCTTGCCCGGCACAAACATCGTGTTGGGGGCCCTTCCGGAGGACAGACACATCGACCGCCTGGCCAAACGCCAGCGCCCCGGCGACCTCCTCACGGCGACGCG	ACTGATAGTCAAGGAAACCCACTACCACCCATTGATCCTTTTGGCCGTGCTGGCGTTCGTGGCCCTCATCCCGCCGACCTTGCCCGGCACAAACATCGTGTTGGGGGCCCTTCCGGAGGACAGACACATCGACCGCCTGGCCAAACGCCAGCGCCCCGGCGA
36093	fs_permutations			7.50631	0.362216		1				0	7.60377	0.467481	1	280		0	GCCCCACGGAGGTGCCACTTTTATGAGTTGACTGATAGTCAAGGAAACCCACTACCACCCATTGATCCTTTTGAGCAAAGGGGCCAGCCTCAGGCCCCACAACAAACTGGGGCATTCCCAATTCAGCCATTTGTTCCTCAGGGTTTTCAGGGACAACAACCCCCACTGTCCCAAGTGTTTCAGGGAATAAGCCCTCCTCACGGCGACGCG	ACTGATAGTCAAGGAAACCCACTACCACCCATTGATCCTTTTGAGCAAAGGGGCCAGCCTCAGGCCCCACAACAAACTGGGGCATTCCCAATTCAGCCATTTGTTCCTCAGGGTTTTCAGGGACAACAACCCCCACTGTCCCAAGTGTTTCAGGGAATAAGC
36094	fs_permutations			7.91346	0.853315		1				0				390		0	GCCCCACGGAGGTGCCACGTCCCGGCCCCAACTGATAGTCAAGGAAACCCACTACCACCCATTGATCCTTTTCAGAACGCCTCCAGGCCTTGCAACACTTGGTCCGGAAGGCCCTGGAGGCAGGCCATATCGAACCCTACACCGGGCCAGGAAATAACCCAGTATTCCCAGTTAAAAAAGCCAATGGAACCTCCTCCTCACGGCGACGCG	ACTGATAGTCAAGGAAACCCACTACCACCCATTGATCCTTTTCAGAACGCCTCCAGGCCTTGCAACACTTGGTCCGGAAGGCCCTGGAGGCAGGCCATATCGAACCCTACACCGGGCCAGGAAATAACCCAGTATTCCCAGTTAAAAAAGCCAATGGAACCT
36095	fs_permutations			7.74026	0.627375		1	8.33001	1.52186		1	8.08151	1.10006	1	371		0	GCCCCACGGAGGTGCCACAGCGATTGGAATACTGATAGTCAAGGAAACCCACTACCACCCATTGATCCTTTTGGGAAGATCTGGCCTTCCTACAAGGGAAGGCCAGGGAATTTTCTTCAGAGCAGACCAGAGCCAACAGCCCCACCAGAAGAGAGCTTCAGGTCTGGGGTAGAGACAACAACTCCCCCTCAGCCTCCTCACGGCGACGCG	ACTGATAGTCAAGGAAACCCACTACCACCCATTGATCCTTTTGGGAAGATCTGGCCTTCCTACAAGGGAAGGCCAGGGAATTTTCTTCAGAGCAGACCAGAGCCAACAGCCCCACCAGAAGAGAGCTTCAGGTCTGGGGTAGAGACAACAACTCCCCCTCAG
36096	fs_permutations			9.31682	4.1391		1	12.5682	49.1665		1	7.60274	0.46633	1	536		0	GCCCCACGGAGGTGCCACTCTCGCTCGAGTACTGATAGTCAAGGAAACCCACTACCACCCATTGATCCTTTTCAGCTGGGCCTTCTGGTCGTGTTCTTGGCCACCCAGGAGGTCCTTCGCAAGAGGTGGACAGCCAAGATCAGCATGCCAGCTATACTGATTGCTCTGCTAGTCCTGGTGTTTGGGGGCATTCCTCCTCACGGCGACGCG	ACTGATAGTCAAGGAAACCCACTACCACCCATTGATCCTTTTCAGCTGGGCCTTCTGGTCGTGTTCTTGGCCACCCAGGAGGTCCTTCGCAAGAGGTGGACAGCCAAGATCAGCATGCCAGCTATACTGATTGCTCTGCTAGTCCTGGTGTTTGGGGGCATT
36097	fs_permutations			7.89913	0.833584		1				0	7.79245	0.692624	1	26		0	GCCCCACGGAGGTGCCACGCGGACTACGCCACTTCAGCAGAGAAAACTGCTCTAACAAACtttgctttaaaagccaggacggtcacctttggggtggtgacaagtgtgatcacttgggtggtggctgtgtttgcgtctctcccaggaatcatctttaccagatctcaaaaagaaggtcttcattacacctgcCCTCCTCACGGCGACGCG	ACTTCAGCAGAGAAAACTGCTCTAACAAACTTTGCTTTAAAAGCCAGGACGGTCACCTTTGGGGTGGTGACAAGTGTGATCACTTGGGTGGTGGCTGTGTTTGCGTCTCTCCCAGGAATCATCTTTACCAGATCTCAAAAAGAAGGTCTTCATTACACCTGC
36098	fs_permutations			8.74077	2.39993		1				0	7.70392	0.583315	1	590		0	GCCCCACGGAGGTGCCACTCTTATCTAGGCACTTCAGCAGAGAAAACTGCTCTAACAAACtttgctttaaaaGGCCTTGGTCCATGGGGAAAGAAGCCCCGCAATTTCCCCATGGCTCAAGTGCATCAGGGGCTGATGCCAACTGCTCCCCCAGAGGACCCAGCTGTGGATCTGCTAAAGAACTACATGCAGCCTCCTCACGGCGACGCG	ACTTCAGCAGAGAAAACTGCTCTAACAAACTTTGCTTTAAAAGGCCTTGGTCCATGGGGAAAGAAGCCCCGCAATTTCCCCATGGCTCAAGTGCATCAGGGGCTGATGCCAACTGCTCCCCCAGAGGACCCAGCTGTGGATCTGCTAAAGAACTACATGCAG
36099	fs_permutations			8.85704	2.69735		1	8.80883	2.57111		3			0	682		0	GCCCCACGGAGGTGCCACAGCTTGTCGCCAACTTCAGCAGAGAAAACTGCTCTAACAAACtttgctttaaaaGGACTGAGGGGCCAGCCCCAGGCCCCGAAACAAGCTTATGGGGCGGTCAGCTTTGTTCCAGCCAACAAAAACAACCCATTTCAAAGCTTACCAGAGCCACCCCAGGAAGTGCAGGATTGGCCTCCTCACGGCGACGCG	ACTTCAGCAGAGAAAACTGCTCTAACAAACTTTGCTTTAAAAGGACTGAGGGGCCAGCCCCAGGCCCCGAAACAAGCTTATGGGGCGGTCAGCTTTGTTCCAGCCAACAAAAACAACCCATTTCAAAGCTTACCAGAGCCACCCCAGGAAGTGCAGGATTGG
36100	fs_permutations			8.22932	1.34215		1				0			0	227		0	GCCCCACGGAGGTGCCACATAAAAGACCACACTTCAGCAGAGAAAACTGCTCTAACAAACtttgctttaaaaGGGCAAGCGGCACCGTCCGCCAAAACAAACGGCAACTCCGACATCCCCGACGCCGCTACAAGCGCACCACCAATGGACAAAATGGTCGAACAGATCATCACAGCTATGGTGGGGAGAATCCCTCCTCACGGCGACGCG	ACTTCAGCAGAGAAAACTGCTCTAACAAACTTTGCTTTAAAAGGGCAAGCGGCACCGTCCGCCAAAACAAACGGCAACTCCGACATCCCCGACGCCGCTACAAGCGCACCACCAATGGACAAAATGGTCGAACAGATCATCACAGCTATGGTGGGGAGAATC
36101	fs_permutations			8.38501	1.62545		1				0	7.77096	0.665469	1	681		0	GCCCCACGGAGGTGCCACATAACGAGAACTACTTCAGCAGAGAAAACTGCTCTAACAAACtttgctttaaaaGGCCGTGCTGGCGTTCGTGGCCCTCATCCCGCCGACCTTGCCCGGCACAAACATCGTGTTGGGGGCCCTTCCGGAGGACAGACACATCGACCGCCTGGCCAAACGCCAGCGCCCCGGCGACCTCCTCACGGCGACGCG	ACTTCAGCAGAGAAAACTGCTCTAACAAACTTTGCTTTAAAAGGCCGTGCTGGCGTTCGTGGCCCTCATCCCGCCGACCTTGCCCGGCACAAACATCGTGTTGGGGGCCCTTCCGGAGGACAGACACATCGACCGCCTGGCCAAACGCCAGCGCCCCGGCGA
36102	fs_permutations			8.77513	2.48534		1				0	7.72258	0.6058	1	1107		0	GCCCCACGGAGGTGCCACTTCCCTAGAATCACTTCAGCAGAGAAAACTGCTCTAACAAACtttgctttaaaaGAGCAAAGGGGCCAGCCTCAGGCCCCACAACAAACTGGGGCATTCCCAATTCAGCCATTTGTTCCTCAGGGTTTTCAGGGACAACAACCCCCACTGTCCCAAGTGTTTCAGGGAATAAGCCCTCCTCACGGCGACGCG	ACTTCAGCAGAGAAAACTGCTCTAACAAACTTTGCTTTAAAAGAGCAAAGGGGCCAGCCTCAGGCCCCACAACAAACTGGGGCATTCCCAATTCAGCCATTTGTTCCTCAGGGTTTTCAGGGACAACAACCCCCACTGTCCCAAGTGTTTCAGGGAATAAGC
36103	fs_permutations			7.89835	0.832502		1	13.2539	79.7753		0	7.99501	0.969466	1	261		0	GCCCCACGGAGGTGCCACCACTTGGCCGCTACTTCAGCAGAGAAAACTGCTCTAACAAACtttgctttaaaaCAGAACGCCTCCAGGCCTTGCAACACTTGGTCCGGAAGGCCCTGGAGGCAGGCCATATCGAACCCTACACCGGGCCAGGAAATAACCCAGTATTCCCAGTTAAAAAAGCCAATGGAACCTCCTCCTCACGGCGACGCG	ACTTCAGCAGAGAAAACTGCTCTAACAAACTTTGCTTTAAAACAGAACGCCTCCAGGCCTTGCAACACTTGGTCCGGAAGGCCCTGGAGGCAGGCCATATCGAACCCTACACCGGGCCAGGAAATAACCCAGTATTCCCAGTTAAAAAAGCCAATGGAACCT
36104	fs_permutations			7.88321	0.811879		1					7.98579	0.956006	1	177		0	GCCCCACGGAGGTGCCACTGGGGCACAATCACTTCAGCAGAGAAAACTGCTCTAACAAACtttgctttaaaaGGGAAGATCTGGCCTTCCTACAAGGGAAGGCCAGGGAATTTTCTTCAGAGCAGACCAGAGCCAACAGCCCCACCAGAAGAGAGCTTCAGGTCTGGGGTAGAGACAACAACTCCCCCTCAGCCTCCTCACGGCGACGCG	ACTTCAGCAGAGAAAACTGCTCTAACAAACTTTGCTTTAAAAGGGAAGATCTGGCCTTCCTACAAGGGAAGGCCAGGGAATTTTCTTCAGAGCAGACCAGAGCCAACAGCCCCACCAGAAGAGAGCTTCAGGTCTGGGGTAGAGACAACAACTCCCCCTCAG
36105	fs_permutations			10.0302	7.51814		1				0	7.43314	0.287732	1	313		0	GCCCCACGGAGGTGCCACTCGCACGACTCCACTTCAGCAGAGAAAACTGCTCTAACAAACtttgctttaaaaCAGCTGGGCCTTCTGGTCGTGTTCTTGGCCACCCAGGAGGTCCTTCGCAAGAGGTGGACAGCCAAGATCAGCATGCCAGCTATACTGATTGCTCTGCTAGTCCTGGTGTTTGGGGGCATTCCTCCTCACGGCGACGCG	ACTTCAGCAGAGAAAACTGCTCTAACAAACTTTGCTTTAAAACAGCTGGGCCTTCTGGTCGTGTTCTTGGCCACCCAGGAGGTCCTTCGCAAGAGGTGGACAGCCAAGATCAGCATGCCAGCTATACTGATTGCTCTGCTAGTCCTGGTGTTTGGGGGCATT
36106	fs_permutations			7.75099	0.640595		1				0	7.80681	0.711	1	60		0	GCCCCACGGAGGTGCCACAGGCATTCGCGTACTTCAGCAGAGAAAACTGCTCTAACAAACGCGGGTTTTTTAgccaggacggtcacctttggggtggtgacaagtgtgatcacttgggtggtggctgtgtttgcgtctctcccaggaatcatctttaccagatctcaaaaagaaggtcttcattacacctgcCCTCCTCACGGCGACGCG	ACTTCAGCAGAGAAAACTGCTCTAACAAACGCGGGTTTTTTAGCCAGGACGGTCACCTTTGGGGTGGTGACAAGTGTGATCACTTGGGTGGTGGCTGTGTTTGCGTCTCTCCCAGGAATCATCTTTACCAGATCTCAAAAAGAAGGTCTTCATTACACCTGC
36107	fs_permutations			9.24627	3.88698		1					7.74136	0.628728	1	151		0	GCCCCACGGAGGTGCCACGGAGTCCGGTTGACTTCAGCAGAGAAAACTGCTCTAACAAACGCGGGTTTTTTAGGCCTTGGTCCATGGGGAAAGAAGCCCCGCAATTTCCCCATGGCTCAAGTGCATCAGGGGCTGATGCCAACTGCTCCCCCAGAGGACCCAGCTGTGGATCTGCTAAAGAACTACATGCAGCCTCCTCACGGCGACGCG	ACTTCAGCAGAGAAAACTGCTCTAACAAACGCGGGTTTTTTAGGCCTTGGTCCATGGGGAAAGAAGCCCCGCAATTTCCCCATGGCTCAAGTGCATCAGGGGCTGATGCCAACTGCTCCCCCAGAGGACCCAGCTGTGGATCTGCTAAAGAACTACATGCAG
36108	fs_permutations			8.43349	1.7201		2				0	7.82719	0.737391	1	295		0	GCCCCACGGAGGTGCCACGCAAGCTTTAGGACTTCAGCAGAGAAAACTGCTCTAACAAACGCGGGTTTTTTAGGACTGAGGGGCCAGCCCCAGGCCCCGAAACAAGCTTATGGGGCGGTCAGCTTTGTTCCAGCCAACAAAAACAACCCATTTCAAAGCTTACCAGAGCCACCCCAGGAAGTGCAGGATTGGCCTCCTCACGGCGACGCG	ACTTCAGCAGAGAAAACTGCTCTAACAAACGCGGGTTTTTTAGGACTGAGGGGCCAGCCCCAGGCCCCGAAACAAGCTTATGGGGCGGTCAGCTTTGTTCCAGCCAACAAAAACAACCCATTTCAAAGCTTACCAGAGCCACCCCAGGAAGTGCAGGATTGG
36109	fs_permutations			8.98409	3.05097		1	13.2803	81.2738		1	8.02314	1.01108	1	2289		0	GCCCCACGGAGGTGCCACCTGAATAGATTCACTTCAGCAGAGAAAACTGCTCTAACAAACGCGGGTTTTTTAGGGCAAGCGGCACCGTCCGCCAAAACAAACGGCAACTCCGACATCCCCGACGCCGCTACAAGCGCACCACCAATGGACAAAATGGTCGAACAGATCATCACAGCTATGGTGGGGAGAATCCCTCCTCACGGCGACGCG	ACTTCAGCAGAGAAAACTGCTCTAACAAACGCGGGTTTTTTAGGGCAAGCGGCACCGTCCGCCAAAACAAACGGCAACTCCGACATCCCCGACGCCGCTACAAGCGCACCACCAATGGACAAAATGGTCGAACAGATCATCACAGCTATGGTGGGGAGAATC
36110	fs_permutations			7.78942	0.688775		1				0	7.72488	0.608591	1	474		0	GCCCCACGGAGGTGCCACGGGAGGGATGCTACTTCAGCAGAGAAAACTGCTCTAACAAACGCGGGTTTTTTAGGCCGTGCTGGCGTTCGTGGCCCTCATCCCGCCGACCTTGCCCGGCACAAACATCGTGTTGGGGGCCCTTCCGGAGGACAGACACATCGACCGCCTGGCCAAACGCCAGCGCCCCGGCGACCTCCTCACGGCGACGCG	ACTTCAGCAGAGAAAACTGCTCTAACAAACGCGGGTTTTTTAGGCCGTGCTGGCGTTCGTGGCCCTCATCCCGCCGACCTTGCCCGGCACAAACATCGTGTTGGGGGCCCTTCCGGAGGACAGACACATCGACCGCCTGGCCAAACGCCAGCGCCCCGGCGA
36111	fs_permutations			9.04768	3.24		2				0	7.99767	0.973369	1	334		0	GCCCCACGGAGGTGCCACCCATTTATCAAAACTTCAGCAGAGAAAACTGCTCTAACAAACGCGGGTTTTTTAGAGCAAAGGGGCCAGCCTCAGGCCCCACAACAAACTGGGGCATTCCCAATTCAGCCATTTGTTCCTCAGGGTTTTCAGGGACAACAACCCCCACTGTCCCAAGTGTTTCAGGGAATAAGCCCTCCTCACGGCGACGCG	ACTTCAGCAGAGAAAACTGCTCTAACAAACGCGGGTTTTTTAGAGCAAAGGGGCCAGCCTCAGGCCCCACAACAAACTGGGGCATTCCCAATTCAGCCATTTGTTCCTCAGGGTTTTCAGGGACAACAACCCCCACTGTCCCAAGTGTTTCAGGGAATAAGC
36112	fs_permutations			7.70825	0.588511		1				0	7.73917	0.626035	1	909		0	GCCCCACGGAGGTGCCACATCTTCGATCACACTTCAGCAGAGAAAACTGCTCTAACAAACGCGGGTTTTTTACAGAACGCCTCCAGGCCTTGCAACACTTGGTCCGGAAGGCCCTGGAGGCAGGCCATATCGAACCCTACACCGGGCCAGGAAATAACCCAGTATTCCCAGTTAAAAAAGCCAATGGAACCTCCTCCTCACGGCGACGCG	ACTTCAGCAGAGAAAACTGCTCTAACAAACGCGGGTTTTTTACAGAACGCCTCCAGGCCTTGCAACACTTGGTCCGGAAGGCCCTGGAGGCAGGCCATATCGAACCCTACACCGGGCCAGGAAATAACCCAGTATTCCCAGTTAAAAAAGCCAATGGAACCT
36113	fs_permutations			8.83067	2.6278		2	8.49471	1.84425		2			0	865		0	GCCCCACGGAGGTGCCACTCTCGGGCTTGTACTTCAGCAGAGAAAACTGCTCTAACAAACGCGGGTTTTTTAGGGAAGATCTGGCCTTCCTACAAGGGAAGGCCAGGGAATTTTCTTCAGAGCAGACCAGAGCCAACAGCCCCACCAGAAGAGAGCTTCAGGTCTGGGGTAGAGACAACAACTCCCCCTCAGCCTCCTCACGGCGACGCG	ACTTCAGCAGAGAAAACTGCTCTAACAAACGCGGGTTTTTTAGGGAAGATCTGGCCTTCCTACAAGGGAAGGCCAGGGAATTTTCTTCAGAGCAGACCAGAGCCAACAGCCCCACCAGAAGAGAGCTTCAGGTCTGGGGTAGAGACAACAACTCCCCCTCAG
36114	fs_permutations			7.51905	0.375579		1				0	7.90527	0.842016	1	61		0	GCCCCACGGAGGTGCCACCAAGGGCTGGGCACTTCAGCAGAGAAAACTGCTCTAACAAACGCGGGTTTTTTACAGCTGGGCCTTCTGGTCGTGTTCTTGGCCACCCAGGAGGTCCTTCGCAAGAGGTGGACAGCCAAGATCAGCATGCCAGCTATACTGATTGCTCTGCTAGTCCTGGTGTTTGGGGGCATTCCTCCTCACGGCGACGCG	ACTTCAGCAGAGAAAACTGCTCTAACAAACGCGGGTTTTTTACAGCTGGGCCTTCTGGTCGTGTTCTTGGCCACCCAGGAGGTCCTTCGCAAGAGGTGGACAGCCAAGATCAGCATGCCAGCTATACTGATTGCTCTGCTAGTCCTGGTGTTTGGGGGCATT
36115	fs_permutations						0				0	7.73758	0.624092	1	311		0	GCCCCACGGAGGTGCCACGCGGTCGACCCGACTTCAGCAGAGAAAACTGCTCTAACAAACCATCAGGGAAACgccaggacggtcacctttggggtggtgacaagtgtgatcacttgggtggtggctgtgtttgcgtctctcccaggaatcatctttaccagatctcaaaaagaaggtcttcattacacctgcCCTCCTCACGGCGACGCG	ACTTCAGCAGAGAAAACTGCTCTAACAAACCATCAGGGAAACGCCAGGACGGTCACCTTTGGGGTGGTGACAAGTGTGATCACTTGGGTGGTGGCTGTGTTTGCGTCTCTCCCAGGAATCATCTTTACCAGATCTCAAAAAGAAGGTCTTCATTACACCTGC
36116	fs_permutations			8.5745	2.01415		1	13.5593	98.8561		1	7.74744	0.636217	1	87		0	GCCCCACGGAGGTGCCACTCCCGGGGACATACTTCAGCAGAGAAAACTGCTCTAACAAACCATCAGGGAAACGGCCTTGGTCCATGGGGAAAGAAGCCCCGCAATTTCCCCATGGCTCAAGTGCATCAGGGGCTGATGCCAACTGCTCCCCCAGAGGACCCAGCTGTGGATCTGCTAAAGAACTACATGCAGCCTCCTCACGGCGACGCG	ACTTCAGCAGAGAAAACTGCTCTAACAAACCATCAGGGAAACGGCCTTGGTCCATGGGGAAAGAAGCCCCGCAATTTCCCCATGGCTCAAGTGCATCAGGGGCTGATGCCAACTGCTCCCCCAGAGGACCCAGCTGTGGATCTGCTAAAGAACTACATGCAG
36117	fs_permutations			9.59269	5.25239		1	7.75842	0.649809		1	7.55242	0.411138	1	836		0	GCCCCACGGAGGTGCCACGGAGGCGTCGGTACTTCAGCAGAGAAAACTGCTCTAACAAACCATCAGGGAAACGGACTGAGGGGCCAGCCCCAGGCCCCGAAACAAGCTTATGGGGCGGTCAGCTTTGTTCCAGCCAACAAAAACAACCCATTTCAAAGCTTACCAGAGCCACCCCAGGAAGTGCAGGATTGGCCTCCTCACGGCGACGCG	ACTTCAGCAGAGAAAACTGCTCTAACAAACCATCAGGGAAACGGACTGAGGGGCCAGCCCCAGGCCCCGAAACAAGCTTATGGGGCGGTCAGCTTTGTTCCAGCCAACAAAAACAACCCATTTCAAAGCTTACCAGAGCCACCCCAGGAAGTGCAGGATTGG
36118	fs_permutations			8.35332	1.56529		1				0	7.66851	0.541438	1	1037	243	0.23433	GCCCCACGGAGGTGCCACGTCACCCATCGAACTTCAGCAGAGAAAACTGCTCTAACAAACCATCAGGGAAACGGGCAAGCGGCACCGTCCGCCAAAACAAACGGCAACTCCGACATCCCCGACGCCGCTACAAGCGCACCACCAATGGACAAAATGGTCGAACAGATCATCACAGCTATGGTGGGGAGAATCCCTCCTCACGGCGACGCG	ACTTCAGCAGAGAAAACTGCTCTAACAAACCATCAGGGAAACGGGCAAGCGGCACCGTCCGCCAAAACAAACGGCAACTCCGACATCCCCGACGCCGCTACAAGCGCACCACCAATGGACAAAATGGTCGAACAGATCATCACAGCTATGGTGGGGAGAATC
36119	fs_permutations			7.60834	0.472593		1				0	7.75862	0.650067	1	478		0	GCCCCACGGAGGTGCCACCGAATAATACCAACTTCAGCAGAGAAAACTGCTCTAACAAACCATCAGGGAAACGGCCGTGCTGGCGTTCGTGGCCCTCATCCCGCCGACCTTGCCCGGCACAAACATCGTGTTGGGGGCCCTTCCGGAGGACAGACACATCGACCGCCTGGCCAAACGCCAGCGCCCCGGCGACCTCCTCACGGCGACGCG	ACTTCAGCAGAGAAAACTGCTCTAACAAACCATCAGGGAAACGGCCGTGCTGGCGTTCGTGGCCCTCATCCCGCCGACCTTGCCCGGCACAAACATCGTGTTGGGGGCCCTTCCGGAGGACAGACACATCGACCGCCTGGCCAAACGCCAGCGCCCCGGCGA
36120	fs_permutations			9.15137	3.5667		2	8.02721	1.01716		1	7.94739	0.900843	1	1675		0	GCCCCACGGAGGTGCCACAACCATCCATACACTTCAGCAGAGAAAACTGCTCTAACAAACCATCAGGGAAACGAGCAAAGGGGCCAGCCTCAGGCCCCACAACAAACTGGGGCATTCCCAATTCAGCCATTTGTTCCTCAGGGTTTTCAGGGACAACAACCCCCACTGTCCCAAGTGTTTCAGGGAATAAGCCCTCCTCACGGCGACGCG	ACTTCAGCAGAGAAAACTGCTCTAACAAACCATCAGGGAAACGAGCAAAGGGGCCAGCCTCAGGCCCCACAACAAACTGGGGCATTCCCAATTCAGCCATTTGTTCCTCAGGGTTTTCAGGGACAACAACCCCCACTGTCCCAAGTGTTTCAGGGAATAAGC
36121	fs_permutations			8.52618	1.91014		1				0	8.23763	1.35652	1	221		0	GCCCCACGGAGGTGCCACCGGCTGAGGACTACTTCAGCAGAGAAAACTGCTCTAACAAACCATCAGGGAAACCAGAACGCCTCCAGGCCTTGCAACACTTGGTCCGGAAGGCCCTGGAGGCAGGCCATATCGAACCCTACACCGGGCCAGGAAATAACCCAGTATTCCCAGTTAAAAAAGCCAATGGAACCTCCTCCTCACGGCGACGCG	ACTTCAGCAGAGAAAACTGCTCTAACAAACCATCAGGGAAACCAGAACGCCTCCAGGCCTTGCAACACTTGGTCCGGAAGGCCCTGGAGGCAGGCCATATCGAACCCTACACCGGGCCAGGAAATAACCCAGTATTCCCAGTTAAAAAAGCCAATGGAACCT
36122	fs_permutations			8.85336	2.68759		1	8.52321	1.90386		1	8.11431	1.15166	1	126	8	0.0634921	GCCCCACGGAGGTGCCACATGAAGCTGAGCACTTCAGCAGAGAAAACTGCTCTAACAAACCATCAGGGAAACGGGAAGATCTGGCCTTCCTACAAGGGAAGGCCAGGGAATTTTCTTCAGAGCAGACCAGAGCCAACAGCCCCACCAGAAGAGAGCTTCAGGTCTGGGGTAGAGACAACAACTCCCCCTCAGCCTCCTCACGGCGACGCG	ACTTCAGCAGAGAAAACTGCTCTAACAAACCATCAGGGAAACGGGAAGATCTGGCCTTCCTACAAGGGAAGGCCAGGGAATTTTCTTCAGAGCAGACCAGAGCCAACAGCCCCACCAGAAGAGAGCTTCAGGTCTGGGGTAGAGACAACAACTCCCCCTCAG
36123	fs_permutations							8.54279	1.9455		1	7.49037	0.34567	1	58		0	GCCCCACGGAGGTGCCACAAGCACCGGCGCACTTCAGCAGAGAAAACTGCTCTAACAAACCATCAGGGAAACCAGCTGGGCCTTCTGGTCGTGTTCTTGGCCACCCAGGAGGTCCTTCGCAAGAGGTGGACAGCCAAGATCAGCATGCCAGCTATACTGATTGCTCTGCTAGTCCTGGTGTTTGGGGGCATTCCTCCTCACGGCGACGCG	ACTTCAGCAGAGAAAACTGCTCTAACAAACCATCAGGGAAACCAGCTGGGCCTTCTGGTCGTGTTCTTGGCCACCCAGGAGGTCCTTCGCAAGAGGTGGACAGCCAAGATCAGCATGCCAGCTATACTGATTGCTCTGCTAGTCCTGGTGTTTGGGGGCATT
36124	fs_permutations			8.2239	1.33283		1				0	8.05091	1.05296	1	256		0	GCCCCACGGAGGTGCCACATCTTGAGGACTACTTCAGCAGAGAAAACTGCTCTAACAAACAAGCCTTTAAATgccaggacggtcacctttggggtggtgacaagtgtgatcacttgggtggtggctgtgtttgcgtctctcccaggaatcatctttaccagatctcaaaaagaaggtcttcattacacctgcCCTCCTCACGGCGACGCG	ACTTCAGCAGAGAAAACTGCTCTAACAAACAAGCCTTTAAATGCCAGGACGGTCACCTTTGGGGTGGTGACAAGTGTGATCACTTGGGTGGTGGCTGTGTTTGCGTCTCTCCCAGGAATCATCTTTACCAGATCTCAAAAAGAAGGTCTTCATTACACCTGC
36125	fs_permutations			8.24988	1.37783		1	7.69198	0.569076		1	7.67825	0.552857	1	873		0	GCCCCACGGAGGTGCCACCGCAATCACACTACTTCAGCAGAGAAAACTGCTCTAACAAACAAGCCTTTAAATGGCCTTGGTCCATGGGGAAAGAAGCCCCGCAATTTCCCCATGGCTCAAGTGCATCAGGGGCTGATGCCAACTGCTCCCCCAGAGGACCCAGCTGTGGATCTGCTAAAGAACTACATGCAGCCTCCTCACGGCGACGCG	ACTTCAGCAGAGAAAACTGCTCTAACAAACAAGCCTTTAAATGGCCTTGGTCCATGGGGAAAGAAGCCCCGCAATTTCCCCATGGCTCAAGTGCATCAGGGGCTGATGCCAACTGCTCCCCCAGAGGACCCAGCTGTGGATCTGCTAAAGAACTACATGCAG
36126	fs_permutations			9.79237	6.20187		1	8.78166	2.50181		2	7.66456	0.53683	1	184		0	GCCCCACGGAGGTGCCACGAGCCGGCATCCACTTCAGCAGAGAAAACTGCTCTAACAAACAAGCCTTTAAATGGACTGAGGGGCCAGCCCCAGGCCCCGAAACAAGCTTATGGGGCGGTCAGCTTTGTTCCAGCCAACAAAAACAACCCATTTCAAAGCTTACCAGAGCCACCCCAGGAAGTGCAGGATTGGCCTCCTCACGGCGACGCG	ACTTCAGCAGAGAAAACTGCTCTAACAAACAAGCCTTTAAATGGACTGAGGGGCCAGCCCCAGGCCCCGAAACAAGCTTATGGGGCGGTCAGCTTTGTTCCAGCCAACAAAAACAACCCATTTCAAAGCTTACCAGAGCCACCCCAGGAAGTGCAGGATTGG
36127	fs_permutations			8.15483	1.21704		1					8.08015	1.09794	1	49		0	GCCCCACGGAGGTGCCACCCATCTATTGCAACTTCAGCAGAGAAAACTGCTCTAACAAACAAGCCTTTAAATGGGCAAGCGGCACCGTCCGCCAAAACAAACGGCAACTCCGACATCCCCGACGCCGCTACAAGCGCACCACCAATGGACAAAATGGTCGAACAGATCATCACAGCTATGGTGGGGAGAATCCCTCCTCACGGCGACGCG	ACTTCAGCAGAGAAAACTGCTCTAACAAACAAGCCTTTAAATGGGCAAGCGGCACCGTCCGCCAAAACAAACGGCAACTCCGACATCCCCGACGCCGCTACAAGCGCACCACCAATGGACAAAATGGTCGAACAGATCATCACAGCTATGGTGGGGAGAATC
36128	fs_permutations			7.89622	0.829596		1				0	7.99084	0.963364	1	420		0	GCCCCACGGAGGTGCCACCATGCCGACCGAACTTCAGCAGAGAAAACTGCTCTAACAAACAAGCCTTTAAATGGCCGTGCTGGCGTTCGTGGCCCTCATCCCGCCGACCTTGCCCGGCACAAACATCGTGTTGGGGGCCCTTCCGGAGGACAGACACATCGACCGCCTGGCCAAACGCCAGCGCCCCGGCGACCTCCTCACGGCGACGCG	ACTTCAGCAGAGAAAACTGCTCTAACAAACAAGCCTTTAAATGGCCGTGCTGGCGTTCGTGGCCCTCATCCCGCCGACCTTGCCCGGCACAAACATCGTGTTGGGGGCCCTTCCGGAGGACAGACACATCGACCGCCTGGCCAAACGCCAGCGCCCCGGCGA
36129	fs_permutations			8.15094	1.21069		2	9.21361	3.77439		2	7.67124	0.544627	1	251		0	GCCCCACGGAGGTGCCACCTGACACGTTGCACTTCAGCAGAGAAAACTGCTCTAACAAACAAGCCTTTAAATGAGCAAAGGGGCCAGCCTCAGGCCCCACAACAAACTGGGGCATTCCCAATTCAGCCATTTGTTCCTCAGGGTTTTCAGGGACAACAACCCCCACTGTCCCAAGTGTTTCAGGGAATAAGCCCTCCTCACGGCGACGCG	ACTTCAGCAGAGAAAACTGCTCTAACAAACAAGCCTTTAAATGAGCAAAGGGGCCAGCCTCAGGCCCCACAACAAACTGGGGCATTCCCAATTCAGCCATTTGTTCCTCAGGGTTTTCAGGGACAACAACCCCCACTGTCCCAAGTGTTTCAGGGAATAAGC
36130	fs_permutations			7.48762	0.342834		1				0			0	232		0	GCCCCACGGAGGTGCCACCGACAATTGTTCACTTCAGCAGAGAAAACTGCTCTAACAAACAAGCCTTTAAATCAGAACGCCTCCAGGCCTTGCAACACTTGGTCCGGAAGGCCCTGGAGGCAGGCCATATCGAACCCTACACCGGGCCAGGAAATAACCCAGTATTCCCAGTTAAAAAAGCCAATGGAACCTCCTCCTCACGGCGACGCG	ACTTCAGCAGAGAAAACTGCTCTAACAAACAAGCCTTTAAATCAGAACGCCTCCAGGCCTTGCAACACTTGGTCCGGAAGGCCCTGGAGGCAGGCCATATCGAACCCTACACCGGGCCAGGAAATAACCCAGTATTCCCAGTTAAAAAAGCCAATGGAACCT
36131	fs_permutations			8.07736	1.09362		1				0	7.46977	0.324548	1	814	13	0.0159705	GCCCCACGGAGGTGCCACGGACTCCCATCTACTTCAGCAGAGAAAACTGCTCTAACAAACAAGCCTTTAAATGGGAAGATCTGGCCTTCCTACAAGGGAAGGCCAGGGAATTTTCTTCAGAGCAGACCAGAGCCAACAGCCCCACCAGAAGAGAGCTTCAGGTCTGGGGTAGAGACAACAACTCCCCCTCAGCCTCCTCACGGCGACGCG	ACTTCAGCAGAGAAAACTGCTCTAACAAACAAGCCTTTAAATGGGAAGATCTGGCCTTCCTACAAGGGAAGGCCAGGGAATTTTCTTCAGAGCAGACCAGAGCCAACAGCCCCACCAGAAGAGAGCTTCAGGTCTGGGGTAGAGACAACAACTCCCCCTCAG
36132	fs_permutations							12.1456	36.3897		1	7.70841	0.588697	1	50		0	GCCCCACGGAGGTGCCACGCGGGTTCAACTACTTCAGCAGAGAAAACTGCTCTAACAAACAAGCCTTTAAATCAGCTGGGCCTTCTGGTCGTGTTCTTGGCCACCCAGGAGGTCCTTCGCAAGAGGTGGACAGCCAAGATCAGCATGCCAGCTATACTGATTGCTCTGCTAGTCCTGGTGTTTGGGGGCATTCCTCCTCACGGCGACGCG	ACTTCAGCAGAGAAAACTGCTCTAACAAACAAGCCTTTAAATCAGCTGGGCCTTCTGGTCGTGTTCTTGGCCACCCAGGAGGTCCTTCGCAAGAGGTGGACAGCCAAGATCAGCATGCCAGCTATACTGATTGCTCTGCTAGTCCTGGTGTTTGGGGGCATT
36133	fs_permutations			7.55334	0.412123		1							0	24		0	GCCCCACGGAGGTGCCACGTTCCACGACTTACTTCAGCAGAGAAAACTGCTCTAACAAACCATGACCCCCCAgccaggacggtcacctttggggtggtgacaagtgtgatcacttgggtggtggctgtgtttgcgtctctcccaggaatcatctttaccagatctcaaaaagaaggtcttcattacacctgcCCTCCTCACGGCGACGCG	ACTTCAGCAGAGAAAACTGCTCTAACAAACCATGACCCCCCAGCCAGGACGGTCACCTTTGGGGTGGTGACAAGTGTGATCACTTGGGTGGTGGCTGTGTTTGCGTCTCTCCCAGGAATCATCTTTACCAGATCTCAAAAAGAAGGTCTTCATTACACCTGC
36134	fs_permutations			8.08391	1.10379		1	11.5511	23.7148		1	7.77077	0.665233	1	341		0	GCCCCACGGAGGTGCCACTCGCTCTTTAGGACTTCAGCAGAGAAAACTGCTCTAACAAACCATGACCCCCCAGGCCTTGGTCCATGGGGAAAGAAGCCCCGCAATTTCCCCATGGCTCAAGTGCATCAGGGGCTGATGCCAACTGCTCCCCCAGAGGACCCAGCTGTGGATCTGCTAAAGAACTACATGCAGCCTCCTCACGGCGACGCG	ACTTCAGCAGAGAAAACTGCTCTAACAAACCATGACCCCCCAGGCCTTGGTCCATGGGGAAAGAAGCCCCGCAATTTCCCCATGGCTCAAGTGCATCAGGGGCTGATGCCAACTGCTCCCCCAGAGGACCCAGCTGTGGATCTGCTAAAGAACTACATGCAG
36135	fs_permutations			8.16463	1.23314		1	13.5593	98.8561		1			0	373		0	GCCCCACGGAGGTGCCACGGTTACCTATGCACTTCAGCAGAGAAAACTGCTCTAACAAACCATGACCCCCCAGGACTGAGGGGCCAGCCCCAGGCCCCGAAACAAGCTTATGGGGCGGTCAGCTTTGTTCCAGCCAACAAAAACAACCCATTTCAAAGCTTACCAGAGCCACCCCAGGAAGTGCAGGATTGGCCTCCTCACGGCGACGCG	ACTTCAGCAGAGAAAACTGCTCTAACAAACCATGACCCCCCAGGACTGAGGGGCCAGCCCCAGGCCCCGAAACAAGCTTATGGGGCGGTCAGCTTTGTTCCAGCCAACAAAAACAACCCATTTCAAAGCTTACCAGAGCCACCCCAGGAAGTGCAGGATTGG
36136	fs_permutations			11.9659	31.995		2	12.1754	37.1753		1			0	504		0	GCCCCACGGAGGTGCCACCTATCCCAACGCACTTCAGCAGAGAAAACTGCTCTAACAAACCATGACCCCCCAGGGCAAGCGGCACCGTCCGCCAAAACAAACGGCAACTCCGACATCCCCGACGCCGCTACAAGCGCACCACCAATGGACAAAATGGTCGAACAGATCATCACAGCTATGGTGGGGAGAATCCCTCCTCACGGCGACGCG	ACTTCAGCAGAGAAAACTGCTCTAACAAACCATGACCCCCCAGGGCAAGCGGCACCGTCCGCCAAAACAAACGGCAACTCCGACATCCCCGACGCCGCTACAAGCGCACCACCAATGGACAAAATGGTCGAACAGATCATCACAGCTATGGTGGGGAGAATC
36137	fs_permutations						0				0	7.78078	0.677835	2	184		0	GCCCCACGGAGGTGCCACGGGTTCGGATTCACTTCAGCAGAGAAAACTGCTCTAACAAACCATGACCCCCCAGGCCGTGCTGGCGTTCGTGGCCCTCATCCCGCCGACCTTGCCCGGCACAAACATCGTGTTGGGGGCCCTTCCGGAGGACAGACACATCGACCGCCTGGCCAAACGCCAGCGCCCCGGCGACCTCCTCACGGCGACGCG	ACTTCAGCAGAGAAAACTGCTCTAACAAACCATGACCCCCCAGGCCGTGCTGGCGTTCGTGGCCCTCATCCCGCCGACCTTGCCCGGCACAAACATCGTGTTGGGGGCCCTTCCGGAGGACAGACACATCGACCGCCTGGCCAAACGCCAGCGCCCCGGCGA
36138	fs_permutations			7.57381	0.434358		1				0	7.7524	0.642341	1	369		0	GCCCCACGGAGGTGCCACAGAGCTTGGGCCACTTCAGCAGAGAAAACTGCTCTAACAAACCATGACCCCCCAGAGCAAAGGGGCCAGCCTCAGGCCCCACAACAAACTGGGGCATTCCCAATTCAGCCATTTGTTCCTCAGGGTTTTCAGGGACAACAACCCCCACTGTCCCAAGTGTTTCAGGGAATAAGCCCTCCTCACGGCGACGCG	ACTTCAGCAGAGAAAACTGCTCTAACAAACCATGACCCCCCAGAGCAAAGGGGCCAGCCTCAGGCCCCACAACAAACTGGGGCATTCCCAATTCAGCCATTTGTTCCTCAGGGTTTTCAGGGACAACAACCCCCACTGTCCCAAGTGTTTCAGGGAATAAGC
36139	fs_permutations			7.95604	0.913148		1				0			0	448		0	GCCCCACGGAGGTGCCACGCCAATTCCCATACTTCAGCAGAGAAAACTGCTCTAACAAACCATGACCCCCCACAGAACGCCTCCAGGCCTTGCAACACTTGGTCCGGAAGGCCCTGGAGGCAGGCCATATCGAACCCTACACCGGGCCAGGAAATAACCCAGTATTCCCAGTTAAAAAAGCCAATGGAACCTCCTCCTCACGGCGACGCG	ACTTCAGCAGAGAAAACTGCTCTAACAAACCATGACCCCCCACAGAACGCCTCCAGGCCTTGCAACACTTGGTCCGGAAGGCCCTGGAGGCAGGCCATATCGAACCCTACACCGGGCCAGGAAATAACCCAGTATTCCCAGTTAAAAAAGCCAATGGAACCT
36140	fs_permutations			8.42437	1.70205		2				0	7.65513	0.525877	1	382	32	0.0837696	GCCCCACGGAGGTGCCACATGTCATTGACTACTTCAGCAGAGAAAACTGCTCTAACAAACCATGACCCCCCAGGGAAGATCTGGCCTTCCTACAAGGGAAGGCCAGGGAATTTTCTTCAGAGCAGACCAGAGCCAACAGCCCCACCAGAAGAGAGCTTCAGGTCTGGGGTAGAGACAACAACTCCCCCTCAGCCTCCTCACGGCGACGCG	ACTTCAGCAGAGAAAACTGCTCTAACAAACCATGACCCCCCAGGGAAGATCTGGCCTTCCTACAAGGGAAGGCCAGGGAATTTTCTTCAGAGCAGACCAGAGCCAACAGCCCCACCAGAAGAGAGCTTCAGGTCTGGGGTAGAGACAACAACTCCCCCTCAG
36141	fs_permutations						0					8.09981	1.1287	1	51		0	GCCCCACGGAGGTGCCACAGGGCACTTCGAACTTCAGCAGAGAAAACTGCTCTAACAAACCATGACCCCCCACAGCTGGGCCTTCTGGTCGTGTTCTTGGCCACCCAGGAGGTCCTTCGCAAGAGGTGGACAGCCAAGATCAGCATGCCAGCTATACTGATTGCTCTGCTAGTCCTGGTGTTTGGGGGCATTCCTCCTCACGGCGACGCG	ACTTCAGCAGAGAAAACTGCTCTAACAAACCATGACCCCCCACAGCTGGGCCTTCTGGTCGTGTTCTTGGCCACCCAGGAGGTCCTTCGCAAGAGGTGGACAGCCAAGATCAGCATGCCAGCTATACTGATTGCTCTGCTAGTCCTGGTGTTTGGGGGCATT
36142	fs_permutations						0					7.81179	0.717411	2	466		0	GCCCCACGGAGGTGCCACCACTCAATCGTTACTTCAGCAGAGAAAACTGCTCTAACAAACTTGTCGGGAAACgccaggacggtcacctttggggtggtgacaagtgtgatcacttgggtggtggctgtgtttgcgtctctcccaggaatcatctttaccagatctcaaaaagaaggtcttcattacacctgcCCTCCTCACGGCGACGCG	ACTTCAGCAGAGAAAACTGCTCTAACAAACTTGTCGGGAAACGCCAGGACGGTCACCTTTGGGGTGGTGACAAGTGTGATCACTTGGGTGGTGGCTGTGTTTGCGTCTCTCCCAGGAATCATCTTTACCAGATCTCAAAAAGAAGGTCTTCATTACACCTGC
36143	fs_permutations			8.58841	2.04474		1							0	857		0	GCCCCACGGAGGTGCCACAATCTCCACCTCACTTCAGCAGAGAAAACTGCTCTAACAAACTTGTCGGGAAACGGCCTTGGTCCATGGGGAAAGAAGCCCCGCAATTTCCCCATGGCTCAAGTGCATCAGGGGCTGATGCCAACTGCTCCCCCAGAGGACCCAGCTGTGGATCTGCTAAAGAACTACATGCAGCCTCCTCACGGCGACGCG	ACTTCAGCAGAGAAAACTGCTCTAACAAACTTGTCGGGAAACGGCCTTGGTCCATGGGGAAAGAAGCCCCGCAATTTCCCCATGGCTCAAGTGCATCAGGGGCTGATGCCAACTGCTCCCCCAGAGGACCCAGCTGTGGATCTGCTAAAGAACTACATGCAG
36144	fs_permutations			9.85984	6.55357		1	11.041	16.3104		2			0	875		0	GCCCCACGGAGGTGCCACCGCCCTCCGCACACTTCAGCAGAGAAAACTGCTCTAACAAACTTGTCGGGAAACGGACTGAGGGGCCAGCCCCAGGCCCCGAAACAAGCTTATGGGGCGGTCAGCTTTGTTCCAGCCAACAAAAACAACCCATTTCAAAGCTTACCAGAGCCACCCCAGGAAGTGCAGGATTGGCCTCCTCACGGCGACGCG	ACTTCAGCAGAGAAAACTGCTCTAACAAACTTGTCGGGAAACGGACTGAGGGGCCAGCCCCAGGCCCCGAAACAAGCTTATGGGGCGGTCAGCTTTGTTCCAGCCAACAAAAACAACCCATTTCAAAGCTTACCAGAGCCACCCCAGGAAGTGCAGGATTGG
36145	fs_permutations										0	7.58637	0.448164	1	57		0	GCCCCACGGAGGTGCCACCGATTATTCACTACTTCAGCAGAGAAAACTGCTCTAACAAACTTGTCGGGAAACGGGCAAGCGGCACCGTCCGCCAAAACAAACGGCAACTCCGACATCCCCGACGCCGCTACAAGCGCACCACCAATGGACAAAATGGTCGAACAGATCATCACAGCTATGGTGGGGAGAATCCCTCCTCACGGCGACGCG	ACTTCAGCAGAGAAAACTGCTCTAACAAACTTGTCGGGAAACGGGCAAGCGGCACCGTCCGCCAAAACAAACGGCAACTCCGACATCCCCGACGCCGCTACAAGCGCACCACCAATGGACAAAATGGTCGAACAGATCATCACAGCTATGGTGGGGAGAATC
36146	fs_permutations			9.11305	3.44323		3	13.4703	92.8747		1	7.69724	0.575334	1	516		0	GCCCCACGGAGGTGCCACTTTGGGCATTCCACTTCAGCAGAGAAAACTGCTCTAACAAACTTGTCGGGAAACGGCCGTGCTGGCGTTCGTGGCCCTCATCCCGCCGACCTTGCCCGGCACAAACATCGTGTTGGGGGCCCTTCCGGAGGACAGACACATCGACCGCCTGGCCAAACGCCAGCGCCCCGGCGACCTCCTCACGGCGACGCG	ACTTCAGCAGAGAAAACTGCTCTAACAAACTTGTCGGGAAACGGCCGTGCTGGCGTTCGTGGCCCTCATCCCGCCGACCTTGCCCGGCACAAACATCGTGTTGGGGGCCCTTCCGGAGGACAGACACATCGACCGCCTGGCCAAACGCCAGCGCCCCGGCGA
36147	fs_permutations			9.56665	5.13798		1	7.71481	0.596402		2	7.71461	0.596162	1	419		0	GCCCCACGGAGGTGCCACAGCATGCCTATCACTTCAGCAGAGAAAACTGCTCTAACAAACTTGTCGGGAAACGAGCAAAGGGGCCAGCCTCAGGCCCCACAACAAACTGGGGCATTCCCAATTCAGCCATTTGTTCCTCAGGGTTTTCAGGGACAACAACCCCCACTGTCCCAAGTGTTTCAGGGAATAAGCCCTCCTCACGGCGACGCG	ACTTCAGCAGAGAAAACTGCTCTAACAAACTTGTCGGGAAACGAGCAAAGGGGCCAGCCTCAGGCCCCACAACAAACTGGGGCATTCCCAATTCAGCCATTTGTTCCTCAGGGTTTTCAGGGACAACAACCCCCACTGTCCCAAGTGTTTCAGGGAATAAGC
36148	fs_permutations			8.58341	2.03373		1				0	7.75154	0.641283	1	656		0	GCCCCACGGAGGTGCCACGGCTCGACTAAAACTTCAGCAGAGAAAACTGCTCTAACAAACTTGTCGGGAAACCAGAACGCCTCCAGGCCTTGCAACACTTGGTCCGGAAGGCCCTGGAGGCAGGCCATATCGAACCCTACACCGGGCCAGGAAATAACCCAGTATTCCCAGTTAAAAAAGCCAATGGAACCTCCTCCTCACGGCGACGCG	ACTTCAGCAGAGAAAACTGCTCTAACAAACTTGTCGGGAAACCAGAACGCCTCCAGGCCTTGCAACACTTGGTCCGGAAGGCCCTGGAGGCAGGCCATATCGAACCCTACACCGGGCCAGGAAATAACCCAGTATTCCCAGTTAAAAAAGCCAATGGAACCT
36149	fs_permutations			7.342	0.200091		1				0	7.60084	0.464207	1	101		0	GCCCCACGGAGGTGCCACTGGACATGCTTTACTTCAGCAGAGAAAACTGCTCTAACAAACTTGTCGGGAAACGGGAAGATCTGGCCTTCCTACAAGGGAAGGCCAGGGAATTTTCTTCAGAGCAGACCAGAGCCAACAGCCCCACCAGAAGAGAGCTTCAGGTCTGGGGTAGAGACAACAACTCCCCCTCAGCCTCCTCACGGCGACGCG	ACTTCAGCAGAGAAAACTGCTCTAACAAACTTGTCGGGAAACGGGAAGATCTGGCCTTCCTACAAGGGAAGGCCAGGGAATTTTCTTCAGAGCAGACCAGAGCCAACAGCCCCACCAGAAGAGAGCTTCAGGTCTGGGGTAGAGACAACAACTCCCCCTCAG
36150	fs_permutations						0				0	7.65583	0.526692	1	417		0	GCCCCACGGAGGTGCCACTGGGATTTCACTACTTCAGCAGAGAAAACTGCTCTAACAAACTTGTCGGGAAACCAGCTGGGCCTTCTGGTCGTGTTCTTGGCCACCCAGGAGGTCCTTCGCAAGAGGTGGACAGCCAAGATCAGCATGCCAGCTATACTGATTGCTCTGCTAGTCCTGGTGTTTGGGGGCATTCCTCCTCACGGCGACGCG	ACTTCAGCAGAGAAAACTGCTCTAACAAACTTGTCGGGAAACCAGCTGGGCCTTCTGGTCGTGTTCTTGGCCACCCAGGAGGTCCTTCGCAAGAGGTGGACAGCCAAGATCAGCATGCCAGCTATACTGATTGCTCTGCTAGTCCTGGTGTTTGGGGGCATT
36151	fs_permutations			7.8884	0.81892		1	7.83463	0.747115		2	7.63585	0.503714	1	78		0	GCCCCACGGAGGTGCCACAGGATCCTAGAGACTTCAGCAGAGAAAACTGCTCTAACAAACTTCCCTTTAAACgccaggacggtcacctttggggtggtgacaagtgtgatcacttgggtggtggctgtgtttgcgtctctcccaggaatcatctttaccagatctcaaaaagaaggtcttcattacacctgcCCTCCTCACGGCGACGCG	ACTTCAGCAGAGAAAACTGCTCTAACAAACTTCCCTTTAAACGCCAGGACGGTCACCTTTGGGGTGGTGACAAGTGTGATCACTTGGGTGGTGGCTGTGTTTGCGTCTCTCCCAGGAATCATCTTTACCAGATCTCAAAAAGAAGGTCTTCATTACACCTGC
36152	fs_permutations			8.00331	0.981655		1				0			0	340		0	GCCCCACGGAGGTGCCACGGACGAAAGCCAACTTCAGCAGAGAAAACTGCTCTAACAAACTTCCCTTTAAACGGCCTTGGTCCATGGGGAAAGAAGCCCCGCAATTTCCCCATGGCTCAAGTGCATCAGGGGCTGATGCCAACTGCTCCCCCAGAGGACCCAGCTGTGGATCTGCTAAAGAACTACATGCAGCCTCCTCACGGCGACGCG	ACTTCAGCAGAGAAAACTGCTCTAACAAACTTCCCTTTAAACGGCCTTGGTCCATGGGGAAAGAAGCCCCGCAATTTCCCCATGGCTCAAGTGCATCAGGGGCTGATGCCAACTGCTCCCCCAGAGGACCCAGCTGTGGATCTGCTAAAGAACTACATGCAG
36153	fs_permutations			9.76815	6.07959		1	7.96436	0.925046		1			0	922		0	GCCCCACGGAGGTGCCACCCCGTCCCTGGTACTTCAGCAGAGAAAACTGCTCTAACAAACTTCCCTTTAAACGGACTGAGGGGCCAGCCCCAGGCCCCGAAACAAGCTTATGGGGCGGTCAGCTTTGTTCCAGCCAACAAAAACAACCCATTTCAAAGCTTACCAGAGCCACCCCAGGAAGTGCAGGATTGGCCTCCTCACGGCGACGCG	ACTTCAGCAGAGAAAACTGCTCTAACAAACTTCCCTTTAAACGGACTGAGGGGCCAGCCCCAGGCCCCGAAACAAGCTTATGGGGCGGTCAGCTTTGTTCCAGCCAACAAAAACAACCCATTTCAAAGCTTACCAGAGCCACCCCAGGAAGTGCAGGATTGG
36154	fs_permutations											7.78479	0.682896	2	12		0	GCCCCACGGAGGTGCCACTTGCATTCCGAAACTTCAGCAGAGAAAACTGCTCTAACAAACTTCCCTTTAAACGGGCAAGCGGCACCGTCCGCCAAAACAAACGGCAACTCCGACATCCCCGACGCCGCTACAAGCGCACCACCAATGGACAAAATGGTCGAACAGATCATCACAGCTATGGTGGGGAGAATCCCTCCTCACGGCGACGCG	ACTTCAGCAGAGAAAACTGCTCTAACAAACTTCCCTTTAAACGGGCAAGCGGCACCGTCCGCCAAAACAAACGGCAACTCCGACATCCCCGACGCCGCTACAAGCGCACCACCAATGGACAAAATGGTCGAACAGATCATCACAGCTATGGTGGGGAGAATC
36155	fs_permutations			7.48145	0.33649		1				0	7.69486	0.572503	1	278		0	GCCCCACGGAGGTGCCACCTAGTTAAGTCGACTTCAGCAGAGAAAACTGCTCTAACAAACTTCCCTTTAAACGGCCGTGCTGGCGTTCGTGGCCCTCATCCCGCCGACCTTGCCCGGCACAAACATCGTGTTGGGGGCCCTTCCGGAGGACAGACACATCGACCGCCTGGCCAAACGCCAGCGCCCCGGCGACCTCCTCACGGCGACGCG	ACTTCAGCAGAGAAAACTGCTCTAACAAACTTCCCTTTAAACGGCCGTGCTGGCGTTCGTGGCCCTCATCCCGCCGACCTTGCCCGGCACAAACATCGTGTTGGGGGCCCTTCCGGAGGACAGACACATCGACCGCCTGGCCAAACGCCAGCGCCCCGGCGA
36156	fs_permutations			12.4095	43.9244		1				0	7.66329	0.535349	1	241		0	GCCCCACGGAGGTGCCACACAATTCGTTTTACTTCAGCAGAGAAAACTGCTCTAACAAACTTCCCTTTAAACGAGCAAAGGGGCCAGCCTCAGGCCCCACAACAAACTGGGGCATTCCCAATTCAGCCATTTGTTCCTCAGGGTTTTCAGGGACAACAACCCCCACTGTCCCAAGTGTTTCAGGGAATAAGCCCTCCTCACGGCGACGCG	ACTTCAGCAGAGAAAACTGCTCTAACAAACTTCCCTTTAAACGAGCAAAGGGGCCAGCCTCAGGCCCCACAACAAACTGGGGCATTCCCAATTCAGCCATTTGTTCCTCAGGGTTTTCAGGGACAACAACCCCCACTGTCCCAAGTGTTTCAGGGAATAAGC
36157	fs_permutations			7.78734	0.686138		1				0	7.9376	0.887023	1	596		0	GCCCCACGGAGGTGCCACAAAGTCTCATTGACTTCAGCAGAGAAAACTGCTCTAACAAACTTCCCTTTAAACCAGAACGCCTCCAGGCCTTGCAACACTTGGTCCGGAAGGCCCTGGAGGCAGGCCATATCGAACCCTACACCGGGCCAGGAAATAACCCAGTATTCCCAGTTAAAAAAGCCAATGGAACCTCCTCCTCACGGCGACGCG	ACTTCAGCAGAGAAAACTGCTCTAACAAACTTCCCTTTAAACCAGAACGCCTCCAGGCCTTGCAACACTTGGTCCGGAAGGCCCTGGAGGCAGGCCATATCGAACCCTACACCGGGCCAGGAAATAACCCAGTATTCCCAGTTAAAAAAGCCAATGGAACCT
36158	fs_permutations						0				0	7.83015	0.741258	1	48		0	GCCCCACGGAGGTGCCACGTTGGCGAAACAACTTCAGCAGAGAAAACTGCTCTAACAAACTTCCCTTTAAACGGGAAGATCTGGCCTTCCTACAAGGGAAGGCCAGGGAATTTTCTTCAGAGCAGACCAGAGCCAACAGCCCCACCAGAAGAGAGCTTCAGGTCTGGGGTAGAGACAACAACTCCCCCTCAGCCTCCTCACGGCGACGCG	ACTTCAGCAGAGAAAACTGCTCTAACAAACTTCCCTTTAAACGGGAAGATCTGGCCTTCCTACAAGGGAAGGCCAGGGAATTTTCTTCAGAGCAGACCAGAGCCAACAGCCCCACCAGAAGAGAGCTTCAGGTCTGGGGTAGAGACAACAACTCCCCCTCAG
36159	fs_permutations			9.37814	4.36851		2	13.45	91.5585		1			0	778		0	GCCCCACGGAGGTGCCACTTGCACCCCGGTACTTCAGCAGAGAAAACTGCTCTAACAAACTTCCCTTTAAACCAGCTGGGCCTTCTGGTCGTGTTCTTGGCCACCCAGGAGGTCCTTCGCAAGAGGTGGACAGCCAAGATCAGCATGCCAGCTATACTGATTGCTCTGCTAGTCCTGGTGTTTGGGGGCATTCCTCCTCACGGCGACGCG	ACTTCAGCAGAGAAAACTGCTCTAACAAACTTCCCTTTAAACCAGCTGGGCCTTCTGGTCGTGTTCTTGGCCACCCAGGAGGTCCTTCGCAAGAGGTGGACAGCCAAGATCAGCATGCCAGCTATACTGATTGCTCTGCTAGTCCTGGTGTTTGGGGGCATT
36160	fs_permutations			8.53876	1.93689		1				0	7.93691	0.886039	1	100		0	GCCCCACGGAGGTGCCACTCGGATTCGTCGACTTCAGCAGAGAAAACTGCTCTAACAAACGCTAATTTTTTAgccaggacggtcacctttggggtggtgacaagtgtgatcacttgggtggtggctgtgtttgcgtctctcccaggaatcatctttaccagatctcaaaaagaaggtcttcattacacctgcCCTCCTCACGGCGACGCG	ACTTCAGCAGAGAAAACTGCTCTAACAAACGCTAATTTTTTAGCCAGGACGGTCACCTTTGGGGTGGTGACAAGTGTGATCACTTGGGTGGTGGCTGTGTTTGCGTCTCTCCCAGGAATCATCTTTACCAGATCTCAAAAAGAAGGTCTTCATTACACCTGC
36161	fs_permutations			9.09939	3.40001		1	7.25587	0.122198		1			0	1942		0	GCCCCACGGAGGTGCCACCTTGCGATCGTCACTTCAGCAGAGAAAACTGCTCTAACAAACGCTAATTTTTTAGGCCTTGGTCCATGGGGAAAGAAGCCCCGCAATTTCCCCATGGCTCAAGTGCATCAGGGGCTGATGCCAACTGCTCCCCCAGAGGACCCAGCTGTGGATCTGCTAAAGAACTACATGCAGCCTCCTCACGGCGACGCG	ACTTCAGCAGAGAAAACTGCTCTAACAAACGCTAATTTTTTAGGCCTTGGTCCATGGGGAAAGAAGCCCCGCAATTTCCCCATGGCTCAAGTGCATCAGGGGCTGATGCCAACTGCTCCCCCAGAGGACCCAGCTGTGGATCTGCTAAAGAACTACATGCAG
36162	fs_permutations			9.01971	3.15584		1	12.9999	66.7126		1	7.80245	0.705395	1	347		0	GCCCCACGGAGGTGCCACGGCCGAAACATCACTTCAGCAGAGAAAACTGCTCTAACAAACGCTAATTTTTTAGGACTGAGGGGCCAGCCCCAGGCCCCGAAACAAGCTTATGGGGCGGTCAGCTTTGTTCCAGCCAACAAAAACAACCCATTTCAAAGCTTACCAGAGCCACCCCAGGAAGTGCAGGATTGGCCTCCTCACGGCGACGCG	ACTTCAGCAGAGAAAACTGCTCTAACAAACGCTAATTTTTTAGGACTGAGGGGCCAGCCCCAGGCCCCGAAACAAGCTTATGGGGCGGTCAGCTTTGTTCCAGCCAACAAAAACAACCCATTTCAAAGCTTACCAGAGCCACCCCAGGAAGTGCAGGATTGG
36163	fs_permutations			8.80889	2.57128		1				0	7.70452	0.584033	1	812		0	GCCCCACGGAGGTGCCACGGGTTGGTTTTAACTTCAGCAGAGAAAACTGCTCTAACAAACGCTAATTTTTTAGGGCAAGCGGCACCGTCCGCCAAAACAAACGGCAACTCCGACATCCCCGACGCCGCTACAAGCGCACCACCAATGGACAAAATGGTCGAACAGATCATCACAGCTATGGTGGGGAGAATCCCTCCTCACGGCGACGCG	ACTTCAGCAGAGAAAACTGCTCTAACAAACGCTAATTTTTTAGGGCAAGCGGCACCGTCCGCCAAAACAAACGGCAACTCCGACATCCCCGACGCCGCTACAAGCGCACCACCAATGGACAAAATGGTCGAACAGATCATCACAGCTATGGTGGGGAGAATC
36164	fs_permutations			7.86359	0.785456		1				0	7.66437	0.536604	1	714		0	GCCCCACGGAGGTGCCACCAAGACGGGACTACTTCAGCAGAGAAAACTGCTCTAACAAACGCTAATTTTTTAGGCCGTGCTGGCGTTCGTGGCCCTCATCCCGCCGACCTTGCCCGGCACAAACATCGTGTTGGGGGCCCTTCCGGAGGACAGACACATCGACCGCCTGGCCAAACGCCAGCGCCCCGGCGACCTCCTCACGGCGACGCG	ACTTCAGCAGAGAAAACTGCTCTAACAAACGCTAATTTTTTAGGCCGTGCTGGCGTTCGTGGCCCTCATCCCGCCGACCTTGCCCGGCACAAACATCGTGTTGGGGGCCCTTCCGGAGGACAGACACATCGACCGCCTGGCCAAACGCCAGCGCCCCGGCGA
36165	fs_permutations			9.6016	5.29202		1	7.9907	0.963158		2	8.00859	0.989449	1	439		0	GCCCCACGGAGGTGCCACTATGCCGGCCTGACTTCAGCAGAGAAAACTGCTCTAACAAACGCTAATTTTTTAGAGCAAAGGGGCCAGCCTCAGGCCCCACAACAAACTGGGGCATTCCCAATTCAGCCATTTGTTCCTCAGGGTTTTCAGGGACAACAACCCCCACTGTCCCAAGTGTTTCAGGGAATAAGCCCTCCTCACGGCGACGCG	ACTTCAGCAGAGAAAACTGCTCTAACAAACGCTAATTTTTTAGAGCAAAGGGGCCAGCCTCAGGCCCCACAACAAACTGGGGCATTCCCAATTCAGCCATTTGTTCCTCAGGGTTTTCAGGGACAACAACCCCCACTGTCCCAAGTGTTTCAGGGAATAAGC
36166	fs_permutations			7.95771	0.915525		1				0	7.70782	0.587995	2	623		0	GCCCCACGGAGGTGCCACTTGTCACGAGTCACTTCAGCAGAGAAAACTGCTCTAACAAACGCTAATTTTTTACAGAACGCCTCCAGGCCTTGCAACACTTGGTCCGGAAGGCCCTGGAGGCAGGCCATATCGAACCCTACACCGGGCCAGGAAATAACCCAGTATTCCCAGTTAAAAAAGCCAATGGAACCTCCTCCTCACGGCGACGCG	ACTTCAGCAGAGAAAACTGCTCTAACAAACGCTAATTTTTTACAGAACGCCTCCAGGCCTTGCAACACTTGGTCCGGAAGGCCCTGGAGGCAGGCCATATCGAACCCTACACCGGGCCAGGAAATAACCCAGTATTCCCAGTTAAAAAAGCCAATGGAACCT
36167	fs_permutations			8.76272	2.45426		2				0			0	132		0	GCCCCACGGAGGTGCCACTCTAGCCCACGTACTTCAGCAGAGAAAACTGCTCTAACAAACGCTAATTTTTTAGGGAAGATCTGGCCTTCCTACAAGGGAAGGCCAGGGAATTTTCTTCAGAGCAGACCAGAGCCAACAGCCCCACCAGAAGAGAGCTTCAGGTCTGGGGTAGAGACAACAACTCCCCCTCAGCCTCCTCACGGCGACGCG	ACTTCAGCAGAGAAAACTGCTCTAACAAACGCTAATTTTTTAGGGAAGATCTGGCCTTCCTACAAGGGAAGGCCAGGGAATTTTCTTCAGAGCAGACCAGAGCCAACAGCCCCACCAGAAGAGAGCTTCAGGTCTGGGGTAGAGACAACAACTCCCCCTCAG
36168	fs_permutations			8.88483	2.77208		1				0	7.78564	0.683977	1	225		0	GCCCCACGGAGGTGCCACCGGCGACGGTCCACTTCAGCAGAGAAAACTGCTCTAACAAACGCTAATTTTTTACAGCTGGGCCTTCTGGTCGTGTTCTTGGCCACCCAGGAGGTCCTTCGCAAGAGGTGGACAGCCAAGATCAGCATGCCAGCTATACTGATTGCTCTGCTAGTCCTGGTGTTTGGGGGCATTCCTCCTCACGGCGACGCG	ACTTCAGCAGAGAAAACTGCTCTAACAAACGCTAATTTTTTACAGCTGGGCCTTCTGGTCGTGTTCTTGGCCACCCAGGAGGTCCTTCGCAAGAGGTGGACAGCCAAGATCAGCATGCCAGCTATACTGATTGCTCTGCTAGTCCTGGTGTTTGGGGGCATT
36169	fs_permutations			9.93471	6.9636		3				0	7.73131	0.616418	1	124		0	GCCCCACGGAGGTGCCACCATGAGTCAACAACTTCAGCAGAGAAAACTGCTCTAACAAACATTGATCCTTTTgccaggacggtcacctttggggtggtgacaagtgtgatcacttgggtggtggctgtgtttgcgtctctcccaggaatcatctttaccagatctcaaaaagaaggtcttcattacacctgcCCTCCTCACGGCGACGCG	ACTTCAGCAGAGAAAACTGCTCTAACAAACATTGATCCTTTTGCCAGGACGGTCACCTTTGGGGTGGTGACAAGTGTGATCACTTGGGTGGTGGCTGTGTTTGCGTCTCTCCCAGGAATCATCTTTACCAGATCTCAAAAAGAAGGTCTTCATTACACCTGC
36170	fs_permutations			7.91868	0.860556		2	13.1048	71.8333		1			0	96		0	GCCCCACGGAGGTGCCACGATGCGAGCGACACTTCAGCAGAGAAAACTGCTCTAACAAACATTGATCCTTTTGGCCTTGGTCCATGGGGAAAGAAGCCCCGCAATTTCCCCATGGCTCAAGTGCATCAGGGGCTGATGCCAACTGCTCCCCCAGAGGACCCAGCTGTGGATCTGCTAAAGAACTACATGCAGCCTCCTCACGGCGACGCG	ACTTCAGCAGAGAAAACTGCTCTAACAAACATTGATCCTTTTGGCCTTGGTCCATGGGGAAAGAAGCCCCGCAATTTCCCCATGGCTCAAGTGCATCAGGGGCTGATGCCAACTGCTCCCCCAGAGGACCCAGCTGTGGATCTGCTAAAGAACTACATGCAG
36171	fs_permutations			8.16626	1.23582		3				0				448		0	GCCCCACGGAGGTGCCACATGGCCTTACATACTTCAGCAGAGAAAACTGCTCTAACAAACATTGATCCTTTTGGACTGAGGGGCCAGCCCCAGGCCCCGAAACAAGCTTATGGGGCGGTCAGCTTTGTTCCAGCCAACAAAAACAACCCATTTCAAAGCTTACCAGAGCCACCCCAGGAAGTGCAGGATTGGCCTCCTCACGGCGACGCG	ACTTCAGCAGAGAAAACTGCTCTAACAAACATTGATCCTTTTGGACTGAGGGGCCAGCCCCAGGCCCCGAAACAAGCTTATGGGGCGGTCAGCTTTGTTCCAGCCAACAAAAACAACCCATTTCAAAGCTTACCAGAGCCACCCCAGGAAGTGCAGGATTGG
36172	fs_permutations			7.72655	0.610629		1				0	7.75447	0.644912	1	381		0	GCCCCACGGAGGTGCCACACACGCGAGAGAACTTCAGCAGAGAAAACTGCTCTAACAAACATTGATCCTTTTGGGCAAGCGGCACCGTCCGCCAAAACAAACGGCAACTCCGACATCCCCGACGCCGCTACAAGCGCACCACCAATGGACAAAATGGTCGAACAGATCATCACAGCTATGGTGGGGAGAATCCCTCCTCACGGCGACGCG	ACTTCAGCAGAGAAAACTGCTCTAACAAACATTGATCCTTTTGGGCAAGCGGCACCGTCCGCCAAAACAAACGGCAACTCCGACATCCCCGACGCCGCTACAAGCGCACCACCAATGGACAAAATGGTCGAACAGATCATCACAGCTATGGTGGGGAGAATC
36173	fs_permutations			7.84832	0.765145		1	12.6246	51.1717		2	7.41523	0.270069	1	1041		0	GCCCCACGGAGGTGCCACGATATGACGGCAACTTCAGCAGAGAAAACTGCTCTAACAAACATTGATCCTTTTGGCCGTGCTGGCGTTCGTGGCCCTCATCCCGCCGACCTTGCCCGGCACAAACATCGTGTTGGGGGCCCTTCCGGAGGACAGACACATCGACCGCCTGGCCAAACGCCAGCGCCCCGGCGACCTCCTCACGGCGACGCG	ACTTCAGCAGAGAAAACTGCTCTAACAAACATTGATCCTTTTGGCCGTGCTGGCGTTCGTGGCCCTCATCCCGCCGACCTTGCCCGGCACAAACATCGTGTTGGGGGCCCTTCCGGAGGACAGACACATCGACCGCCTGGCCAAACGCCAGCGCCCCGGCGA
36174	fs_permutations			11.3695	20.7738		2	9.74978	5.98818		3	7.57956	0.440661	1	103		0	GCCCCACGGAGGTGCCACTACGGTCTTAATACTTCAGCAGAGAAAACTGCTCTAACAAACATTGATCCTTTTGAGCAAAGGGGCCAGCCTCAGGCCCCACAACAAACTGGGGCATTCCCAATTCAGCCATTTGTTCCTCAGGGTTTTCAGGGACAACAACCCCCACTGTCCCAAGTGTTTCAGGGAATAAGCCCTCCTCACGGCGACGCG	ACTTCAGCAGAGAAAACTGCTCTAACAAACATTGATCCTTTTGAGCAAAGGGGCCAGCCTCAGGCCCCACAACAAACTGGGGCATTCCCAATTCAGCCATTTGTTCCTCAGGGTTTTCAGGGACAACAACCCCCACTGTCCCAAGTGTTTCAGGGAATAAGC
36175	fs_permutations						0	7.88207	0.810337		1	8.04856	1.04938	1	1047		0	GCCCCACGGAGGTGCCACGCCATCACGCTGACTTCAGCAGAGAAAACTGCTCTAACAAACATTGATCCTTTTCAGAACGCCTCCAGGCCTTGCAACACTTGGTCCGGAAGGCCCTGGAGGCAGGCCATATCGAACCCTACACCGGGCCAGGAAATAACCCAGTATTCCCAGTTAAAAAAGCCAATGGAACCTCCTCCTCACGGCGACGCG	ACTTCAGCAGAGAAAACTGCTCTAACAAACATTGATCCTTTTCAGAACGCCTCCAGGCCTTGCAACACTTGGTCCGGAAGGCCCTGGAGGCAGGCCATATCGAACCCTACACCGGGCCAGGAAATAACCCAGTATTCCCAGTTAAAAAAGCCAATGGAACCT
36176	fs_permutations			7.62713	0.493788		1	7.18	0.0573377		1	7.75708	0.648145	1	567		0	GCCCCACGGAGGTGCCACCGACTGAAGCTGACTTCAGCAGAGAAAACTGCTCTAACAAACATTGATCCTTTTGGGAAGATCTGGCCTTCCTACAAGGGAAGGCCAGGGAATTTTCTTCAGAGCAGACCAGAGCCAACAGCCCCACCAGAAGAGAGCTTCAGGTCTGGGGTAGAGACAACAACTCCCCCTCAGCCTCCTCACGGCGACGCG	ACTTCAGCAGAGAAAACTGCTCTAACAAACATTGATCCTTTTGGGAAGATCTGGCCTTCCTACAAGGGAAGGCCAGGGAATTTTCTTCAGAGCAGACCAGAGCCAACAGCCCCACCAGAAGAGAGCTTCAGGTCTGGGGTAGAGACAACAACTCCCCCTCAG
36177	fs_permutations						0				0	7.89511	0.828075	1	387		0	GCCCCACGGAGGTGCCACGCATACTGCGCGACTTCAGCAGAGAAAACTGCTCTAACAAACATTGATCCTTTTCAGCTGGGCCTTCTGGTCGTGTTCTTGGCCACCCAGGAGGTCCTTCGCAAGAGGTGGACAGCCAAGATCAGCATGCCAGCTATACTGATTGCTCTGCTAGTCCTGGTGTTTGGGGGCATTCCTCCTCACGGCGACGCG	ACTTCAGCAGAGAAAACTGCTCTAACAAACATTGATCCTTTTCAGCTGGGCCTTCTGGTCGTGTTCTTGGCCACCCAGGAGGTCCTTCGCAAGAGGTGGACAGCCAAGATCAGCATGCCAGCTATACTGATTGCTCTGCTAGTCCTGGTGTTTGGGGGCATT
36178	fs_permutations			8.47606	1.80585		2	13.14	73.6351		1	8.18026	1.25903	2				GCCCCACGGAGGTGCCACGTTGAACAAATACTACCCGGCCGCGCGATACCTTATGGGCAGtttgctttaaaagccaggacggtcacctttggggtggtgacaagtgtgatcacttgggtggtggctgtgtttgcgtctctcccaggaatcatctttaccagatctcaaaaagaaggtcttcattacacctgcCCTCCTCACGGCGACGCG	CTACCCGGCCGCGCGATACCTTATGGGCAGTTTGCTTTAAAAGCCAGGACGGTCACCTTTGGGGTGGTGACAAGTGTGATCACTTGGGTGGTGGCTGTGTTTGCGTCTCTCCCAGGAATCATCTTTACCAGATCTCAAAAAGAAGGTCTTCATTACACCTGC
36179	fs_permutations										0	7.55873	0.41795	1	46		0	GCCCCACGGAGGTGCCACGCCACCTGCTGCCTACCCGGCCGCGCGATACCTTATGGGCAGtttgctttaaaaGGCCTTGGTCCATGGGGAAAGAAGCCCCGCAATTTCCCCATGGCTCAAGTGCATCAGGGGCTGATGCCAACTGCTCCCCCAGAGGACCCAGCTGTGGATCTGCTAAAGAACTACATGCAGCCTCCTCACGGCGACGCG	CTACCCGGCCGCGCGATACCTTATGGGCAGTTTGCTTTAAAAGGCCTTGGTCCATGGGGAAAGAAGCCCCGCAATTTCCCCATGGCTCAAGTGCATCAGGGGCTGATGCCAACTGCTCCCCCAGAGGACCCAGCTGTGGATCTGCTAAAGAACTACATGCAG
36180	fs_permutations			9.25439	3.91537		1				0			0	619		0	GCCCCACGGAGGTGCCACGCACAATTTGCTCTACCCGGCCGCGCGATACCTTATGGGCAGtttgctttaaaaGGACTGAGGGGCCAGCCCCAGGCCCCGAAACAAGCTTATGGGGCGGTCAGCTTTGTTCCAGCCAACAAAAACAACCCATTTCAAAGCTTACCAGAGCCACCCCAGGAAGTGCAGGATTGGCCTCCTCACGGCGACGCG	CTACCCGGCCGCGCGATACCTTATGGGCAGTTTGCTTTAAAAGGACTGAGGGGCCAGCCCCAGGCCCCGAAACAAGCTTATGGGGCGGTCAGCTTTGTTCCAGCCAACAAAAACAACCCATTTCAAAGCTTACCAGAGCCACCCCAGGAAGTGCAGGATTGG
36181	fs_permutations			8.16421	1.23245		2				0			0	230		0	GCCCCACGGAGGTGCCACTCTCATGCTTCCCTACCCGGCCGCGCGATACCTTATGGGCAGtttgctttaaaaGGGCAAGCGGCACCGTCCGCCAAAACAAACGGCAACTCCGACATCCCCGACGCCGCTACAAGCGCACCACCAATGGACAAAATGGTCGAACAGATCATCACAGCTATGGTGGGGAGAATCCCTCCTCACGGCGACGCG	CTACCCGGCCGCGCGATACCTTATGGGCAGTTTGCTTTAAAAGGGCAAGCGGCACCGTCCGCCAAAACAAACGGCAACTCCGACATCCCCGACGCCGCTACAAGCGCACCACCAATGGACAAAATGGTCGAACAGATCATCACAGCTATGGTGGGGAGAATC
36182	fs_permutations			8.43851	1.73007		1				0	8.04781	1.04824	1	2430		0	GCCCCACGGAGGTGCCACCCTGCCATCCTACTACCCGGCCGCGCGATACCTTATGGGCAGtttgctttaaaaGGCCGTGCTGGCGTTCGTGGCCCTCATCCCGCCGACCTTGCCCGGCACAAACATCGTGTTGGGGGCCCTTCCGGAGGACAGACACATCGACCGCCTGGCCAAACGCCAGCGCCCCGGCGACCTCCTCACGGCGACGCG	CTACCCGGCCGCGCGATACCTTATGGGCAGTTTGCTTTAAAAGGCCGTGCTGGCGTTCGTGGCCCTCATCCCGCCGACCTTGCCCGGCACAAACATCGTGTTGGGGGCCCTTCCGGAGGACAGACACATCGACCGCCTGGCCAAACGCCAGCGCCCCGGCGA
36183	fs_permutations						0				0			0	87		0	GCCCCACGGAGGTGCCACACGGACAATCCCCTACCCGGCCGCGCGATACCTTATGGGCAGtttgctttaaaaGAGCAAAGGGGCCAGCCTCAGGCCCCACAACAAACTGGGGCATTCCCAATTCAGCCATTTGTTCCTCAGGGTTTTCAGGGACAACAACCCCCACTGTCCCAAGTGTTTCAGGGAATAAGCCCTCCTCACGGCGACGCG	CTACCCGGCCGCGCGATACCTTATGGGCAGTTTGCTTTAAAAGAGCAAAGGGGCCAGCCTCAGGCCCCACAACAAACTGGGGCATTCCCAATTCAGCCATTTGTTCCTCAGGGTTTTCAGGGACAACAACCCCCACTGTCCCAAGTGTTTCAGGGAATAAGC
36184	fs_permutations										0			0	88	4	0.0454545	GCCCCACGGAGGTGCCACACAATCTATTTCCTACCCGGCCGCGCGATACCTTATGGGCAGtttgctttaaaaCAGAACGCCTCCAGGCCTTGCAACACTTGGTCCGGAAGGCCCTGGAGGCAGGCCATATCGAACCCTACACCGGGCCAGGAAATAACCCAGTATTCCCAGTTAAAAAAGCCAATGGAACCTCCTCCTCACGGCGACGCG	CTACCCGGCCGCGCGATACCTTATGGGCAGTTTGCTTTAAAACAGAACGCCTCCAGGCCTTGCAACACTTGGTCCGGAAGGCCCTGGAGGCAGGCCATATCGAACCCTACACCGGGCCAGGAAATAACCCAGTATTCCCAGTTAAAAAAGCCAATGGAACCT
36185	fs_permutations			8.40404	1.66222		1				0	8.01008	0.99166	1	514		0	GCCCCACGGAGGTGCCACATCCTCGTTACGCTACCCGGCCGCGCGATACCTTATGGGCAGtttgctttaaaaGGGAAGATCTGGCCTTCCTACAAGGGAAGGCCAGGGAATTTTCTTCAGAGCAGACCAGAGCCAACAGCCCCACCAGAAGAGAGCTTCAGGTCTGGGGTAGAGACAACAACTCCCCCTCAGCCTCCTCACGGCGACGCG	CTACCCGGCCGCGCGATACCTTATGGGCAGTTTGCTTTAAAAGGGAAGATCTGGCCTTCCTACAAGGGAAGGCCAGGGAATTTTCTTCAGAGCAGACCAGAGCCAACAGCCCCACCAGAAGAGAGCTTCAGGTCTGGGGTAGAGACAACAACTCCCCCTCAG
36186	fs_permutations										0	8.02409	1.01249	2	25		0	GCCCCACGGAGGTGCCACGTCTCGGGTCTCCTACCCGGCCGCGCGATACCTTATGGGCAGtttgctttaaaaCAGCTGGGCCTTCTGGTCGTGTTCTTGGCCACCCAGGAGGTCCTTCGCAAGAGGTGGACAGCCAAGATCAGCATGCCAGCTATACTGATTGCTCTGCTAGTCCTGGTGTTTGGGGGCATTCCTCCTCACGGCGACGCG	CTACCCGGCCGCGCGATACCTTATGGGCAGTTTGCTTTAAAACAGCTGGGCCTTCTGGTCGTGTTCTTGGCCACCCAGGAGGTCCTTCGCAAGAGGTGGACAGCCAAGATCAGCATGCCAGCTATACTGATTGCTCTGCTAGTCCTGGTGTTTGGGGGCATT
36187	fs_permutations						0					7.78074	0.677776	1	39		0	GCCCCACGGAGGTGCCACAGTTTCGGGGAGCTACCCGGCCGCGCGATACCTTATGGGCAGGCGGGTTTTTTAgccaggacggtcacctttggggtggtgacaagtgtgatcacttgggtggtggctgtgtttgcgtctctcccaggaatcatctttaccagatctcaaaaagaaggtcttcattacacctgcCCTCCTCACGGCGACGCG	CTACCCGGCCGCGCGATACCTTATGGGCAGGCGGGTTTTTTAGCCAGGACGGTCACCTTTGGGGTGGTGACAAGTGTGATCACTTGGGTGGTGGCTGTGTTTGCGTCTCTCCCAGGAATCATCTTTACCAGATCTCAAAAAGAAGGTCTTCATTACACCTGC
36188	fs_permutations			8.97929	3.03706		2							0	729		0	GCCCCACGGAGGTGCCACGAACGTCGATGCCTACCCGGCCGCGCGATACCTTATGGGCAGGCGGGTTTTTTAGGCCTTGGTCCATGGGGAAAGAAGCCCCGCAATTTCCCCATGGCTCAAGTGCATCAGGGGCTGATGCCAACTGCTCCCCCAGAGGACCCAGCTGTGGATCTGCTAAAGAACTACATGCAGCCTCCTCACGGCGACGCG	CTACCCGGCCGCGCGATACCTTATGGGCAGGCGGGTTTTTTAGGCCTTGGTCCATGGGGAAAGAAGCCCCGCAATTTCCCCATGGCTCAAGTGCATCAGGGGCTGATGCCAACTGCTCCCCCAGAGGACCCAGCTGTGGATCTGCTAAAGAACTACATGCAG
36189	fs_permutations			9.45367	4.66479		1				0			0	731		0	GCCCCACGGAGGTGCCACCGAATAAGTCTCCTACCCGGCCGCGCGATACCTTATGGGCAGGCGGGTTTTTTAGGACTGAGGGGCCAGCCCCAGGCCCCGAAACAAGCTTATGGGGCGGTCAGCTTTGTTCCAGCCAACAAAAACAACCCATTTCAAAGCTTACCAGAGCCACCCCAGGAAGTGCAGGATTGGCCTCCTCACGGCGACGCG	CTACCCGGCCGCGCGATACCTTATGGGCAGGCGGGTTTTTTAGGACTGAGGGGCCAGCCCCAGGCCCCGAAACAAGCTTATGGGGCGGTCAGCTTTGTTCCAGCCAACAAAAACAACCCATTTCAAAGCTTACCAGAGCCACCCCAGGAAGTGCAGGATTGG
36190	fs_permutations			8.72123	2.35225		1	12.6275	51.2757		1	8.02314	1.01108	1	274		0	GCCCCACGGAGGTGCCACGTCTTAGAATGGCTACCCGGCCGCGCGATACCTTATGGGCAGGCGGGTTTTTTAGGGCAAGCGGCACCGTCCGCCAAAACAAACGGCAACTCCGACATCCCCGACGCCGCTACAAGCGCACCACCAATGGACAAAATGGTCGAACAGATCATCACAGCTATGGTGGGGAGAATCCCTCCTCACGGCGACGCG	CTACCCGGCCGCGCGATACCTTATGGGCAGGCGGGTTTTTTAGGGCAAGCGGCACCGTCCGCCAAAACAAACGGCAACTCCGACATCCCCGACGCCGCTACAAGCGCACCACCAATGGACAAAATGGTCGAACAGATCATCACAGCTATGGTGGGGAGAATC
36191	fs_permutations			8.01751	1.00268		1	7.97457	0.939735		1	8.13207	1.1801	1	1123		0	GCCCCACGGAGGTGCCACTTAATCCCATTCCTACCCGGCCGCGCGATACCTTATGGGCAGGCGGGTTTTTTAGGCCGTGCTGGCGTTCGTGGCCCTCATCCCGCCGACCTTGCCCGGCACAAACATCGTGTTGGGGGCCCTTCCGGAGGACAGACACATCGACCGCCTGGCCAAACGCCAGCGCCCCGGCGACCTCCTCACGGCGACGCG	CTACCCGGCCGCGCGATACCTTATGGGCAGGCGGGTTTTTTAGGCCGTGCTGGCGTTCGTGGCCCTCATCCCGCCGACCTTGCCCGGCACAAACATCGTGTTGGGGGCCCTTCCGGAGGACAGACACATCGACCGCCTGGCCAAACGCCAGCGCCCCGGCGA
36192	fs_permutations			9.55258	5.077		1	12.7423	55.6165		1	8.00859	0.989449	1	456		0	GCCCCACGGAGGTGCCACTTCTTATTGCGTCTACCCGGCCGCGCGATACCTTATGGGCAGGCGGGTTTTTTAGAGCAAAGGGGCCAGCCTCAGGCCCCACAACAAACTGGGGCATTCCCAATTCAGCCATTTGTTCCTCAGGGTTTTCAGGGACAACAACCCCCACTGTCCCAAGTGTTTCAGGGAATAAGCCCTCCTCACGGCGACGCG	CTACCCGGCCGCGCGATACCTTATGGGCAGGCGGGTTTTTTAGAGCAAAGGGGCCAGCCTCAGGCCCCACAACAAACTGGGGCATTCCCAATTCAGCCATTTGTTCCTCAGGGTTTTCAGGGACAACAACCCCCACTGTCCCAAGTGTTTCAGGGAATAAGC
36193	fs_permutations			7.99792	0.973727		1	7.12928	0.0158353		1	7.85474	0.773655	1	403		0	GCCCCACGGAGGTGCCACCCATACGCGAACCTACCCGGCCGCGCGATACCTTATGGGCAGGCGGGTTTTTTACAGAACGCCTCCAGGCCTTGCAACACTTGGTCCGGAAGGCCCTGGAGGCAGGCCATATCGAACCCTACACCGGGCCAGGAAATAACCCAGTATTCCCAGTTAAAAAAGCCAATGGAACCTCCTCCTCACGGCGACGCG	CTACCCGGCCGCGCGATACCTTATGGGCAGGCGGGTTTTTTACAGAACGCCTCCAGGCCTTGCAACACTTGGTCCGGAAGGCCCTGGAGGCAGGCCATATCGAACCCTACACCGGGCCAGGAAATAACCCAGTATTCCCAGTTAAAAAAGCCAATGGAACCT
36194	fs_permutations			9.18278	3.67039		1	11.8944	30.3916		1	7.74078	0.628014	1	51		0	GCCCCACGGAGGTGCCACTTGACGGAGGGACTACCCGGCCGCGCGATACCTTATGGGCAGGCGGGTTTTTTAGGGAAGATCTGGCCTTCCTACAAGGGAAGGCCAGGGAATTTTCTTCAGAGCAGACCAGAGCCAACAGCCCCACCAGAAGAGAGCTTCAGGTCTGGGGTAGAGACAACAACTCCCCCTCAGCCTCCTCACGGCGACGCG	CTACCCGGCCGCGCGATACCTTATGGGCAGGCGGGTTTTTTAGGGAAGATCTGGCCTTCCTACAAGGGAAGGCCAGGGAATTTTCTTCAGAGCAGACCAGAGCCAACAGCCCCACCAGAAGAGAGCTTCAGGTCTGGGGTAGAGACAACAACTCCCCCTCAG
36195	fs_permutations			13.5143	95.7817		1	13.502	94.9589		1	7.84738	0.763894	1	78		0	GCCCCACGGAGGTGCCACTCACGTTCCCTACTACCCGGCCGCGCGATACCTTATGGGCAGGCGGGTTTTTTACAGCTGGGCCTTCTGGTCGTGTTCTTGGCCACCCAGGAGGTCCTTCGCAAGAGGTGGACAGCCAAGATCAGCATGCCAGCTATACTGATTGCTCTGCTAGTCCTGGTGTTTGGGGGCATTCCTCCTCACGGCGACGCG	CTACCCGGCCGCGCGATACCTTATGGGCAGGCGGGTTTTTTACAGCTGGGCCTTCTGGTCGTGTTCTTGGCCACCCAGGAGGTCCTTCGCAAGAGGTGGACAGCCAAGATCAGCATGCCAGCTATACTGATTGCTCTGCTAGTCCTGGTGTTTGGGGGCATT
36196	fs_permutations						0				0	8.09025	1.11369	1	173		0	GCCCCACGGAGGTGCCACTCTGCTCGTCGACTACCCGGCCGCGCGATACCTTATGGGCAGCATCAGGGAAACgccaggacggtcacctttggggtggtgacaagtgtgatcacttgggtggtggctgtgtttgcgtctctcccaggaatcatctttaccagatctcaaaaagaaggtcttcattacacctgcCCTCCTCACGGCGACGCG	CTACCCGGCCGCGCGATACCTTATGGGCAGCATCAGGGAAACGCCAGGACGGTCACCTTTGGGGTGGTGACAAGTGTGATCACTTGGGTGGTGGCTGTGTTTGCGTCTCTCCCAGGAATCATCTTTACCAGATCTCAAAAAGAAGGTCTTCATTACACCTGC
36197	fs_permutations			8.44058	1.73419		2					7.59021	0.45241	1	151		0	GCCCCACGGAGGTGCCACACATCCATCTCCCTACCCGGCCGCGCGATACCTTATGGGCAGCATCAGGGAAACGGCCTTGGTCCATGGGGAAAGAAGCCCCGCAATTTCCCCATGGCTCAAGTGCATCAGGGGCTGATGCCAACTGCTCCCCCAGAGGACCCAGCTGTGGATCTGCTAAAGAACTACATGCAGCCTCCTCACGGCGACGCG	CTACCCGGCCGCGCGATACCTTATGGGCAGCATCAGGGAAACGGCCTTGGTCCATGGGGAAAGAAGCCCCGCAATTTCCCCATGGCTCAAGTGCATCAGGGGCTGATGCCAACTGCTCCCCCAGAGGACCCAGCTGTGGATCTGCTAAAGAACTACATGCAG
36198	fs_permutations			9.85489	6.52722		1				0			0	196		0	GCCCCACGGAGGTGCCACATGAGTCTAGGCCTACCCGGCCGCGCGATACCTTATGGGCAGCATCAGGGAAACGGACTGAGGGGCCAGCCCCAGGCCCCGAAACAAGCTTATGGGGCGGTCAGCTTTGTTCCAGCCAACAAAAACAACCCATTTCAAAGCTTACCAGAGCCACCCCAGGAAGTGCAGGATTGGCCTCCTCACGGCGACGCG	CTACCCGGCCGCGCGATACCTTATGGGCAGCATCAGGGAAACGGACTGAGGGGCCAGCCCCAGGCCCCGAAACAAGCTTATGGGGCGGTCAGCTTTGTTCCAGCCAACAAAAACAACCCATTTCAAAGCTTACCAGAGCCACCCCAGGAAGTGCAGGATTGG
36199	fs_permutations			8.77718	2.4905		1	13.2272	78.291		1	7.47489	0.329774	1	703		0	GCCCCACGGAGGTGCCACCGCGAGTTGGACCTACCCGGCCGCGCGATACCTTATGGGCAGCATCAGGGAAACGGGCAAGCGGCACCGTCCGCCAAAACAAACGGCAACTCCGACATCCCCGACGCCGCTACAAGCGCACCACCAATGGACAAAATGGTCGAACAGATCATCACAGCTATGGTGGGGAGAATCCCTCCTCACGGCGACGCG	CTACCCGGCCGCGCGATACCTTATGGGCAGCATCAGGGAAACGGGCAAGCGGCACCGTCCGCCAAAACAAACGGCAACTCCGACATCCCCGACGCCGCTACAAGCGCACCACCAATGGACAAAATGGTCGAACAGATCATCACAGCTATGGTGGGGAGAATC
36200	fs_permutations			7.61726	0.482613		1				0	7.78076	0.677802	1	251		0	GCCCCACGGAGGTGCCACTTTATTTGCTTTCTACCCGGCCGCGCGATACCTTATGGGCAGCATCAGGGAAACGGCCGTGCTGGCGTTCGTGGCCCTCATCCCGCCGACCTTGCCCGGCACAAACATCGTGTTGGGGGCCCTTCCGGAGGACAGACACATCGACCGCCTGGCCAAACGCCAGCGCCCCGGCGACCTCCTCACGGCGACGCG	CTACCCGGCCGCGCGATACCTTATGGGCAGCATCAGGGAAACGGCCGTGCTGGCGTTCGTGGCCCTCATCCCGCCGACCTTGCCCGGCACAAACATCGTGTTGGGGGCCCTTCCGGAGGACAGACACATCGACCGCCTGGCCAAACGCCAGCGCCCCGGCGA
36201	fs_permutations			9.86522	6.58233		1				0			0	243	24	0.0987654	GCCCCACGGAGGTGCCACTTGCATACCCGTCTACCCGGCCGCGCGATACCTTATGGGCAGCATCAGGGAAACGAGCAAAGGGGCCAGCCTCAGGCCCCACAACAAACTGGGGCATTCCCAATTCAGCCATTTGTTCCTCAGGGTTTTCAGGGACAACAACCCCCACTGTCCCAAGTGTTTCAGGGAATAAGCCCTCCTCACGGCGACGCG	CTACCCGGCCGCGCGATACCTTATGGGCAGCATCAGGGAAACGAGCAAAGGGGCCAGCCTCAGGCCCCACAACAAACTGGGGCATTCCCAATTCAGCCATTTGTTCCTCAGGGTTTTCAGGGACAACAACCCCCACTGTCCCAAGTGTTTCAGGGAATAAGC
36202	fs_permutations			8.46025	1.7737		1				0			0	595		0	GCCCCACGGAGGTGCCACCATGAGAGTCTACTACCCGGCCGCGCGATACCTTATGGGCAGCATCAGGGAAACCAGAACGCCTCCAGGCCTTGCAACACTTGGTCCGGAAGGCCCTGGAGGCAGGCCATATCGAACCCTACACCGGGCCAGGAAATAACCCAGTATTCCCAGTTAAAAAAGCCAATGGAACCTCCTCCTCACGGCGACGCG	CTACCCGGCCGCGCGATACCTTATGGGCAGCATCAGGGAAACCAGAACGCCTCCAGGCCTTGCAACACTTGGTCCGGAAGGCCCTGGAGGCAGGCCATATCGAACCCTACACCGGGCCAGGAAATAACCCAGTATTCCCAGTTAAAAAAGCCAATGGAACCT
36203	fs_permutations			7.68932	0.565926		2	7.82493	0.734443		1	7.85799	0.777987	2	134	7	0.0522388	GCCCCACGGAGGTGCCACATTGCTACAAGCCTACCCGGCCGCGCGATACCTTATGGGCAGCATCAGGGAAACGGGAAGATCTGGCCTTCCTACAAGGGAAGGCCAGGGAATTTTCTTCAGAGCAGACCAGAGCCAACAGCCCCACCAGAAGAGAGCTTCAGGTCTGGGGTAGAGACAACAACTCCCCCTCAGCCTCCTCACGGCGACGCG	CTACCCGGCCGCGCGATACCTTATGGGCAGCATCAGGGAAACGGGAAGATCTGGCCTTCCTACAAGGGAAGGCCAGGGAATTTTCTTCAGAGCAGACCAGAGCCAACAGCCCCACCAGAAGAGAGCTTCAGGTCTGGGGTAGAGACAACAACTCCCCCTCAG
36204	fs_permutations						0					7.5476	0.405946	1	170		0	GCCCCACGGAGGTGCCACTTAACGCCATCGCTACCCGGCCGCGCGATACCTTATGGGCAGCATCAGGGAAACCAGCTGGGCCTTCTGGTCGTGTTCTTGGCCACCCAGGAGGTCCTTCGCAAGAGGTGGACAGCCAAGATCAGCATGCCAGCTATACTGATTGCTCTGCTAGTCCTGGTGTTTGGGGGCATTCCTCCTCACGGCGACGCG	CTACCCGGCCGCGCGATACCTTATGGGCAGCATCAGGGAAACCAGCTGGGCCTTCTGGTCGTGTTCTTGGCCACCCAGGAGGTCCTTCGCAAGAGGTGGACAGCCAAGATCAGCATGCCAGCTATACTGATTGCTCTGCTAGTCCTGGTGTTTGGGGGCATT
36205	fs_permutations										0			0	12		0	GCCCCACGGAGGTGCCACAGAGTCTTGCTGCTACCCGGCCGCGCGATACCTTATGGGCAGAAGCCTTTAAATgccaggacggtcacctttggggtggtgacaagtgtgatcacttgggtggtggctgtgtttgcgtctctcccaggaatcatctttaccagatctcaaaaagaaggtcttcattacacctgcCCTCCTCACGGCGACGCG	CTACCCGGCCGCGCGATACCTTATGGGCAGAAGCCTTTAAATGCCAGGACGGTCACCTTTGGGGTGGTGACAAGTGTGATCACTTGGGTGGTGGCTGTGTTTGCGTCTCTCCCAGGAATCATCTTTACCAGATCTCAAAAAGAAGGTCTTCATTACACCTGC
36206	fs_permutations						0				0	7.85904	0.779383	2	401		0	GCCCCACGGAGGTGCCACGACTGCATCGGGCTACCCGGCCGCGCGATACCTTATGGGCAGAAGCCTTTAAATGGCCTTGGTCCATGGGGAAAGAAGCCCCGCAATTTCCCCATGGCTCAAGTGCATCAGGGGCTGATGCCAACTGCTCCCCCAGAGGACCCAGCTGTGGATCTGCTAAAGAACTACATGCAGCCTCCTCACGGCGACGCG	CTACCCGGCCGCGCGATACCTTATGGGCAGAAGCCTTTAAATGGCCTTGGTCCATGGGGAAAGAAGCCCCGCAATTTCCCCATGGCTCAAGTGCATCAGGGGCTGATGCCAACTGCTCCCCCAGAGGACCCAGCTGTGGATCTGCTAAAGAACTACATGCAG
36207	fs_permutations			9.77961	6.13718		1				0	8.59899	2.06823	2	133		0	GCCCCACGGAGGTGCCACGGGAGATTCTTCCTACCCGGCCGCGCGATACCTTATGGGCAGAAGCCTTTAAATGGACTGAGGGGCCAGCCCCAGGCCCCGAAACAAGCTTATGGGGCGGTCAGCTTTGTTCCAGCCAACAAAAACAACCCATTTCAAAGCTTACCAGAGCCACCCCAGGAAGTGCAGGATTGGCCTCCTCACGGCGACGCG	CTACCCGGCCGCGCGATACCTTATGGGCAGAAGCCTTTAAATGGACTGAGGGGCCAGCCCCAGGCCCCGAAACAAGCTTATGGGGCGGTCAGCTTTGTTCCAGCCAACAAAAACAACCCATTTCAAAGCTTACCAGAGCCACCCCAGGAAGTGCAGGATTGG
36208	fs_permutations			12.3647	42.5474		2				0	8.0787	1.09569	1	199		0	GCCCCACGGAGGTGCCACCCTGTCCACTGTCTACCCGGCCGCGCGATACCTTATGGGCAGAAGCCTTTAAATGGGCAAGCGGCACCGTCCGCCAAAACAAACGGCAACTCCGACATCCCCGACGCCGCTACAAGCGCACCACCAATGGACAAAATGGTCGAACAGATCATCACAGCTATGGTGGGGAGAATCCCTCCTCACGGCGACGCG	CTACCCGGCCGCGCGATACCTTATGGGCAGAAGCCTTTAAATGGGCAAGCGGCACCGTCCGCCAAAACAAACGGCAACTCCGACATCCCCGACGCCGCTACAAGCGCACCACCAATGGACAAAATGGTCGAACAGATCATCACAGCTATGGTGGGGAGAATC
36209	fs_permutations			8.64794	2.17909		2				0	7.84153	0.756186	1	451		0	GCCCCACGGAGGTGCCACTTGGGACAAGTTCTACCCGGCCGCGCGATACCTTATGGGCAGAAGCCTTTAAATGGCCGTGCTGGCGTTCGTGGCCCTCATCCCGCCGACCTTGCCCGGCACAAACATCGTGTTGGGGGCCCTTCCGGAGGACAGACACATCGACCGCCTGGCCAAACGCCAGCGCCCCGGCGACCTCCTCACGGCGACGCG	CTACCCGGCCGCGCGATACCTTATGGGCAGAAGCCTTTAAATGGCCGTGCTGGCGTTCGTGGCCCTCATCCCGCCGACCTTGCCCGGCACAAACATCGTGTTGGGGGCCCTTCCGGAGGACAGACACATCGACCGCCTGGCCAAACGCCAGCGCCCCGGCGA
36210	fs_permutations			7.61513	0.480217		1					7.70309	0.582327	2	209		0	GCCCCACGGAGGTGCCACGAGAGAGGGATTCTACCCGGCCGCGCGATACCTTATGGGCAGAAGCCTTTAAATGAGCAAAGGGGCCAGCCTCAGGCCCCACAACAAACTGGGGCATTCCCAATTCAGCCATTTGTTCCTCAGGGTTTTCAGGGACAACAACCCCCACTGTCCCAAGTGTTTCAGGGAATAAGCCCTCCTCACGGCGACGCG	CTACCCGGCCGCGCGATACCTTATGGGCAGAAGCCTTTAAATGAGCAAAGGGGCCAGCCTCAGGCCCCACAACAAACTGGGGCATTCCCAATTCAGCCATTTGTTCCTCAGGGTTTTCAGGGACAACAACCCCCACTGTCCCAAGTGTTTCAGGGAATAAGC
36211	fs_permutations			8.06391	1.07285		1	13.1203	72.6192		1			0	754		0	GCCCCACGGAGGTGCCACGTCGGATACGAACTACCCGGCCGCGCGATACCTTATGGGCAGAAGCCTTTAAATCAGAACGCCTCCAGGCCTTGCAACACTTGGTCCGGAAGGCCCTGGAGGCAGGCCATATCGAACCCTACACCGGGCCAGGAAATAACCCAGTATTCCCAGTTAAAAAAGCCAATGGAACCTCCTCCTCACGGCGACGCG	CTACCCGGCCGCGCGATACCTTATGGGCAGAAGCCTTTAAATCAGAACGCCTCCAGGCCTTGCAACACTTGGTCCGGAAGGCCCTGGAGGCAGGCCATATCGAACCCTACACCGGGCCAGGAAATAACCCAGTATTCCCAGTTAAAAAAGCCAATGGAACCT
36212	fs_permutations						0							0	110		0	GCCCCACGGAGGTGCCACTTTCTTGATTCGCTACCCGGCCGCGCGATACCTTATGGGCAGAAGCCTTTAAATGGGAAGATCTGGCCTTCCTACAAGGGAAGGCCAGGGAATTTTCTTCAGAGCAGACCAGAGCCAACAGCCCCACCAGAAGAGAGCTTCAGGTCTGGGGTAGAGACAACAACTCCCCCTCAGCCTCCTCACGGCGACGCG	CTACCCGGCCGCGCGATACCTTATGGGCAGAAGCCTTTAAATGGGAAGATCTGGCCTTCCTACAAGGGAAGGCCAGGGAATTTTCTTCAGAGCAGACCAGAGCCAACAGCCCCACCAGAAGAGAGCTTCAGGTCTGGGGTAGAGACAACAACTCCCCCTCAG
36213	fs_permutations						0					7.59212	0.454519	1	157		0	GCCCCACGGAGGTGCCACTTGAGGCTAGGGCTACCCGGCCGCGCGATACCTTATGGGCAGAAGCCTTTAAATCAGCTGGGCCTTCTGGTCGTGTTCTTGGCCACCCAGGAGGTCCTTCGCAAGAGGTGGACAGCCAAGATCAGCATGCCAGCTATACTGATTGCTCTGCTAGTCCTGGTGTTTGGGGGCATTCCTCCTCACGGCGACGCG	CTACCCGGCCGCGCGATACCTTATGGGCAGAAGCCTTTAAATCAGCTGGGCCTTCTGGTCGTGTTCTTGGCCACCCAGGAGGTCCTTCGCAAGAGGTGGACAGCCAAGATCAGCATGCCAGCTATACTGATTGCTCTGCTAGTCCTGGTGTTTGGGGGCATT
36214	fs_permutations						0				0			0	35		0	GCCCCACGGAGGTGCCACCAACTCCCTTATCTACCCGGCCGCGCGATACCTTATGGGCAGCATGACCCCCCAgccaggacggtcacctttggggtggtgacaagtgtgatcacttgggtggtggctgtgtttgcgtctctcccaggaatcatctttaccagatctcaaaaagaaggtcttcattacacctgcCCTCCTCACGGCGACGCG	CTACCCGGCCGCGCGATACCTTATGGGCAGCATGACCCCCCAGCCAGGACGGTCACCTTTGGGGTGGTGACAAGTGTGATCACTTGGGTGGTGGCTGTGTTTGCGTCTCTCCCAGGAATCATCTTTACCAGATCTCAAAAAGAAGGTCTTCATTACACCTGC
36215	fs_permutations						0					7.64753	0.517112	1	191		0	GCCCCACGGAGGTGCCACAGACGATCGCACCTACCCGGCCGCGCGATACCTTATGGGCAGCATGACCCCCCAGGCCTTGGTCCATGGGGAAAGAAGCCCCGCAATTTCCCCATGGCTCAAGTGCATCAGGGGCTGATGCCAACTGCTCCCCCAGAGGACCCAGCTGTGGATCTGCTAAAGAACTACATGCAGCCTCCTCACGGCGACGCG	CTACCCGGCCGCGCGATACCTTATGGGCAGCATGACCCCCCAGGCCTTGGTCCATGGGGAAAGAAGCCCCGCAATTTCCCCATGGCTCAAGTGCATCAGGGGCTGATGCCAACTGCTCCCCCAGAGGACCCAGCTGTGGATCTGCTAAAGAACTACATGCAG
36216	fs_permutations			7.74283	0.630536		1	9.09557	3.38799		3			0	245		0	GCCCCACGGAGGTGCCACTGCAACGCAAATCTACCCGGCCGCGCGATACCTTATGGGCAGCATGACCCCCCAGGACTGAGGGGCCAGCCCCAGGCCCCGAAACAAGCTTATGGGGCGGTCAGCTTTGTTCCAGCCAACAAAAACAACCCATTTCAAAGCTTACCAGAGCCACCCCAGGAAGTGCAGGATTGGCCTCCTCACGGCGACGCG	CTACCCGGCCGCGCGATACCTTATGGGCAGCATGACCCCCCAGGACTGAGGGGCCAGCCCCAGGCCCCGAAACAAGCTTATGGGGCGGTCAGCTTTGTTCCAGCCAACAAAAACAACCCATTTCAAAGCTTACCAGAGCCACCCCAGGAAGTGCAGGATTGG
36217	fs_permutations			7.7549	0.64544		1				0	7.73485	0.620741	1	165		0	GCCCCACGGAGGTGCCACACTCTCACTGAGCTACCCGGCCGCGCGATACCTTATGGGCAGCATGACCCCCCAGGGCAAGCGGCACCGTCCGCCAAAACAAACGGCAACTCCGACATCCCCGACGCCGCTACAAGCGCACCACCAATGGACAAAATGGTCGAACAGATCATCACAGCTATGGTGGGGAGAATCCCTCCTCACGGCGACGCG	CTACCCGGCCGCGCGATACCTTATGGGCAGCATGACCCCCCAGGGCAAGCGGCACCGTCCGCCAAAACAAACGGCAACTCCGACATCCCCGACGCCGCTACAAGCGCACCACCAATGGACAAAATGGTCGAACAGATCATCACAGCTATGGTGGGGAGAATC
36218	fs_permutations			7.78142	0.678639		1				0	7.64005	0.508513	1	997		0	GCCCCACGGAGGTGCCACCTACGGTTCATTCTACCCGGCCGCGCGATACCTTATGGGCAGCATGACCCCCCAGGCCGTGCTGGCGTTCGTGGCCCTCATCCCGCCGACCTTGCCCGGCACAAACATCGTGTTGGGGGCCCTTCCGGAGGACAGACACATCGACCGCCTGGCCAAACGCCAGCGCCCCGGCGACCTCCTCACGGCGACGCG	CTACCCGGCCGCGCGATACCTTATGGGCAGCATGACCCCCCAGGCCGTGCTGGCGTTCGTGGCCCTCATCCCGCCGACCTTGCCCGGCACAAACATCGTGTTGGGGGCCCTTCCGGAGGACAGACACATCGACCGCCTGGCCAAACGCCAGCGCCCCGGCGA
36219	fs_permutations						0	11.6517	25.5087		2	8.04382	1.0422	1	138		0	GCCCCACGGAGGTGCCACTTACATCCTCCACTACCCGGCCGCGCGATACCTTATGGGCAGCATGACCCCCCAGAGCAAAGGGGCCAGCCTCAGGCCCCACAACAAACTGGGGCATTCCCAATTCAGCCATTTGTTCCTCAGGGTTTTCAGGGACAACAACCCCCACTGTCCCAAGTGTTTCAGGGAATAAGCCCTCCTCACGGCGACGCG	CTACCCGGCCGCGCGATACCTTATGGGCAGCATGACCCCCCAGAGCAAAGGGGCCAGCCTCAGGCCCCACAACAAACTGGGGCATTCCCAATTCAGCCATTTGTTCCTCAGGGTTTTCAGGGACAACAACCCCCACTGTCCCAAGTGTTTCAGGGAATAAGC
36220	fs_permutations			7.88891	0.819617		1				0	7.8539	0.772542	1	330		0	GCCCCACGGAGGTGCCACATTCTCACGGACCTACCCGGCCGCGCGATACCTTATGGGCAGCATGACCCCCCACAGAACGCCTCCAGGCCTTGCAACACTTGGTCCGGAAGGCCCTGGAGGCAGGCCATATCGAACCCTACACCGGGCCAGGAAATAACCCAGTATTCCCAGTTAAAAAAGCCAATGGAACCTCCTCCTCACGGCGACGCG	CTACCCGGCCGCGCGATACCTTATGGGCAGCATGACCCCCCACAGAACGCCTCCAGGCCTTGCAACACTTGGTCCGGAAGGCCCTGGAGGCAGGCCATATCGAACCCTACACCGGGCCAGGAAATAACCCAGTATTCCCAGTTAAAAAAGCCAATGGAACCT
36221	fs_permutations			9.28763	4.03331		2				0			0	623	125	0.200642	GCCCCACGGAGGTGCCACCGACTACACGCCCTACCCGGCCGCGCGATACCTTATGGGCAGCATGACCCCCCAGGGAAGATCTGGCCTTCCTACAAGGGAAGGCCAGGGAATTTTCTTCAGAGCAGACCAGAGCCAACAGCCCCACCAGAAGAGAGCTTCAGGTCTGGGGTAGAGACAACAACTCCCCCTCAGCCTCCTCACGGCGACGCG	CTACCCGGCCGCGCGATACCTTATGGGCAGCATGACCCCCCAGGGAAGATCTGGCCTTCCTACAAGGGAAGGCCAGGGAATTTTCTTCAGAGCAGACCAGAGCCAACAGCCCCACCAGAAGAGAGCTTCAGGTCTGGGGTAGAGACAACAACTCCCCCTCAG
36222	fs_permutations						0	13.4285	90.1872		1	7.53276	0.390083	1	436	15	0.0344037	GCCCCACGGAGGTGCCACATAAGGACGCGCCTACCCGGCCGCGCGATACCTTATGGGCAGCATGACCCCCCACAGCTGGGCCTTCTGGTCGTGTTCTTGGCCACCCAGGAGGTCCTTCGCAAGAGGTGGACAGCCAAGATCAGCATGCCAGCTATACTGATTGCTCTGCTAGTCCTGGTGTTTGGGGGCATTCCTCCTCACGGCGACGCG	CTACCCGGCCGCGCGATACCTTATGGGCAGCATGACCCCCCACAGCTGGGCCTTCTGGTCGTGTTCTTGGCCACCCAGGAGGTCCTTCGCAAGAGGTGGACAGCCAAGATCAGCATGCCAGCTATACTGATTGCTCTGCTAGTCCTGGTGTTTGGGGGCATT
36223	fs_permutations						0				0	7.52523	0.382106	1	220		0	GCCCCACGGAGGTGCCACGCACTCGGTTATCTACCCGGCCGCGCGATACCTTATGGGCAGTTGTCGGGAAACgccaggacggtcacctttggggtggtgacaagtgtgatcacttgggtggtggctgtgtttgcgtctctcccaggaatcatctttaccagatctcaaaaagaaggtcttcattacacctgcCCTCCTCACGGCGACGCG	CTACCCGGCCGCGCGATACCTTATGGGCAGTTGTCGGGAAACGCCAGGACGGTCACCTTTGGGGTGGTGACAAGTGTGATCACTTGGGTGGTGGCTGTGTTTGCGTCTCTCCCAGGAATCATCTTTACCAGATCTCAAAAAGAAGGTCTTCATTACACCTGC
36224	fs_permutations													0				GCCCCACGGAGGTGCCACCGGGCGCGTCCTCTACCCGGCCGCGCGATACCTTATGGGCAGTTGTCGGGAAACGGCCTTGGTCCATGGGGAAAGAAGCCCCGCAATTTCCCCATGGCTCAAGTGCATCAGGGGCTGATGCCAACTGCTCCCCCAGAGGACCCAGCTGTGGATCTGCTAAAGAACTACATGCAGCCTCCTCACGGCGACGCG	CTACCCGGCCGCGCGATACCTTATGGGCAGTTGTCGGGAAACGGCCTTGGTCCATGGGGAAAGAAGCCCCGCAATTTCCCCATGGCTCAAGTGCATCAGGGGCTGATGCCAACTGCTCCCCCAGAGGACCCAGCTGTGGATCTGCTAAAGAACTACATGCAG
36225	fs_permutations			8.39419	1.64312		3	11.9044	30.6119		2	7.70572	0.585475	1	306		0	GCCCCACGGAGGTGCCACTCGACTTCAATCCTACCCGGCCGCGCGATACCTTATGGGCAGTTGTCGGGAAACGGACTGAGGGGCCAGCCCCAGGCCCCGAAACAAGCTTATGGGGCGGTCAGCTTTGTTCCAGCCAACAAAAACAACCCATTTCAAAGCTTACCAGAGCCACCCCAGGAAGTGCAGGATTGGCCTCCTCACGGCGACGCG	CTACCCGGCCGCGCGATACCTTATGGGCAGTTGTCGGGAAACGGACTGAGGGGCCAGCCCCAGGCCCCGAAACAAGCTTATGGGGCGGTCAGCTTTGTTCCAGCCAACAAAAACAACCCATTTCAAAGCTTACCAGAGCCACCCCAGGAAGTGCAGGATTGG
36226	fs_permutations			8.85075	2.68066		2							0	150	30	0.2	GCCCCACGGAGGTGCCACCCCCGCATCCGACTACCCGGCCGCGCGATACCTTATGGGCAGTTGTCGGGAAACGGGCAAGCGGCACCGTCCGCCAAAACAAACGGCAACTCCGACATCCCCGACGCCGCTACAAGCGCACCACCAATGGACAAAATGGTCGAACAGATCATCACAGCTATGGTGGGGAGAATCCCTCCTCACGGCGACGCG	CTACCCGGCCGCGCGATACCTTATGGGCAGTTGTCGGGAAACGGGCAAGCGGCACCGTCCGCCAAAACAAACGGCAACTCCGACATCCCCGACGCCGCTACAAGCGCACCACCAATGGACAAAATGGTCGAACAGATCATCACAGCTATGGTGGGGAGAATC
36227	fs_permutations			7.76693	0.660429		1	8.54279	1.9455		1	7.72364	0.607087	1	317		0	GCCCCACGGAGGTGCCACGCAAAATGCCAACTACCCGGCCGCGCGATACCTTATGGGCAGTTGTCGGGAAACGGCCGTGCTGGCGTTCGTGGCCCTCATCCCGCCGACCTTGCCCGGCACAAACATCGTGTTGGGGGCCCTTCCGGAGGACAGACACATCGACCGCCTGGCCAAACGCCAGCGCCCCGGCGACCTCCTCACGGCGACGCG	CTACCCGGCCGCGCGATACCTTATGGGCAGTTGTCGGGAAACGGCCGTGCTGGCGTTCGTGGCCCTCATCCCGCCGACCTTGCCCGGCACAAACATCGTGTTGGGGGCCCTTCCGGAGGACAGACACATCGACCGCCTGGCCAAACGCCAGCGCCCCGGCGA
36228	fs_permutations			9.8329	6.41118		1	7.12928	0.0158353		1			0	303		0	GCCCCACGGAGGTGCCACAAAAGTCTGGTTCTACCCGGCCGCGCGATACCTTATGGGCAGTTGTCGGGAAACGAGCAAAGGGGCCAGCCTCAGGCCCCACAACAAACTGGGGCATTCCCAATTCAGCCATTTGTTCCTCAGGGTTTTCAGGGACAACAACCCCCACTGTCCCAAGTGTTTCAGGGAATAAGCCCTCCTCACGGCGACGCG	CTACCCGGCCGCGCGATACCTTATGGGCAGTTGTCGGGAAACGAGCAAAGGGGCCAGCCTCAGGCCCCACAACAAACTGGGGCATTCCCAATTCAGCCATTTGTTCCTCAGGGTTTTCAGGGACAACAACCCCCACTGTCCCAAGTGTTTCAGGGAATAAGC
36229	fs_permutations			8.636	2.15169		1					7.69903	0.577466	1	164		0	GCCCCACGGAGGTGCCACCCGGCACGGGTTCTACCCGGCCGCGCGATACCTTATGGGCAGTTGTCGGGAAACCAGAACGCCTCCAGGCCTTGCAACACTTGGTCCGGAAGGCCCTGGAGGCAGGCCATATCGAACCCTACACCGGGCCAGGAAATAACCCAGTATTCCCAGTTAAAAAAGCCAATGGAACCTCCTCCTCACGGCGACGCG	CTACCCGGCCGCGCGATACCTTATGGGCAGTTGTCGGGAAACCAGAACGCCTCCAGGCCTTGCAACACTTGGTCCGGAAGGCCCTGGAGGCAGGCCATATCGAACCCTACACCGGGCCAGGAAATAACCCAGTATTCCCAGTTAAAAAAGCCAATGGAACCT
36230	fs_permutations			8.22295	1.3312		2							0	52		0	GCCCCACGGAGGTGCCACCGTTTCTGGGCTCTACCCGGCCGCGCGATACCTTATGGGCAGTTGTCGGGAAACGGGAAGATCTGGCCTTCCTACAAGGGAAGGCCAGGGAATTTTCTTCAGAGCAGACCAGAGCCAACAGCCCCACCAGAAGAGAGCTTCAGGTCTGGGGTAGAGACAACAACTCCCCCTCAGCCTCCTCACGGCGACGCG	CTACCCGGCCGCGCGATACCTTATGGGCAGTTGTCGGGAAACGGGAAGATCTGGCCTTCCTACAAGGGAAGGCCAGGGAATTTTCTTCAGAGCAGACCAGAGCCAACAGCCCCACCAGAAGAGAGCTTCAGGTCTGGGGTAGAGACAACAACTCCCCCTCAG
36231	fs_permutations			10.3611	9.75127		2				0	7.61576	0.480925	1	26		0	GCCCCACGGAGGTGCCACTGGTCGGGGATTCTACCCGGCCGCGCGATACCTTATGGGCAGTTGTCGGGAAACCAGCTGGGCCTTCTGGTCGTGTTCTTGGCCACCCAGGAGGTCCTTCGCAAGAGGTGGACAGCCAAGATCAGCATGCCAGCTATACTGATTGCTCTGCTAGTCCTGGTGTTTGGGGGCATTCCTCCTCACGGCGACGCG	CTACCCGGCCGCGCGATACCTTATGGGCAGTTGTCGGGAAACCAGCTGGGCCTTCTGGTCGTGTTCTTGGCCACCCAGGAGGTCCTTCGCAAGAGGTGGACAGCCAAGATCAGCATGCCAGCTATACTGATTGCTCTGCTAGTCCTGGTGTTTGGGGGCATT
36232	fs_permutations			7.51905	0.375579		1	11.7493	27.3743		2	7.86254	0.784047	1	88		0	GCCCCACGGAGGTGCCACCATGTCAATTGCCTACCCGGCCGCGCGATACCTTATGGGCAGTTCCCTTTAAACgccaggacggtcacctttggggtggtgacaagtgtgatcacttgggtggtggctgtgtttgcgtctctcccaggaatcatctttaccagatctcaaaaagaaggtcttcattacacctgcCCTCCTCACGGCGACGCG	CTACCCGGCCGCGCGATACCTTATGGGCAGTTCCCTTTAAACGCCAGGACGGTCACCTTTGGGGTGGTGACAAGTGTGATCACTTGGGTGGTGGCTGTGTTTGCGTCTCTCCCAGGAATCATCTTTACCAGATCTCAAAAAGAAGGTCTTCATTACACCTGC
36233	fs_permutations			8.83878	2.64905		1					7.54821	0.406608	1	403		0	GCCCCACGGAGGTGCCACTGGTCGTTAGGTCTACCCGGCCGCGCGATACCTTATGGGCAGTTCCCTTTAAACGGCCTTGGTCCATGGGGAAAGAAGCCCCGCAATTTCCCCATGGCTCAAGTGCATCAGGGGCTGATGCCAACTGCTCCCCCAGAGGACCCAGCTGTGGATCTGCTAAAGAACTACATGCAGCCTCCTCACGGCGACGCG	CTACCCGGCCGCGCGATACCTTATGGGCAGTTCCCTTTAAACGGCCTTGGTCCATGGGGAAAGAAGCCCCGCAATTTCCCCATGGCTCAAGTGCATCAGGGGCTGATGCCAACTGCTCCCCCAGAGGACCCAGCTGTGGATCTGCTAAAGAACTACATGCAG
36234	fs_permutations						0				0			0	147		0	GCCCCACGGAGGTGCCACCACGAGATAGCTCTACCCGGCCGCGCGATACCTTATGGGCAGTTCCCTTTAAACGGACTGAGGGGCCAGCCCCAGGCCCCGAAACAAGCTTATGGGGCGGTCAGCTTTGTTCCAGCCAACAAAAACAACCCATTTCAAAGCTTACCAGAGCCACCCCAGGAAGTGCAGGATTGGCCTCCTCACGGCGACGCG	CTACCCGGCCGCGCGATACCTTATGGGCAGTTCCCTTTAAACGGACTGAGGGGCCAGCCCCAGGCCCCGAAACAAGCTTATGGGGCGGTCAGCTTTGTTCCAGCCAACAAAAACAACCCATTTCAAAGCTTACCAGAGCCACCCCAGGAAGTGCAGGATTGG
36235	fs_permutations						0				0	7.65909	0.530469	1	29		0	GCCCCACGGAGGTGCCACCCGGCTGACGCGCTACCCGGCCGCGCGATACCTTATGGGCAGTTCCCTTTAAACGGGCAAGCGGCACCGTCCGCCAAAACAAACGGCAACTCCGACATCCCCGACGCCGCTACAAGCGCACCACCAATGGACAAAATGGTCGAACAGATCATCACAGCTATGGTGGGGAGAATCCCTCCTCACGGCGACGCG	CTACCCGGCCGCGCGATACCTTATGGGCAGTTCCCTTTAAACGGGCAAGCGGCACCGTCCGCCAAAACAAACGGCAACTCCGACATCCCCGACGCCGCTACAAGCGCACCACCAATGGACAAAATGGTCGAACAGATCATCACAGCTATGGTGGGGAGAATC
36236	fs_permutations			8.23761	1.35648		2				0	7.54989	0.40841	1	966		0	GCCCCACGGAGGTGCCACACGGGGAACTCACTACCCGGCCGCGCGATACCTTATGGGCAGTTCCCTTTAAACGGCCGTGCTGGCGTTCGTGGCCCTCATCCCGCCGACCTTGCCCGGCACAAACATCGTGTTGGGGGCCCTTCCGGAGGACAGACACATCGACCGCCTGGCCAAACGCCAGCGCCCCGGCGACCTCCTCACGGCGACGCG	CTACCCGGCCGCGCGATACCTTATGGGCAGTTCCCTTTAAACGGCCGTGCTGGCGTTCGTGGCCCTCATCCCGCCGACCTTGCCCGGCACAAACATCGTGTTGGGGGCCCTTCCGGAGGACAGACACATCGACCGCCTGGCCAAACGCCAGCGCCCCGGCGA
36237	fs_permutations			8.91316	2.84974		2				0	7.79763	0.699231	1	574		0	GCCCCACGGAGGTGCCACGGCCAAGTCCGTCTACCCGGCCGCGCGATACCTTATGGGCAGTTCCCTTTAAACGAGCAAAGGGGCCAGCCTCAGGCCCCACAACAAACTGGGGCATTCCCAATTCAGCCATTTGTTCCTCAGGGTTTTCAGGGACAACAACCCCCACTGTCCCAAGTGTTTCAGGGAATAAGCCCTCCTCACGGCGACGCG	CTACCCGGCCGCGCGATACCTTATGGGCAGTTCCCTTTAAACGAGCAAAGGGGCCAGCCTCAGGCCCCACAACAAACTGGGGCATTCCCAATTCAGCCATTTGTTCCTCAGGGTTTTCAGGGACAACAACCCCCACTGTCCCAAGTGTTTCAGGGAATAAGC
36238	fs_permutations			8.07694	1.09296		1	7.61043	0.474936		1	7.82846	0.739045	1	1674		0	GCCCCACGGAGGTGCCACCTCTCATACGGACTACCCGGCCGCGCGATACCTTATGGGCAGTTCCCTTTAAACCAGAACGCCTCCAGGCCTTGCAACACTTGGTCCGGAAGGCCCTGGAGGCAGGCCATATCGAACCCTACACCGGGCCAGGAAATAACCCAGTATTCCCAGTTAAAAAAGCCAATGGAACCTCCTCCTCACGGCGACGCG	CTACCCGGCCGCGCGATACCTTATGGGCAGTTCCCTTTAAACCAGAACGCCTCCAGGCCTTGCAACACTTGGTCCGGAAGGCCCTGGAGGCAGGCCATATCGAACCCTACACCGGGCCAGGAAATAACCCAGTATTCCCAGTTAAAAAAGCCAATGGAACCT
36239	fs_permutations			8.46246	1.77818		1	7.62554	0.491982		1	8.02314	1.01108	1	202		0	GCCCCACGGAGGTGCCACCTTTGGCCCGAACTACCCGGCCGCGCGATACCTTATGGGCAGTTCCCTTTAAACGGGAAGATCTGGCCTTCCTACAAGGGAAGGCCAGGGAATTTTCTTCAGAGCAGACCAGAGCCAACAGCCCCACCAGAAGAGAGCTTCAGGTCTGGGGTAGAGACAACAACTCCCCCTCAGCCTCCTCACGGCGACGCG	CTACCCGGCCGCGCGATACCTTATGGGCAGTTCCCTTTAAACGGGAAGATCTGGCCTTCCTACAAGGGAAGGCCAGGGAATTTTCTTCAGAGCAGACCAGAGCCAACAGCCCCACCAGAAGAGAGCTTCAGGTCTGGGGTAGAGACAACAACTCCCCCTCAG
36240	fs_permutations			13.317	83.3955		1				0	7.66993	0.543099	1	587	40	0.0681431	GCCCCACGGAGGTGCCACTATCTCCCGGAGCTACCCGGCCGCGCGATACCTTATGGGCAGTTCCCTTTAAACCAGCTGGGCCTTCTGGTCGTGTTCTTGGCCACCCAGGAGGTCCTTCGCAAGAGGTGGACAGCCAAGATCAGCATGCCAGCTATACTGATTGCTCTGCTAGTCCTGGTGTTTGGGGGCATTCCTCCTCACGGCGACGCG	CTACCCGGCCGCGCGATACCTTATGGGCAGTTCCCTTTAAACCAGCTGGGCCTTCTGGTCGTGTTCTTGGCCACCCAGGAGGTCCTTCGCAAGAGGTGGACAGCCAAGATCAGCATGCCAGCTATACTGATTGCTCTGCTAGTCCTGGTGTTTGGGGGCATT
36241	fs_permutations			8.83962	2.65126		1					7.73958	0.626543	2	291		0	GCCCCACGGAGGTGCCACGCTTGGAGGCATCTACCCGGCCGCGCGATACCTTATGGGCAGGCTAATTTTTTAgccaggacggtcacctttggggtggtgacaagtgtgatcacttgggtggtggctgtgtttgcgtctctcccaggaatcatctttaccagatctcaaaaagaaggtcttcattacacctgcCCTCCTCACGGCGACGCG	CTACCCGGCCGCGCGATACCTTATGGGCAGGCTAATTTTTTAGCCAGGACGGTCACCTTTGGGGTGGTGACAAGTGTGATCACTTGGGTGGTGGCTGTGTTTGCGTCTCTCCCAGGAATCATCTTTACCAGATCTCAAAAAGAAGGTCTTCATTACACCTGC
36242	fs_permutations			9.34142	4.22997		1					7.91426	0.854427	1	1064		0	GCCCCACGGAGGTGCCACTCGCATGGGCTGCTACCCGGCCGCGCGATACCTTATGGGCAGGCTAATTTTTTAGGCCTTGGTCCATGGGGAAAGAAGCCCCGCAATTTCCCCATGGCTCAAGTGCATCAGGGGCTGATGCCAACTGCTCCCCCAGAGGACCCAGCTGTGGATCTGCTAAAGAACTACATGCAGCCTCCTCACGGCGACGCG	CTACCCGGCCGCGCGATACCTTATGGGCAGGCTAATTTTTTAGGCCTTGGTCCATGGGGAAAGAAGCCCCGCAATTTCCCCATGGCTCAAGTGCATCAGGGGCTGATGCCAACTGCTCCCCCAGAGGACCCAGCTGTGGATCTGCTAAAGAACTACATGCAG
36243	fs_permutations			8.76247	2.45362		1				0			0	92		0	GCCCCACGGAGGTGCCACGTTATCAACGATCTACCCGGCCGCGCGATACCTTATGGGCAGGCTAATTTTTTAGGACTGAGGGGCCAGCCCCAGGCCCCGAAACAAGCTTATGGGGCGGTCAGCTTTGTTCCAGCCAACAAAAACAACCCATTTCAAAGCTTACCAGAGCCACCCCAGGAAGTGCAGGATTGGCCTCCTCACGGCGACGCG	CTACCCGGCCGCGCGATACCTTATGGGCAGGCTAATTTTTTAGGACTGAGGGGCCAGCCCCAGGCCCCGAAACAAGCTTATGGGGCGGTCAGCTTTGTTCCAGCCAACAAAAACAACCCATTTCAAAGCTTACCAGAGCCACCCCAGGAAGTGCAGGATTGG
36244	fs_permutations			8.9727	3.01799		1					8.02314	1.01108	1	303		0	GCCCCACGGAGGTGCCACATCATCCATCCCCTACCCGGCCGCGCGATACCTTATGGGCAGGCTAATTTTTTAGGGCAAGCGGCACCGTCCGCCAAAACAAACGGCAACTCCGACATCCCCGACGCCGCTACAAGCGCACCACCAATGGACAAAATGGTCGAACAGATCATCACAGCTATGGTGGGGAGAATCCCTCCTCACGGCGACGCG	CTACCCGGCCGCGCGATACCTTATGGGCAGGCTAATTTTTTAGGGCAAGCGGCACCGTCCGCCAAAACAAACGGCAACTCCGACATCCCCGACGCCGCTACAAGCGCACCACCAATGGACAAAATGGTCGAACAGATCATCACAGCTATGGTGGGGAGAATC
36245	fs_permutations			7.63274	0.50016		1					7.69568	0.573476	1	116		0	GCCCCACGGAGGTGCCACCTGACGACCCTTCTACCCGGCCGCGCGATACCTTATGGGCAGGCTAATTTTTTAGGCCGTGCTGGCGTTCGTGGCCCTCATCCCGCCGACCTTGCCCGGCACAAACATCGTGTTGGGGGCCCTTCCGGAGGACAGACACATCGACCGCCTGGCCAAACGCCAGCGCCCCGGCGACCTCCTCACGGCGACGCG	CTACCCGGCCGCGCGATACCTTATGGGCAGGCTAATTTTTTAGGCCGTGCTGGCGTTCGTGGCCCTCATCCCGCCGACCTTGCCCGGCACAAACATCGTGTTGGGGGCCCTTCCGGAGGACAGACACATCGACCGCCTGGCCAAACGCCAGCGCCCCGGCGA
36246	fs_permutations						0				0	7.59919	0.462378	1	76		0	GCCCCACGGAGGTGCCACCAACGTCTACTCCTACCCGGCCGCGCGATACCTTATGGGCAGGCTAATTTTTTAGAGCAAAGGGGCCAGCCTCAGGCCCCACAACAAACTGGGGCATTCCCAATTCAGCCATTTGTTCCTCAGGGTTTTCAGGGACAACAACCCCCACTGTCCCAAGTGTTTCAGGGAATAAGCCCTCCTCACGGCGACGCG	CTACCCGGCCGCGCGATACCTTATGGGCAGGCTAATTTTTTAGAGCAAAGGGGCCAGCCTCAGGCCCCACAACAAACTGGGGCATTCCCAATTCAGCCATTTGTTCCTCAGGGTTTTCAGGGACAACAACCCCCACTGTCCCAAGTGTTTCAGGGAATAAGC
36247	fs_permutations						0				0	8.39177	1.63844	1	75		0	GCCCCACGGAGGTGCCACAGAGGACCGCGTCTACCCGGCCGCGCGATACCTTATGGGCAGGCTAATTTTTTACAGAACGCCTCCAGGCCTTGCAACACTTGGTCCGGAAGGCCCTGGAGGCAGGCCATATCGAACCCTACACCGGGCCAGGAAATAACCCAGTATTCCCAGTTAAAAAAGCCAATGGAACCTCCTCCTCACGGCGACGCG	CTACCCGGCCGCGCGATACCTTATGGGCAGGCTAATTTTTTACAGAACGCCTCCAGGCCTTGCAACACTTGGTCCGGAAGGCCCTGGAGGCAGGCCATATCGAACCCTACACCGGGCCAGGAAATAACCCAGTATTCCCAGTTAAAAAAGCCAATGGAACCT
36248	fs_permutations						0				0	7.56129	0.420719	1	510		0	GCCCCACGGAGGTGCCACGGGAGCAACCCACTACCCGGCCGCGCGATACCTTATGGGCAGGCTAATTTTTTAGGGAAGATCTGGCCTTCCTACAAGGGAAGGCCAGGGAATTTTCTTCAGAGCAGACCAGAGCCAACAGCCCCACCAGAAGAGAGCTTCAGGTCTGGGGTAGAGACAACAACTCCCCCTCAGCCTCCTCACGGCGACGCG	CTACCCGGCCGCGCGATACCTTATGGGCAGGCTAATTTTTTAGGGAAGATCTGGCCTTCCTACAAGGGAAGGCCAGGGAATTTTCTTCAGAGCAGACCAGAGCCAACAGCCCCACCAGAAGAGAGCTTCAGGTCTGGGGTAGAGACAACAACTCCCCCTCAG
36249	fs_permutations						0					7.63486	0.50258	1	20		0	GCCCCACGGAGGTGCCACAAATCTACACCCCTACCCGGCCGCGCGATACCTTATGGGCAGGCTAATTTTTTACAGCTGGGCCTTCTGGTCGTGTTCTTGGCCACCCAGGAGGTCCTTCGCAAGAGGTGGACAGCCAAGATCAGCATGCCAGCTATACTGATTGCTCTGCTAGTCCTGGTGTTTGGGGGCATTCCTCCTCACGGCGACGCG	CTACCCGGCCGCGCGATACCTTATGGGCAGGCTAATTTTTTACAGCTGGGCCTTCTGGTCGTGTTCTTGGCCACCCAGGAGGTCCTTCGCAAGAGGTGGACAGCCAAGATCAGCATGCCAGCTATACTGATTGCTCTGCTAGTCCTGGTGTTTGGGGGCATT
36250	fs_permutations										0			0	19		0	GCCCCACGGAGGTGCCACTATTACCGCGAGCTACCCGGCCGCGCGATACCTTATGGGCAGATTGATCCTTTTgccaggacggtcacctttggggtggtgacaagtgtgatcacttgggtggtggctgtgtttgcgtctctcccaggaatcatctttaccagatctcaaaaagaaggtcttcattacacctgcCCTCCTCACGGCGACGCG	CTACCCGGCCGCGCGATACCTTATGGGCAGATTGATCCTTTTGCCAGGACGGTCACCTTTGGGGTGGTGACAAGTGTGATCACTTGGGTGGTGGCTGTGTTTGCGTCTCTCCCAGGAATCATCTTTACCAGATCTCAAAAAGAAGGTCTTCATTACACCTGC
36251	fs_permutations											7.73671	0.623023	1	78		0	GCCCCACGGAGGTGCCACACACGACTGCCTCTACCCGGCCGCGCGATACCTTATGGGCAGATTGATCCTTTTGGCCTTGGTCCATGGGGAAAGAAGCCCCGCAATTTCCCCATGGCTCAAGTGCATCAGGGGCTGATGCCAACTGCTCCCCCAGAGGACCCAGCTGTGGATCTGCTAAAGAACTACATGCAGCCTCCTCACGGCGACGCG	CTACCCGGCCGCGCGATACCTTATGGGCAGATTGATCCTTTTGGCCTTGGTCCATGGGGAAAGAAGCCCCGCAATTTCCCCATGGCTCAAGTGCATCAGGGGCTGATGCCAACTGCTCCCCCAGAGGACCCAGCTGTGGATCTGCTAAAGAACTACATGCAG
36252	fs_permutations			8.59852	2.06718		1	13.5084	95.3884		1			0	411	7	0.0170316	GCCCCACGGAGGTGCCACTTGAAGAGTCCACTACCCGGCCGCGCGATACCTTATGGGCAGATTGATCCTTTTGGACTGAGGGGCCAGCCCCAGGCCCCGAAACAAGCTTATGGGGCGGTCAGCTTTGTTCCAGCCAACAAAAACAACCCATTTCAAAGCTTACCAGAGCCACCCCAGGAAGTGCAGGATTGGCCTCCTCACGGCGACGCG	CTACCCGGCCGCGCGATACCTTATGGGCAGATTGATCCTTTTGGACTGAGGGGCCAGCCCCAGGCCCCGAAACAAGCTTATGGGGCGGTCAGCTTTGTTCCAGCCAACAAAAACAACCCATTTCAAAGCTTACCAGAGCCACCCCAGGAAGTGCAGGATTGG
36253	fs_permutations			7.62306	0.489167		1				0	7.58701	0.448867	1	193		0	GCCCCACGGAGGTGCCACAGGATCTTAGGTCTACCCGGCCGCGCGATACCTTATGGGCAGATTGATCCTTTTGGGCAAGCGGCACCGTCCGCCAAAACAAACGGCAACTCCGACATCCCCGACGCCGCTACAAGCGCACCACCAATGGACAAAATGGTCGAACAGATCATCACAGCTATGGTGGGGAGAATCCCTCCTCACGGCGACGCG	CTACCCGGCCGCGCGATACCTTATGGGCAGATTGATCCTTTTGGGCAAGCGGCACCGTCCGCCAAAACAAACGGCAACTCCGACATCCCCGACGCCGCTACAAGCGCACCACCAATGGACAAAATGGTCGAACAGATCATCACAGCTATGGTGGGGAGAATC
36254	fs_permutations			7.71792	0.600155		1					7.72019	0.602899	1	267		0	GCCCCACGGAGGTGCCACTACACGCTTCCTCTACCCGGCCGCGCGATACCTTATGGGCAGATTGATCCTTTTGGCCGTGCTGGCGTTCGTGGCCCTCATCCCGCCGACCTTGCCCGGCACAAACATCGTGTTGGGGGCCCTTCCGGAGGACAGACACATCGACCGCCTGGCCAAACGCCAGCGCCCCGGCGACCTCCTCACGGCGACGCG	CTACCCGGCCGCGCGATACCTTATGGGCAGATTGATCCTTTTGGCCGTGCTGGCGTTCGTGGCCCTCATCCCGCCGACCTTGCCCGGCACAAACATCGTGTTGGGGGCCCTTCCGGAGGACAGACACATCGACCGCCTGGCCAAACGCCAGCGCCCCGGCGA
36255	fs_permutations			8.04161	1.03884		2							0	248		0	GCCCCACGGAGGTGCCACCGATTCTCCTGGCTACCCGGCCGCGCGATACCTTATGGGCAGATTGATCCTTTTGAGCAAAGGGGCCAGCCTCAGGCCCCACAACAAACTGGGGCATTCCCAATTCAGCCATTTGTTCCTCAGGGTTTTCAGGGACAACAACCCCCACTGTCCCAAGTGTTTCAGGGAATAAGCCCTCCTCACGGCGACGCG	CTACCCGGCCGCGCGATACCTTATGGGCAGATTGATCCTTTTGAGCAAAGGGGCCAGCCTCAGGCCCCACAACAAACTGGGGCATTCCCAATTCAGCCATTTGTTCCTCAGGGTTTTCAGGGACAACAACCCCCACTGTCCCAAGTGTTTCAGGGAATAAGC
36256	fs_permutations			7.86309	0.784788		1							0	65		0	GCCCCACGGAGGTGCCACTATCGGAAAAGGCTACCCGGCCGCGCGATACCTTATGGGCAGATTGATCCTTTTCAGAACGCCTCCAGGCCTTGCAACACTTGGTCCGGAAGGCCCTGGAGGCAGGCCATATCGAACCCTACACCGGGCCAGGAAATAACCCAGTATTCCCAGTTAAAAAAGCCAATGGAACCTCCTCCTCACGGCGACGCG	CTACCCGGCCGCGCGATACCTTATGGGCAGATTGATCCTTTTCAGAACGCCTCCAGGCCTTGCAACACTTGGTCCGGAAGGCCCTGGAGGCAGGCCATATCGAACCCTACACCGGGCCAGGAAATAACCCAGTATTCCCAGTTAAAAAAGCCAATGGAACCT
36257	fs_permutations			7.9724	0.936597		1				0			0	90		0	GCCCCACGGAGGTGCCACGGTCGTCATGCGCTACCCGGCCGCGCGATACCTTATGGGCAGATTGATCCTTTTGGGAAGATCTGGCCTTCCTACAAGGGAAGGCCAGGGAATTTTCTTCAGAGCAGACCAGAGCCAACAGCCCCACCAGAAGAGAGCTTCAGGTCTGGGGTAGAGACAACAACTCCCCCTCAGCCTCCTCACGGCGACGCG	CTACCCGGCCGCGCGATACCTTATGGGCAGATTGATCCTTTTGGGAAGATCTGGCCTTCCTACAAGGGAAGGCCAGGGAATTTTCTTCAGAGCAGACCAGAGCCAACAGCCCCACCAGAAGAGAGCTTCAGGTCTGGGGTAGAGACAACAACTCCCCCTCAG
36258	fs_permutations						0				0	7.66192	0.533761	1	311	9	0.0289389	GCCCCACGGAGGTGCCACGCGTTCGACCTCCTACCCGGCCGCGCGATACCTTATGGGCAGATTGATCCTTTTCAGCTGGGCCTTCTGGTCGTGTTCTTGGCCACCCAGGAGGTCCTTCGCAAGAGGTGGACAGCCAAGATCAGCATGCCAGCTATACTGATTGCTCTGCTAGTCCTGGTGTTTGGGGGCATTCCTCCTCACGGCGACGCG	CTACCCGGCCGCGCGATACCTTATGGGCAGATTGATCCTTTTCAGCTGGGCCTTCTGGTCGTGTTCTTGGCCACCCAGGAGGTCCTTCGCAAGAGGTGGACAGCCAAGATCAGCATGCCAGCTATACTGATTGCTCTGCTAGTCCTGGTGTTTGGGGGCATT
36259	fs_permutations										0	7.42582	0.280489	1				GCCCCACGGAGGTGCCACCTCTGCTGGCGCCGTTCTAAATTTGATAAAAATGGGCAACCAtttgctttaaaagccaggacggtcacctttggggtggtgacaagtgtgatcacttgggtggtggctgtgtttgcgtctctcccaggaatcatctttaccagatctcaaaaagaaggtcttcattacacctgcCCTCCTCACGGCGACGCG	CGTTCTAAATTTGATAAAAATGGGCAACCATTTGCTTTAAAAGCCAGGACGGTCACCTTTGGGGTGGTGACAAGTGTGATCACTTGGGTGGTGGCTGTGTTTGCGTCTCTCCCAGGAATCATCTTTACCAGATCTCAAAAAGAAGGTCTTCATTACACCTGC
36260	fs_permutations						0					8.06219	1.0702	1	1343		0	GCCCCACGGAGGTGCCACATTCATAGGAGCCGTTCTAAATTTGATAAAAATGGGCAACCAtttgctttaaaaGGCCTTGGTCCATGGGGAAAGAAGCCCCGCAATTTCCCCATGGCTCAAGTGCATCAGGGGCTGATGCCAACTGCTCCCCCAGAGGACCCAGCTGTGGATCTGCTAAAGAACTACATGCAGCCTCCTCACGGCGACGCG	CGTTCTAAATTTGATAAAAATGGGCAACCATTTGCTTTAAAAGGCCTTGGTCCATGGGGAAAGAAGCCCCGCAATTTCCCCATGGCTCAAGTGCATCAGGGGCTGATGCCAACTGCTCCCCCAGAGGACCCAGCTGTGGATCTGCTAAAGAACTACATGCAG
36261	fs_permutations			8.71967	2.34848		2				0			0	109		0	GCCCCACGGAGGTGCCACAACCGCGCCAACCGTTCTAAATTTGATAAAAATGGGCAACCAtttgctttaaaaGGACTGAGGGGCCAGCCCCAGGCCCCGAAACAAGCTTATGGGGCGGTCAGCTTTGTTCCAGCCAACAAAAACAACCCATTTCAAAGCTTACCAGAGCCACCCCAGGAAGTGCAGGATTGGCCTCCTCACGGCGACGCG	CGTTCTAAATTTGATAAAAATGGGCAACCATTTGCTTTAAAAGGACTGAGGGGCCAGCCCCAGGCCCCGAAACAAGCTTATGGGGCGGTCAGCTTTGTTCCAGCCAACAAAAACAACCCATTTCAAAGCTTACCAGAGCCACCCCAGGAAGTGCAGGATTGG
36262	fs_permutations			7.94615	0.899085		1					8.04916	1.05029	1	512		0	GCCCCACGGAGGTGCCACAGAGTCGGCGAGCGTTCTAAATTTGATAAAAATGGGCAACCAtttgctttaaaaGGGCAAGCGGCACCGTCCGCCAAAACAAACGGCAACTCCGACATCCCCGACGCCGCTACAAGCGCACCACCAATGGACAAAATGGTCGAACAGATCATCACAGCTATGGTGGGGAGAATCCCTCCTCACGGCGACGCG	CGTTCTAAATTTGATAAAAATGGGCAACCATTTGCTTTAAAAGGGCAAGCGGCACCGTCCGCCAAAACAAACGGCAACTCCGACATCCCCGACGCCGCTACAAGCGCACCACCAATGGACAAAATGGTCGAACAGATCATCACAGCTATGGTGGGGAGAATC
36263	fs_permutations			8.65011	2.18408		2	7.675	0.549038		1	7.93289	0.880396	2	322		0	GCCCCACGGAGGTGCCACATTAATGGCCTCCGTTCTAAATTTGATAAAAATGGGCAACCAtttgctttaaaaGGCCGTGCTGGCGTTCGTGGCCCTCATCCCGCCGACCTTGCCCGGCACAAACATCGTGTTGGGGGCCCTTCCGGAGGACAGACACATCGACCGCCTGGCCAAACGCCAGCGCCCCGGCGACCTCCTCACGGCGACGCG	CGTTCTAAATTTGATAAAAATGGGCAACCATTTGCTTTAAAAGGCCGTGCTGGCGTTCGTGGCCCTCATCCCGCCGACCTTGCCCGGCACAAACATCGTGTTGGGGGCCCTTCCGGAGGACAGACACATCGACCGCCTGGCCAAACGCCAGCGCCCCGGCGA
36264	fs_permutations			8.61259	2.09865		1				0			0	763		0	GCCCCACGGAGGTGCCACTTTCCGCCTTGCCGTTCTAAATTTGATAAAAATGGGCAACCAtttgctttaaaaGAGCAAAGGGGCCAGCCTCAGGCCCCACAACAAACTGGGGCATTCCCAATTCAGCCATTTGTTCCTCAGGGTTTTCAGGGACAACAACCCCCACTGTCCCAAGTGTTTCAGGGAATAAGCCCTCCTCACGGCGACGCG	CGTTCTAAATTTGATAAAAATGGGCAACCATTTGCTTTAAAAGAGCAAAGGGGCCAGCCTCAGGCCCCACAACAAACTGGGGCATTCCCAATTCAGCCATTTGTTCCTCAGGGTTTTCAGGGACAACAACCCCCACTGTCCCAAGTGTTTCAGGGAATAAGC
36265	fs_permutations			8.39992	1.65422		1				0				194		0	GCCCCACGGAGGTGCCACGTCCATGAACTCCGTTCTAAATTTGATAAAAATGGGCAACCAtttgctttaaaaCAGAACGCCTCCAGGCCTTGCAACACTTGGTCCGGAAGGCCCTGGAGGCAGGCCATATCGAACCCTACACCGGGCCAGGAAATAACCCAGTATTCCCAGTTAAAAAAGCCAATGGAACCTCCTCCTCACGGCGACGCG	CGTTCTAAATTTGATAAAAATGGGCAACCATTTGCTTTAAAACAGAACGCCTCCAGGCCTTGCAACACTTGGTCCGGAAGGCCCTGGAGGCAGGCCATATCGAACCCTACACCGGGCCAGGAAATAACCCAGTATTCCCAGTTAAAAAAGCCAATGGAACCT
36266	fs_permutations			7.72297	0.606274		1	13.1927	76.4173		1	8.11497	1.1527	1	253		0	GCCCCACGGAGGTGCCACGGAGAAAGGCCCCGTTCTAAATTTGATAAAAATGGGCAACCAtttgctttaaaaGGGAAGATCTGGCCTTCCTACAAGGGAAGGCCAGGGAATTTTCTTCAGAGCAGACCAGAGCCAACAGCCCCACCAGAAGAGAGCTTCAGGTCTGGGGTAGAGACAACAACTCCCCCTCAGCCTCCTCACGGCGACGCG	CGTTCTAAATTTGATAAAAATGGGCAACCATTTGCTTTAAAAGGGAAGATCTGGCCTTCCTACAAGGGAAGGCCAGGGAATTTTCTTCAGAGCAGACCAGAGCCAACAGCCCCACCAGAAGAGAGCTTCAGGTCTGGGGTAGAGACAACAACTCCCCCTCAG
36267	fs_permutations						0				0	7.79987	0.7021	1	188		0	GCCCCACGGAGGTGCCACATGCATCATATGCGTTCTAAATTTGATAAAAATGGGCAACCAtttgctttaaaaCAGCTGGGCCTTCTGGTCGTGTTCTTGGCCACCCAGGAGGTCCTTCGCAAGAGGTGGACAGCCAAGATCAGCATGCCAGCTATACTGATTGCTCTGCTAGTCCTGGTGTTTGGGGGCATTCCTCCTCACGGCGACGCG	CGTTCTAAATTTGATAAAAATGGGCAACCATTTGCTTTAAAACAGCTGGGCCTTCTGGTCGTGTTCTTGGCCACCCAGGAGGTCCTTCGCAAGAGGTGGACAGCCAAGATCAGCATGCCAGCTATACTGATTGCTCTGCTAGTCCTGGTGTTTGGGGGCATT
36268	fs_permutations						0				0	7.81961	0.727527	1	156		0	GCCCCACGGAGGTGCCACGGGATGGAAAGGCGTTCTAAATTTGATAAAAATGGGCAACCAGCGGGTTTTTTAgccaggacggtcacctttggggtggtgacaagtgtgatcacttgggtggtggctgtgtttgcgtctctcccaggaatcatctttaccagatctcaaaaagaaggtcttcattacacctgcCCTCCTCACGGCGACGCG	CGTTCTAAATTTGATAAAAATGGGCAACCAGCGGGTTTTTTAGCCAGGACGGTCACCTTTGGGGTGGTGACAAGTGTGATCACTTGGGTGGTGGCTGTGTTTGCGTCTCTCCCAGGAATCATCTTTACCAGATCTCAAAAAGAAGGTCTTCATTACACCTGC
36269	fs_permutations			8.70356	2.30969		2	13.4982	94.7092		1	7.86368	0.785579	1	755		0	GCCCCACGGAGGTGCCACTACTCACGAAGCCGTTCTAAATTTGATAAAAATGGGCAACCAGCGGGTTTTTTAGGCCTTGGTCCATGGGGAAAGAAGCCCCGCAATTTCCCCATGGCTCAAGTGCATCAGGGGCTGATGCCAACTGCTCCCCCAGAGGACCCAGCTGTGGATCTGCTAAAGAACTACATGCAGCCTCCTCACGGCGACGCG	CGTTCTAAATTTGATAAAAATGGGCAACCAGCGGGTTTTTTAGGCCTTGGTCCATGGGGAAAGAAGCCCCGCAATTTCCCCATGGCTCAAGTGCATCAGGGGCTGATGCCAACTGCTCCCCCAGAGGACCCAGCTGTGGATCTGCTAAAGAACTACATGCAG
36270	fs_permutations			8.22193	1.32944		2	13.3959	88.1445		1	7.90135	0.836624	1	472		0	GCCCCACGGAGGTGCCACCCCTTCCTGGGACGTTCTAAATTTGATAAAAATGGGCAACCAGCGGGTTTTTTAGGACTGAGGGGCCAGCCCCAGGCCCCGAAACAAGCTTATGGGGCGGTCAGCTTTGTTCCAGCCAACAAAAACAACCCATTTCAAAGCTTACCAGAGCCACCCCAGGAAGTGCAGGATTGGCCTCCTCACGGCGACGCG	CGTTCTAAATTTGATAAAAATGGGCAACCAGCGGGTTTTTTAGGACTGAGGGGCCAGCCCCAGGCCCCGAAACAAGCTTATGGGGCGGTCAGCTTTGTTCCAGCCAACAAAAACAACCCATTTCAAAGCTTACCAGAGCCACCCCAGGAAGTGCAGGATTGG
36271	fs_permutations			8.99521	3.08343		1				0			0	409		0	GCCCCACGGAGGTGCCACCATTTAGATCCGCGTTCTAAATTTGATAAAAATGGGCAACCAGCGGGTTTTTTAGGGCAAGCGGCACCGTCCGCCAAAACAAACGGCAACTCCGACATCCCCGACGCCGCTACAAGCGCACCACCAATGGACAAAATGGTCGAACAGATCATCACAGCTATGGTGGGGAGAATCCCTCCTCACGGCGACGCG	CGTTCTAAATTTGATAAAAATGGGCAACCAGCGGGTTTTTTAGGGCAAGCGGCACCGTCCGCCAAAACAAACGGCAACTCCGACATCCCCGACGCCGCTACAAGCGCACCACCAATGGACAAAATGGTCGAACAGATCATCACAGCTATGGTGGGGAGAATC
36272	fs_permutations			8.25633	1.38913		1	8.33092	1.52353		2	8.01776	1.00305	1	782		0	GCCCCACGGAGGTGCCACTGGAGCAAAGACCGTTCTAAATTTGATAAAAATGGGCAACCAGCGGGTTTTTTAGGCCGTGCTGGCGTTCGTGGCCCTCATCCCGCCGACCTTGCCCGGCACAAACATCGTGTTGGGGGCCCTTCCGGAGGACAGACACATCGACCGCCTGGCCAAACGCCAGCGCCCCGGCGACCTCCTCACGGCGACGCG	CGTTCTAAATTTGATAAAAATGGGCAACCAGCGGGTTTTTTAGGCCGTGCTGGCGTTCGTGGCCCTCATCCCGCCGACCTTGCCCGGCACAAACATCGTGTTGGGGGCCCTTCCGGAGGACAGACACATCGACCGCCTGGCCAAACGCCAGCGCCCCGGCGA
36273	fs_permutations			9.47153	4.73714		1				0			0	42		0	GCCCCACGGAGGTGCCACACTGATAAGCTACGTTCTAAATTTGATAAAAATGGGCAACCAGCGGGTTTTTTAGAGCAAAGGGGCCAGCCTCAGGCCCCACAACAAACTGGGGCATTCCCAATTCAGCCATTTGTTCCTCAGGGTTTTCAGGGACAACAACCCCCACTGTCCCAAGTGTTTCAGGGAATAAGCCCTCCTCACGGCGACGCG	CGTTCTAAATTTGATAAAAATGGGCAACCAGCGGGTTTTTTAGAGCAAAGGGGCCAGCCTCAGGCCCCACAACAAACTGGGGCATTCCCAATTCAGCCATTTGTTCCTCAGGGTTTTCAGGGACAACAACCCCCACTGTCCCAAGTGTTTCAGGGAATAAGC
36274	fs_permutations			8.5648	1.99301		1					7.5829	0.444336	1	496		0	GCCCCACGGAGGTGCCACGACCACGGAACTCGTTCTAAATTTGATAAAAATGGGCAACCAGCGGGTTTTTTACAGAACGCCTCCAGGCCTTGCAACACTTGGTCCGGAAGGCCCTGGAGGCAGGCCATATCGAACCCTACACCGGGCCAGGAAATAACCCAGTATTCCCAGTTAAAAAAGCCAATGGAACCTCCTCCTCACGGCGACGCG	CGTTCTAAATTTGATAAAAATGGGCAACCAGCGGGTTTTTTACAGAACGCCTCCAGGCCTTGCAACACTTGGTCCGGAAGGCCCTGGAGGCAGGCCATATCGAACCCTACACCGGGCCAGGAAATAACCCAGTATTCCCAGTTAAAAAAGCCAATGGAACCT
36275	fs_permutations						0				0			0	129		0	GCCCCACGGAGGTGCCACCGCATTTTAGGCCGTTCTAAATTTGATAAAAATGGGCAACCAGCGGGTTTTTTAGGGAAGATCTGGCCTTCCTACAAGGGAAGGCCAGGGAATTTTCTTCAGAGCAGACCAGAGCCAACAGCCCCACCAGAAGAGAGCTTCAGGTCTGGGGTAGAGACAACAACTCCCCCTCAGCCTCCTCACGGCGACGCG	CGTTCTAAATTTGATAAAAATGGGCAACCAGCGGGTTTTTTAGGGAAGATCTGGCCTTCCTACAAGGGAAGGCCAGGGAATTTTCTTCAGAGCAGACCAGAGCCAACAGCCCCACCAGAAGAGAGCTTCAGGTCTGGGGTAGAGACAACAACTCCCCCTCAG
36276	fs_permutations			8.09248	1.11718		1	13.2438	79.211		1	7.83754	0.750932	1	479		0	GCCCCACGGAGGTGCCACTCTTACACTCCACGTTCTAAATTTGATAAAAATGGGCAACCAGCGGGTTTTTTACAGCTGGGCCTTCTGGTCGTGTTCTTGGCCACCCAGGAGGTCCTTCGCAAGAGGTGGACAGCCAAGATCAGCATGCCAGCTATACTGATTGCTCTGCTAGTCCTGGTGTTTGGGGGCATTCCTCCTCACGGCGACGCG	CGTTCTAAATTTGATAAAAATGGGCAACCAGCGGGTTTTTTACAGCTGGGCCTTCTGGTCGTGTTCTTGGCCACCCAGGAGGTCCTTCGCAAGAGGTGGACAGCCAAGATCAGCATGCCAGCTATACTGATTGCTCTGCTAGTCCTGGTGTTTGGGGGCATT
36277	fs_permutations						0							0	30		0	GCCCCACGGAGGTGCCACTTAAATTTGACCCGTTCTAAATTTGATAAAAATGGGCAACCACATCAGGGAAACgccaggacggtcacctttggggtggtgacaagtgtgatcacttgggtggtggctgtgtttgcgtctctcccaggaatcatctttaccagatctcaaaaagaaggtcttcattacacctgcCCTCCTCACGGCGACGCG	CGTTCTAAATTTGATAAAAATGGGCAACCACATCAGGGAAACGCCAGGACGGTCACCTTTGGGGTGGTGACAAGTGTGATCACTTGGGTGGTGGCTGTGTTTGCGTCTCTCCCAGGAATCATCTTTACCAGATCTCAAAAAGAAGGTCTTCATTACACCTGC
36278	fs_permutations			12.4714	45.9002		2	7.49127	0.3466		1	7.7057	0.585454	1	1078		0	GCCCCACGGAGGTGCCACGGGAGGAATGGCCGTTCTAAATTTGATAAAAATGGGCAACCACATCAGGGAAACGGCCTTGGTCCATGGGGAAAGAAGCCCCGCAATTTCCCCATGGCTCAAGTGCATCAGGGGCTGATGCCAACTGCTCCCCCAGAGGACCCAGCTGTGGATCTGCTAAAGAACTACATGCAGCCTCCTCACGGCGACGCG	CGTTCTAAATTTGATAAAAATGGGCAACCACATCAGGGAAACGGCCTTGGTCCATGGGGAAAGAAGCCCCGCAATTTCCCCATGGCTCAAGTGCATCAGGGGCTGATGCCAACTGCTCCCCCAGAGGACCCAGCTGTGGATCTGCTAAAGAACTACATGCAG
36279	fs_permutations			9.83609	6.4279		1							0	308		0	GCCCCACGGAGGTGCCACGGTCAACCACGGCGTTCTAAATTTGATAAAAATGGGCAACCACATCAGGGAAACGGACTGAGGGGCCAGCCCCAGGCCCCGAAACAAGCTTATGGGGCGGTCAGCTTTGTTCCAGCCAACAAAAACAACCCATTTCAAAGCTTACCAGAGCCACCCCAGGAAGTGCAGGATTGGCCTCCTCACGGCGACGCG	CGTTCTAAATTTGATAAAAATGGGCAACCACATCAGGGAAACGGACTGAGGGGCCAGCCCCAGGCCCCGAAACAAGCTTATGGGGCGGTCAGCTTTGTTCCAGCCAACAAAAACAACCCATTTCAAAGCTTACCAGAGCCACCCCAGGAAGTGCAGGATTGG
36280	fs_permutations			8.74753	2.41658		1				0	7.51079	0.366902	1	4123		0	GCCCCACGGAGGTGCCACAGCGAAGCTACTCGTTCTAAATTTGATAAAAATGGGCAACCACATCAGGGAAACGGGCAAGCGGCACCGTCCGCCAAAACAAACGGCAACTCCGACATCCCCGACGCCGCTACAAGCGCACCACCAATGGACAAAATGGTCGAACAGATCATCACAGCTATGGTGGGGAGAATCCCTCCTCACGGCGACGCG	CGTTCTAAATTTGATAAAAATGGGCAACCACATCAGGGAAACGGGCAAGCGGCACCGTCCGCCAAAACAAACGGCAACTCCGACATCCCCGACGCCGCTACAAGCGCACCACCAATGGACAAAATGGTCGAACAGATCATCACAGCTATGGTGGGGAGAATC
36281	fs_permutations			7.86766	0.790906		1	13.0718	70.1799		1	7.78813	0.687133	1	493		0	GCCCCACGGAGGTGCCACACACGACACGCGCGTTCTAAATTTGATAAAAATGGGCAACCACATCAGGGAAACGGCCGTGCTGGCGTTCGTGGCCCTCATCCCGCCGACCTTGCCCGGCACAAACATCGTGTTGGGGGCCCTTCCGGAGGACAGACACATCGACCGCCTGGCCAAACGCCAGCGCCCCGGCGACCTCCTCACGGCGACGCG	CGTTCTAAATTTGATAAAAATGGGCAACCACATCAGGGAAACGGCCGTGCTGGCGTTCGTGGCCCTCATCCCGCCGACCTTGCCCGGCACAAACATCGTGTTGGGGGCCCTTCCGGAGGACAGACACATCGACCGCCTGGCCAAACGCCAGCGCCCCGGCGA
36282	fs_permutations			9.61175	5.33744		1	7.66007	0.53161		2	7.80649	0.710585	1	1033		0	GCCCCACGGAGGTGCCACGTTATCCCTAGCCGTTCTAAATTTGATAAAAATGGGCAACCACATCAGGGAAACGAGCAAAGGGGCCAGCCTCAGGCCCCACAACAAACTGGGGCATTCCCAATTCAGCCATTTGTTCCTCAGGGTTTTCAGGGACAACAACCCCCACTGTCCCAAGTGTTTCAGGGAATAAGCCCTCCTCACGGCGACGCG	CGTTCTAAATTTGATAAAAATGGGCAACCACATCAGGGAAACGAGCAAAGGGGCCAGCCTCAGGCCCCACAACAAACTGGGGCATTCCCAATTCAGCCATTTGTTCCTCAGGGTTTTCAGGGACAACAACCCCCACTGTCCCAAGTGTTTCAGGGAATAAGC
36283	fs_permutations			8.39705	1.64866		1	12.2064	38.0049		1	8.22243	1.3303	1	489		0	GCCCCACGGAGGTGCCACACCTGTCCTAAACGTTCTAAATTTGATAAAAATGGGCAACCACATCAGGGAAACCAGAACGCCTCCAGGCCTTGCAACACTTGGTCCGGAAGGCCCTGGAGGCAGGCCATATCGAACCCTACACCGGGCCAGGAAATAACCCAGTATTCCCAGTTAAAAAAGCCAATGGAACCTCCTCCTCACGGCGACGCG	CGTTCTAAATTTGATAAAAATGGGCAACCACATCAGGGAAACCAGAACGCCTCCAGGCCTTGCAACACTTGGTCCGGAAGGCCCTGGAGGCAGGCCATATCGAACCCTACACCGGGCCAGGAAATAACCCAGTATTCCCAGTTAAAAAAGCCAATGGAACCT
36284	fs_permutations			8.00085	0.978031		1	7.71767	0.59986		1	7.58308	0.444536	1	553	46	0.0831826	GCCCCACGGAGGTGCCACGACTACCAAGCCCGTTCTAAATTTGATAAAAATGGGCAACCACATCAGGGAAACGGGAAGATCTGGCCTTCCTACAAGGGAAGGCCAGGGAATTTTCTTCAGAGCAGACCAGAGCCAACAGCCCCACCAGAAGAGAGCTTCAGGTCTGGGGTAGAGACAACAACTCCCCCTCAGCCTCCTCACGGCGACGCG	CGTTCTAAATTTGATAAAAATGGGCAACCACATCAGGGAAACGGGAAGATCTGGCCTTCCTACAAGGGAAGGCCAGGGAATTTTCTTCAGAGCAGACCAGAGCCAACAGCCCCACCAGAAGAGAGCTTCAGGTCTGGGGTAGAGACAACAACTCCCCCTCAG
36285	fs_permutations						0	12.7298	55.1291		1	7.84387	0.759259	1	173		0	GCCCCACGGAGGTGCCACTTTTGTTTGCGGCGTTCTAAATTTGATAAAAATGGGCAACCACATCAGGGAAACCAGCTGGGCCTTCTGGTCGTGTTCTTGGCCACCCAGGAGGTCCTTCGCAAGAGGTGGACAGCCAAGATCAGCATGCCAGCTATACTGATTGCTCTGCTAGTCCTGGTGTTTGGGGGCATTCCTCCTCACGGCGACGCG	CGTTCTAAATTTGATAAAAATGGGCAACCACATCAGGGAAACCAGCTGGGCCTTCTGGTCGTGTTCTTGGCCACCCAGGAGGTCCTTCGCAAGAGGTGGACAGCCAAGATCAGCATGCCAGCTATACTGATTGCTCTGCTAGTCCTGGTGTTTGGGGGCATT
36286	fs_permutations						0				0	8.14	1.1929	1	270		0	GCCCCACGGAGGTGCCACTGCTCGAGATTGCGTTCTAAATTTGATAAAAATGGGCAACCAAAGCCTTTAAATgccaggacggtcacctttggggtggtgacaagtgtgatcacttgggtggtggctgtgtttgcgtctctcccaggaatcatctttaccagatctcaaaaagaaggtcttcattacacctgcCCTCCTCACGGCGACGCG	CGTTCTAAATTTGATAAAAATGGGCAACCAAAGCCTTTAAATGCCAGGACGGTCACCTTTGGGGTGGTGACAAGTGTGATCACTTGGGTGGTGGCTGTGTTTGCGTCTCTCCCAGGAATCATCTTTACCAGATCTCAAAAAGAAGGTCTTCATTACACCTGC
36287	fs_permutations										0			0	12		0	GCCCCACGGAGGTGCCACATGTCTCTAATCCGTTCTAAATTTGATAAAAATGGGCAACCAAAGCCTTTAAATGGCCTTGGTCCATGGGGAAAGAAGCCCCGCAATTTCCCCATGGCTCAAGTGCATCAGGGGCTGATGCCAACTGCTCCCCCAGAGGACCCAGCTGTGGATCTGCTAAAGAACTACATGCAGCCTCCTCACGGCGACGCG	CGTTCTAAATTTGATAAAAATGGGCAACCAAAGCCTTTAAATGGCCTTGGTCCATGGGGAAAGAAGCCCCGCAATTTCCCCATGGCTCAAGTGCATCAGGGGCTGATGCCAACTGCTCCCCCAGAGGACCCAGCTGTGGATCTGCTAAAGAACTACATGCAG
36288	fs_permutations			9.96905	7.15885		1	12.5969	50.1748		1	7.61269	0.477478	1	801		0	GCCCCACGGAGGTGCCACGGTTTGTCTGACCGTTCTAAATTTGATAAAAATGGGCAACCAAAGCCTTTAAATGGACTGAGGGGCCAGCCCCAGGCCCCGAAACAAGCTTATGGGGCGGTCAGCTTTGTTCCAGCCAACAAAAACAACCCATTTCAAAGCTTACCAGAGCCACCCCAGGAAGTGCAGGATTGGCCTCCTCACGGCGACGCG	CGTTCTAAATTTGATAAAAATGGGCAACCAAAGCCTTTAAATGGACTGAGGGGCCAGCCCCAGGCCCCGAAACAAGCTTATGGGGCGGTCAGCTTTGTTCCAGCCAACAAAAACAACCCATTTCAAAGCTTACCAGAGCCACCCCAGGAAGTGCAGGATTGG
36289	fs_permutations										0			0	9		0	GCCCCACGGAGGTGCCACGATAAGCATGGGCGTTCTAAATTTGATAAAAATGGGCAACCAAAGCCTTTAAATGGGCAAGCGGCACCGTCCGCCAAAACAAACGGCAACTCCGACATCCCCGACGCCGCTACAAGCGCACCACCAATGGACAAAATGGTCGAACAGATCATCACAGCTATGGTGGGGAGAATCCCTCCTCACGGCGACGCG	CGTTCTAAATTTGATAAAAATGGGCAACCAAAGCCTTTAAATGGGCAAGCGGCACCGTCCGCCAAAACAAACGGCAACTCCGACATCCCCGACGCCGCTACAAGCGCACCACCAATGGACAAAATGGTCGAACAGATCATCACAGCTATGGTGGGGAGAATC
36290	fs_permutations			8.55434	1.97034		1					7.61626	0.481494	1	90		0	GCCCCACGGAGGTGCCACGTCAACAACCGCCGTTCTAAATTTGATAAAAATGGGCAACCAAAGCCTTTAAATGGCCGTGCTGGCGTTCGTGGCCCTCATCCCGCCGACCTTGCCCGGCACAAACATCGTGTTGGGGGCCCTTCCGGAGGACAGACACATCGACCGCCTGGCCAAACGCCAGCGCCCCGGCGACCTCCTCACGGCGACGCG	CGTTCTAAATTTGATAAAAATGGGCAACCAAAGCCTTTAAATGGCCGTGCTGGCGTTCGTGGCCCTCATCCCGCCGACCTTGCCCGGCACAAACATCGTGTTGGGGGCCCTTCCGGAGGACAGACACATCGACCGCCTGGCCAAACGCCAGCGCCCCGGCGA
36291	fs_permutations			7.53053	0.387714		1				0	8.21633	1.31987	1	368		0	GCCCCACGGAGGTGCCACGATAAAAGGGTTCGTTCTAAATTTGATAAAAATGGGCAACCAAAGCCTTTAAATGAGCAAAGGGGCCAGCCTCAGGCCCCACAACAAACTGGGGCATTCCCAATTCAGCCATTTGTTCCTCAGGGTTTTCAGGGACAACAACCCCCACTGTCCCAAGTGTTTCAGGGAATAAGCCCTCCTCACGGCGACGCG	CGTTCTAAATTTGATAAAAATGGGCAACCAAAGCCTTTAAATGAGCAAAGGGGCCAGCCTCAGGCCCCACAACAAACTGGGGCATTCCCAATTCAGCCATTTGTTCCTCAGGGTTTTCAGGGACAACAACCCCCACTGTCCCAAGTGTTTCAGGGAATAAGC
36292	fs_permutations			8.48426	1.82267		2	9.35987	4.29913		1			0	1223		0	GCCCCACGGAGGTGCCACTCGAAGATATCGCGTTCTAAATTTGATAAAAATGGGCAACCAAAGCCTTTAAATCAGAACGCCTCCAGGCCTTGCAACACTTGGTCCGGAAGGCCCTGGAGGCAGGCCATATCGAACCCTACACCGGGCCAGGAAATAACCCAGTATTCCCAGTTAAAAAAGCCAATGGAACCTCCTCCTCACGGCGACGCG	CGTTCTAAATTTGATAAAAATGGGCAACCAAAGCCTTTAAATCAGAACGCCTCCAGGCCTTGCAACACTTGGTCCGGAAGGCCCTGGAGGCAGGCCATATCGAACCCTACACCGGGCCAGGAAATAACCCAGTATTCCCAGTTAAAAAAGCCAATGGAACCT
36293	fs_permutations			8.05527	1.0596		1	8.04697	1.04698		1			0	472		0	GCCCCACGGAGGTGCCACTTGCCAAAGCGCCGTTCTAAATTTGATAAAAATGGGCAACCAAAGCCTTTAAATGGGAAGATCTGGCCTTCCTACAAGGGAAGGCCAGGGAATTTTCTTCAGAGCAGACCAGAGCCAACAGCCCCACCAGAAGAGAGCTTCAGGTCTGGGGTAGAGACAACAACTCCCCCTCAGCCTCCTCACGGCGACGCG	CGTTCTAAATTTGATAAAAATGGGCAACCAAAGCCTTTAAATGGGAAGATCTGGCCTTCCTACAAGGGAAGGCCAGGGAATTTTCTTCAGAGCAGACCAGAGCCAACAGCCCCACCAGAAGAGAGCTTCAGGTCTGGGGTAGAGACAACAACTCCCCCTCAG
36294	fs_permutations			7.99463	0.968906		1				0	7.61258	0.477354	1	72		0	GCCCCACGGAGGTGCCACTCAAGGGGAGGACGTTCTAAATTTGATAAAAATGGGCAACCAAAGCCTTTAAATCAGCTGGGCCTTCTGGTCGTGTTCTTGGCCACCCAGGAGGTCCTTCGCAAGAGGTGGACAGCCAAGATCAGCATGCCAGCTATACTGATTGCTCTGCTAGTCCTGGTGTTTGGGGGCATTCCTCCTCACGGCGACGCG	CGTTCTAAATTTGATAAAAATGGGCAACCAAAGCCTTTAAATCAGCTGGGCCTTCTGGTCGTGTTCTTGGCCACCCAGGAGGTCCTTCGCAAGAGGTGGACAGCCAAGATCAGCATGCCAGCTATACTGATTGCTCTGCTAGTCCTGGTGTTTGGGGGCATT
36295	fs_permutations			11.7094	26.5977		1				0	7.65884	0.530176	1	145		0	GCCCCACGGAGGTGCCACGATCTTCCTAGCCGTTCTAAATTTGATAAAAATGGGCAACCACATGACCCCCCAgccaggacggtcacctttggggtggtgacaagtgtgatcacttgggtggtggctgtgtttgcgtctctcccaggaatcatctttaccagatctcaaaaagaaggtcttcattacacctgcCCTCCTCACGGCGACGCG	CGTTCTAAATTTGATAAAAATGGGCAACCACATGACCCCCCAGCCAGGACGGTCACCTTTGGGGTGGTGACAAGTGTGATCACTTGGGTGGTGGCTGTGTTTGCGTCTCTCCCAGGAATCATCTTTACCAGATCTCAAAAAGAAGGTCTTCATTACACCTGC
36296	fs_permutations			7.55295	0.41171		1	12.6275	51.2757		1			0	109		0	GCCCCACGGAGGTGCCACTCAAATGCCTCCCGTTCTAAATTTGATAAAAATGGGCAACCACATGACCCCCCAGGCCTTGGTCCATGGGGAAAGAAGCCCCGCAATTTCCCCATGGCTCAAGTGCATCAGGGGCTGATGCCAACTGCTCCCCCAGAGGACCCAGCTGTGGATCTGCTAAAGAACTACATGCAGCCTCCTCACGGCGACGCG	CGTTCTAAATTTGATAAAAATGGGCAACCACATGACCCCCCAGGCCTTGGTCCATGGGGAAAGAAGCCCCGCAATTTCCCCATGGCTCAAGTGCATCAGGGGCTGATGCCAACTGCTCCCCCAGAGGACCCAGCTGTGGATCTGCTAAAGAACTACATGCAG
36297	fs_permutations						0	10.609	11.794		2	7.88818	0.818629	1	139		0	GCCCCACGGAGGTGCCACGATGGAATCTTACGTTCTAAATTTGATAAAAATGGGCAACCACATGACCCCCCAGGACTGAGGGGCCAGCCCCAGGCCCCGAAACAAGCTTATGGGGCGGTCAGCTTTGTTCCAGCCAACAAAAACAACCCATTTCAAAGCTTACCAGAGCCACCCCAGGAAGTGCAGGATTGGCCTCCTCACGGCGACGCG	CGTTCTAAATTTGATAAAAATGGGCAACCACATGACCCCCCAGGACTGAGGGGCCAGCCCCAGGCCCCGAAACAAGCTTATGGGGCGGTCAGCTTTGTTCCAGCCAACAAAAACAACCCATTTCAAAGCTTACCAGAGCCACCCCAGGAAGTGCAGGATTGG
36298	fs_permutations						0								107		0	GCCCCACGGAGGTGCCACAGAATAACGAAACGTTCTAAATTTGATAAAAATGGGCAACCACATGACCCCCCAGGGCAAGCGGCACCGTCCGCCAAAACAAACGGCAACTCCGACATCCCCGACGCCGCTACAAGCGCACCACCAATGGACAAAATGGTCGAACAGATCATCACAGCTATGGTGGGGAGAATCCCTCCTCACGGCGACGCG	CGTTCTAAATTTGATAAAAATGGGCAACCACATGACCCCCCAGGGCAAGCGGCACCGTCCGCCAAAACAAACGGCAACTCCGACATCCCCGACGCCGCTACAAGCGCACCACCAATGGACAAAATGGTCGAACAGATCATCACAGCTATGGTGGGGAGAATC
36299	fs_permutations			7.89835	0.832502		1				0	7.84423	0.759746	1	490		0	GCCCCACGGAGGTGCCACGACACGATCCGCCGTTCTAAATTTGATAAAAATGGGCAACCACATGACCCCCCAGGCCGTGCTGGCGTTCGTGGCCCTCATCCCGCCGACCTTGCCCGGCACAAACATCGTGTTGGGGGCCCTTCCGGAGGACAGACACATCGACCGCCTGGCCAAACGCCAGCGCCCCGGCGACCTCCTCACGGCGACGCG	CGTTCTAAATTTGATAAAAATGGGCAACCACATGACCCCCCAGGCCGTGCTGGCGTTCGTGGCCCTCATCCCGCCGACCTTGCCCGGCACAAACATCGTGTTGGGGGCCCTTCCGGAGGACAGACACATCGACCGCCTGGCCAAACGCCAGCGCCCCGGCGA
36300	fs_permutations						0							0				GCCCCACGGAGGTGCCACTCGGCCGTTTGTCGTTCTAAATTTGATAAAAATGGGCAACCACATGACCCCCCAGAGCAAAGGGGCCAGCCTCAGGCCCCACAACAAACTGGGGCATTCCCAATTCAGCCATTTGTTCCTCAGGGTTTTCAGGGACAACAACCCCCACTGTCCCAAGTGTTTCAGGGAATAAGCCCTCCTCACGGCGACGCG	CGTTCTAAATTTGATAAAAATGGGCAACCACATGACCCCCCAGAGCAAAGGGGCCAGCCTCAGGCCCCACAACAAACTGGGGCATTCCCAATTCAGCCATTTGTTCCTCAGGGTTTTCAGGGACAACAACCCCCACTGTCCCAAGTGTTTCAGGGAATAAGC
36301	fs_permutations			7.50447	0.360301		1	9.52578	4.9625		2			0	192		0	GCCCCACGGAGGTGCCACAGCACAACGGGCCGTTCTAAATTTGATAAAAATGGGCAACCACATGACCCCCCACAGAACGCCTCCAGGCCTTGCAACACTTGGTCCGGAAGGCCCTGGAGGCAGGCCATATCGAACCCTACACCGGGCCAGGAAATAACCCAGTATTCCCAGTTAAAAAAGCCAATGGAACCTCCTCCTCACGGCGACGCG	CGTTCTAAATTTGATAAAAATGGGCAACCACATGACCCCCCACAGAACGCCTCCAGGCCTTGCAACACTTGGTCCGGAAGGCCCTGGAGGCAGGCCATATCGAACCCTACACCGGGCCAGGAAATAACCCAGTATTCCCAGTTAAAAAAGCCAATGGAACCT
36302	fs_permutations			7.96977	0.932818		1	8.14655	1.20354		1	7.43564	0.290224	1	127	37	0.291339	GCCCCACGGAGGTGCCACATGTTCGGGCAACGTTCTAAATTTGATAAAAATGGGCAACCACATGACCCCCCAGGGAAGATCTGGCCTTCCTACAAGGGAAGGCCAGGGAATTTTCTTCAGAGCAGACCAGAGCCAACAGCCCCACCAGAAGAGAGCTTCAGGTCTGGGGTAGAGACAACAACTCCCCCTCAGCCTCCTCACGGCGACGCG	CGTTCTAAATTTGATAAAAATGGGCAACCACATGACCCCCCAGGGAAGATCTGGCCTTCCTACAAGGGAAGGCCAGGGAATTTTCTTCAGAGCAGACCAGAGCCAACAGCCCCACCAGAAGAGAGCTTCAGGTCTGGGGTAGAGACAACAACTCCCCCTCAG
36303	fs_permutations			8.06243	1.07057		1	13.0978	71.4779		1	7.60806	0.472282	1	136		0	GCCCCACGGAGGTGCCACGGGCAATATTGCCGTTCTAAATTTGATAAAAATGGGCAACCACATGACCCCCCACAGCTGGGCCTTCTGGTCGTGTTCTTGGCCACCCAGGAGGTCCTTCGCAAGAGGTGGACAGCCAAGATCAGCATGCCAGCTATACTGATTGCTCTGCTAGTCCTGGTGTTTGGGGGCATTCCTCCTCACGGCGACGCG	CGTTCTAAATTTGATAAAAATGGGCAACCACATGACCCCCCACAGCTGGGCCTTCTGGTCGTGTTCTTGGCCACCCAGGAGGTCCTTCGCAAGAGGTGGACAGCCAAGATCAGCATGCCAGCTATACTGATTGCTCTGCTAGTCCTGGTGTTTGGGGGCATT
36304	fs_permutations			9.10023	3.40265		1				0	8.08015	1.09794	1	151		0	GCCCCACGGAGGTGCCACGAGACTTCAATGCGTTCTAAATTTGATAAAAATGGGCAACCATTGTCGGGAAACgccaggacggtcacctttggggtggtgacaagtgtgatcacttgggtggtggctgtgtttgcgtctctcccaggaatcatctttaccagatctcaaaaagaaggtcttcattacacctgcCCTCCTCACGGCGACGCG	CGTTCTAAATTTGATAAAAATGGGCAACCATTGTCGGGAAACGCCAGGACGGTCACCTTTGGGGTGGTGACAAGTGTGATCACTTGGGTGGTGGCTGTGTTTGCGTCTCTCCCAGGAATCATCTTTACCAGATCTCAAAAAGAAGGTCTTCATTACACCTGC
36305	fs_permutations			8.37135	1.59935		2					7.87033	0.794494	1	178		0	GCCCCACGGAGGTGCCACGACGGACGGGGACGTTCTAAATTTGATAAAAATGGGCAACCATTGTCGGGAAACGGCCTTGGTCCATGGGGAAAGAAGCCCCGCAATTTCCCCATGGCTCAAGTGCATCAGGGGCTGATGCCAACTGCTCCCCCAGAGGACCCAGCTGTGGATCTGCTAAAGAACTACATGCAGCCTCCTCACGGCGACGCG	CGTTCTAAATTTGATAAAAATGGGCAACCATTGTCGGGAAACGGCCTTGGTCCATGGGGAAAGAAGCCCCGCAATTTCCCCATGGCTCAAGTGCATCAGGGGCTGATGCCAACTGCTCCCCCAGAGGACCCAGCTGTGGATCTGCTAAAGAACTACATGCAG
36306	fs_permutations			9.90899	6.82035		1				0	7.57045	0.430688	1	354		0	GCCCCACGGAGGTGCCACTTCTGTCGCGCTCGTTCTAAATTTGATAAAAATGGGCAACCATTGTCGGGAAACGGACTGAGGGGCCAGCCCCAGGCCCCGAAACAAGCTTATGGGGCGGTCAGCTTTGTTCCAGCCAACAAAAACAACCCATTTCAAAGCTTACCAGAGCCACCCCAGGAAGTGCAGGATTGGCCTCCTCACGGCGACGCG	CGTTCTAAATTTGATAAAAATGGGCAACCATTGTCGGGAAACGGACTGAGGGGCCAGCCCCAGGCCCCGAAACAAGCTTATGGGGCGGTCAGCTTTGTTCCAGCCAACAAAAACAACCCATTTCAAAGCTTACCAGAGCCACCCCAGGAAGTGCAGGATTGG
36307	fs_permutations						0				0	8.05144	1.05376	1	43		0	GCCCCACGGAGGTGCCACTCCAAACCATGGCGTTCTAAATTTGATAAAAATGGGCAACCATTGTCGGGAAACGGGCAAGCGGCACCGTCCGCCAAAACAAACGGCAACTCCGACATCCCCGACGCCGCTACAAGCGCACCACCAATGGACAAAATGGTCGAACAGATCATCACAGCTATGGTGGGGAGAATCCCTCCTCACGGCGACGCG	CGTTCTAAATTTGATAAAAATGGGCAACCATTGTCGGGAAACGGGCAAGCGGCACCGTCCGCCAAAACAAACGGCAACTCCGACATCCCCGACGCCGCTACAAGCGCACCACCAATGGACAAAATGGTCGAACAGATCATCACAGCTATGGTGGGGAGAATC
36308	fs_permutations			8.58913	2.04635		2				0	7.8777	0.804426	1	702		0	GCCCCACGGAGGTGCCACAGCCGCTTAGCACGTTCTAAATTTGATAAAAATGGGCAACCATTGTCGGGAAACGGCCGTGCTGGCGTTCGTGGCCCTCATCCCGCCGACCTTGCCCGGCACAAACATCGTGTTGGGGGCCCTTCCGGAGGACAGACACATCGACCGCCTGGCCAAACGCCAGCGCCCCGGCGACCTCCTCACGGCGACGCG	CGTTCTAAATTTGATAAAAATGGGCAACCATTGTCGGGAAACGGCCGTGCTGGCGTTCGTGGCCCTCATCCCGCCGACCTTGCCCGGCACAAACATCGTGTTGGGGGCCCTTCCGGAGGACAGACACATCGACCGCCTGGCCAAACGCCAGCGCCCCGGCGA
36309	fs_permutations						0	9.15454	3.57706		3	8.04422	1.04279	1	262		0	GCCCCACGGAGGTGCCACGATACAACATCACGTTCTAAATTTGATAAAAATGGGCAACCATTGTCGGGAAACGAGCAAAGGGGCCAGCCTCAGGCCCCACAACAAACTGGGGCATTCCCAATTCAGCCATTTGTTCCTCAGGGTTTTCAGGGACAACAACCCCCACTGTCCCAAGTGTTTCAGGGAATAAGCCCTCCTCACGGCGACGCG	CGTTCTAAATTTGATAAAAATGGGCAACCATTGTCGGGAAACGAGCAAAGGGGCCAGCCTCAGGCCCCACAACAAACTGGGGCATTCCCAATTCAGCCATTTGTTCCTCAGGGTTTTCAGGGACAACAACCCCCACTGTCCCAAGTGTTTCAGGGAATAAGC
36310	fs_permutations			8.94561	2.94056		1							0	455		0	GCCCCACGGAGGTGCCACTCGAGCTTAACACGTTCTAAATTTGATAAAAATGGGCAACCATTGTCGGGAAACCAGAACGCCTCCAGGCCTTGCAACACTTGGTCCGGAAGGCCCTGGAGGCAGGCCATATCGAACCCTACACCGGGCCAGGAAATAACCCAGTATTCCCAGTTAAAAAAGCCAATGGAACCTCCTCCTCACGGCGACGCG	CGTTCTAAATTTGATAAAAATGGGCAACCATTGTCGGGAAACCAGAACGCCTCCAGGCCTTGCAACACTTGGTCCGGAAGGCCCTGGAGGCAGGCCATATCGAACCCTACACCGGGCCAGGAAATAACCCAGTATTCCCAGTTAAAAAAGCCAATGGAACCT
36311	fs_permutations			9.77577	6.11784		2				0			0	134		0	GCCCCACGGAGGTGCCACACAACGAGTTGTCGTTCTAAATTTGATAAAAATGGGCAACCATTGTCGGGAAACGGGAAGATCTGGCCTTCCTACAAGGGAAGGCCAGGGAATTTTCTTCAGAGCAGACCAGAGCCAACAGCCCCACCAGAAGAGAGCTTCAGGTCTGGGGTAGAGACAACAACTCCCCCTCAGCCTCCTCACGGCGACGCG	CGTTCTAAATTTGATAAAAATGGGCAACCATTGTCGGGAAACGGGAAGATCTGGCCTTCCTACAAGGGAAGGCCAGGGAATTTTCTTCAGAGCAGACCAGAGCCAACAGCCCCACCAGAAGAGAGCTTCAGGTCTGGGGTAGAGACAACAACTCCCCCTCAG
36312	fs_permutations			9.30243	4.08667		1				0	8.23763	1.35652	1	470		0	GCCCCACGGAGGTGCCACATAGCCTCTCGTCGTTCTAAATTTGATAAAAATGGGCAACCATTGTCGGGAAACCAGCTGGGCCTTCTGGTCGTGTTCTTGGCCACCCAGGAGGTCCTTCGCAAGAGGTGGACAGCCAAGATCAGCATGCCAGCTATACTGATTGCTCTGCTAGTCCTGGTGTTTGGGGGCATTCCTCCTCACGGCGACGCG	CGTTCTAAATTTGATAAAAATGGGCAACCATTGTCGGGAAACCAGCTGGGCCTTCTGGTCGTGTTCTTGGCCACCCAGGAGGTCCTTCGCAAGAGGTGGACAGCCAAGATCAGCATGCCAGCTATACTGATTGCTCTGCTAGTCCTGGTGTTTGGGGGCATT
36313	fs_permutations						0				0	7.53815	0.395833	1	86		0	GCCCCACGGAGGTGCCACAAAGCCCCAACACGTTCTAAATTTGATAAAAATGGGCAACCATTCCCTTTAAACgccaggacggtcacctttggggtggtgacaagtgtgatcacttgggtggtggctgtgtttgcgtctctcccaggaatcatctttaccagatctcaaaaagaaggtcttcattacacctgcCCTCCTCACGGCGACGCG	CGTTCTAAATTTGATAAAAATGGGCAACCATTCCCTTTAAACGCCAGGACGGTCACCTTTGGGGTGGTGACAAGTGTGATCACTTGGGTGGTGGCTGTGTTTGCGTCTCTCCCAGGAATCATCTTTACCAGATCTCAAAAAGAAGGTCTTCATTACACCTGC
36314	fs_permutations			13.5143	95.7817		1				0	8.41655	1.68666	2	166		0	GCCCCACGGAGGTGCCACGCATGTCTTGTTCGTTCTAAATTTGATAAAAATGGGCAACCATTCCCTTTAAACGGCCTTGGTCCATGGGGAAAGAAGCCCCGCAATTTCCCCATGGCTCAAGTGCATCAGGGGCTGATGCCAACTGCTCCCCCAGAGGACCCAGCTGTGGATCTGCTAAAGAACTACATGCAGCCTCCTCACGGCGACGCG	CGTTCTAAATTTGATAAAAATGGGCAACCATTCCCTTTAAACGGCCTTGGTCCATGGGGAAAGAAGCCCCGCAATTTCCCCATGGCTCAAGTGCATCAGGGGCTGATGCCAACTGCTCCCCCAGAGGACCCAGCTGTGGATCTGCTAAAGAACTACATGCAG
36315	fs_permutations			9.54252	5.03375		1				0	7.84818	0.764953	1	754		0	GCCCCACGGAGGTGCCACATGGCGACCTTGCGTTCTAAATTTGATAAAAATGGGCAACCATTCCCTTTAAACGGACTGAGGGGCCAGCCCCAGGCCCCGAAACAAGCTTATGGGGCGGTCAGCTTTGTTCCAGCCAACAAAAACAACCCATTTCAAAGCTTACCAGAGCCACCCCAGGAAGTGCAGGATTGGCCTCCTCACGGCGACGCG	CGTTCTAAATTTGATAAAAATGGGCAACCATTCCCTTTAAACGGACTGAGGGGCCAGCCCCAGGCCCCGAAACAAGCTTATGGGGCGGTCAGCTTTGTTCCAGCCAACAAAAACAACCCATTTCAAAGCTTACCAGAGCCACCCCAGGAAGTGCAGGATTGG
36316	fs_permutations			8.52794	1.91386		1				0	7.76097	0.652989	1	539		0	GCCCCACGGAGGTGCCACAGCCCCACAACGCGTTCTAAATTTGATAAAAATGGGCAACCATTCCCTTTAAACGGGCAAGCGGCACCGTCCGCCAAAACAAACGGCAACTCCGACATCCCCGACGCCGCTACAAGCGCACCACCAATGGACAAAATGGTCGAACAGATCATCACAGCTATGGTGGGGAGAATCCCTCCTCACGGCGACGCG	CGTTCTAAATTTGATAAAAATGGGCAACCATTCCCTTTAAACGGGCAAGCGGCACCGTCCGCCAAAACAAACGGCAACTCCGACATCCCCGACGCCGCTACAAGCGCACCACCAATGGACAAAATGGTCGAACAGATCATCACAGCTATGGTGGGGAGAATC
36317	fs_permutations			7.91903	0.86105		2	12.58	49.58		2	7.73972	0.626713	1	297		0	GCCCCACGGAGGTGCCACCACATGCAAGTTCGTTCTAAATTTGATAAAAATGGGCAACCATTCCCTTTAAACGGCCGTGCTGGCGTTCGTGGCCCTCATCCCGCCGACCTTGCCCGGCACAAACATCGTGTTGGGGGCCCTTCCGGAGGACAGACACATCGACCGCCTGGCCAAACGCCAGCGCCCCGGCGACCTCCTCACGGCGACGCG	CGTTCTAAATTTGATAAAAATGGGCAACCATTCCCTTTAAACGGCCGTGCTGGCGTTCGTGGCCCTCATCCCGCCGACCTTGCCCGGCACAAACATCGTGTTGGGGGCCCTTCCGGAGGACAGACACATCGACCGCCTGGCCAAACGCCAGCGCCCCGGCGA
36318	fs_permutations			9.30289	4.08833		1				0	7.56732	0.427282	1	1726		0	GCCCCACGGAGGTGCCACCAATTACATGATCGTTCTAAATTTGATAAAAATGGGCAACCATTCCCTTTAAACGAGCAAAGGGGCCAGCCTCAGGCCCCACAACAAACTGGGGCATTCCCAATTCAGCCATTTGTTCCTCAGGGTTTTCAGGGACAACAACCCCCACTGTCCCAAGTGTTTCAGGGAATAAGCCCTCCTCACGGCGACGCG	CGTTCTAAATTTGATAAAAATGGGCAACCATTCCCTTTAAACGAGCAAAGGGGCCAGCCTCAGGCCCCACAACAAACTGGGGCATTCCCAATTCAGCCATTTGTTCCTCAGGGTTTTCAGGGACAACAACCCCCACTGTCCCAAGTGTTTCAGGGAATAAGC
36319	fs_permutations						0					8.10392	1.13519	1	235		0	GCCCCACGGAGGTGCCACCCACGGCAAAAGCGTTCTAAATTTGATAAAAATGGGCAACCATTCCCTTTAAACCAGAACGCCTCCAGGCCTTGCAACACTTGGTCCGGAAGGCCCTGGAGGCAGGCCATATCGAACCCTACACCGGGCCAGGAAATAACCCAGTATTCCCAGTTAAAAAAGCCAATGGAACCTCCTCCTCACGGCGACGCG	CGTTCTAAATTTGATAAAAATGGGCAACCATTCCCTTTAAACCAGAACGCCTCCAGGCCTTGCAACACTTGGTCCGGAAGGCCCTGGAGGCAGGCCATATCGAACCCTACACCGGGCCAGGAAATAACCCAGTATTCCCAGTTAAAAAAGCCAATGGAACCT
36320	fs_permutations			8.04553	1.04479		1							0	43		0	GCCCCACGGAGGTGCCACGCAACCCGGAGTCGTTCTAAATTTGATAAAAATGGGCAACCATTCCCTTTAAACGGGAAGATCTGGCCTTCCTACAAGGGAAGGCCAGGGAATTTTCTTCAGAGCAGACCAGAGCCAACAGCCCCACCAGAAGAGAGCTTCAGGTCTGGGGTAGAGACAACAACTCCCCCTCAGCCTCCTCACGGCGACGCG	CGTTCTAAATTTGATAAAAATGGGCAACCATTCCCTTTAAACGGGAAGATCTGGCCTTCCTACAAGGGAAGGCCAGGGAATTTTCTTCAGAGCAGACCAGAGCCAACAGCCCCACCAGAAGAGAGCTTCAGGTCTGGGGTAGAGACAACAACTCCCCCTCAG
36321	fs_permutations						0							0	342		0	GCCCCACGGAGGTGCCACGCGAGTCCCGCTCGTTCTAAATTTGATAAAAATGGGCAACCATTCCCTTTAAACCAGCTGGGCCTTCTGGTCGTGTTCTTGGCCACCCAGGAGGTCCTTCGCAAGAGGTGGACAGCCAAGATCAGCATGCCAGCTATACTGATTGCTCTGCTAGTCCTGGTGTTTGGGGGCATTCCTCCTCACGGCGACGCG	CGTTCTAAATTTGATAAAAATGGGCAACCATTCCCTTTAAACCAGCTGGGCCTTCTGGTCGTGTTCTTGGCCACCCAGGAGGTCCTTCGCAAGAGGTGGACAGCCAAGATCAGCATGCCAGCTATACTGATTGCTCTGCTAGTCCTGGTGTTTGGGGGCATT
36322	fs_permutations			7.57381	0.434358		1					7.61797	0.483422	1	974		0	GCCCCACGGAGGTGCCACAGGATCATTTCACGTTCTAAATTTGATAAAAATGGGCAACCAGCTAATTTTTTAgccaggacggtcacctttggggtggtgacaagtgtgatcacttgggtggtggctgtgtttgcgtctctcccaggaatcatctttaccagatctcaaaaagaaggtcttcattacacctgcCCTCCTCACGGCGACGCG	CGTTCTAAATTTGATAAAAATGGGCAACCAGCTAATTTTTTAGCCAGGACGGTCACCTTTGGGGTGGTGACAAGTGTGATCACTTGGGTGGTGGCTGTGTTTGCGTCTCTCCCAGGAATCATCTTTACCAGATCTCAAAAAGAAGGTCTTCATTACACCTGC
36323	fs_permutations			9.16366	3.60701		1	13.14	73.6351		1	7.75602	0.646833	2	730		0	GCCCCACGGAGGTGCCACCTCGGAGTCTCACGTTCTAAATTTGATAAAAATGGGCAACCAGCTAATTTTTTAGGCCTTGGTCCATGGGGAAAGAAGCCCCGCAATTTCCCCATGGCTCAAGTGCATCAGGGGCTGATGCCAACTGCTCCCCCAGAGGACCCAGCTGTGGATCTGCTAAAGAACTACATGCAGCCTCCTCACGGCGACGCG	CGTTCTAAATTTGATAAAAATGGGCAACCAGCTAATTTTTTAGGCCTTGGTCCATGGGGAAAGAAGCCCCGCAATTTCCCCATGGCTCAAGTGCATCAGGGGCTGATGCCAACTGCTCCCCCAGAGGACCCAGCTGTGGATCTGCTAAAGAACTACATGCAG
36324	fs_permutations			9.77333	6.10557		1	8.41589	1.68537		2	7.59919	0.462378	1	227		0	GCCCCACGGAGGTGCCACCTACCAATTCAACGTTCTAAATTTGATAAAAATGGGCAACCAGCTAATTTTTTAGGACTGAGGGGCCAGCCCCAGGCCCCGAAACAAGCTTATGGGGCGGTCAGCTTTGTTCCAGCCAACAAAAACAACCCATTTCAAAGCTTACCAGAGCCACCCCAGGAAGTGCAGGATTGGCCTCCTCACGGCGACGCG	CGTTCTAAATTTGATAAAAATGGGCAACCAGCTAATTTTTTAGGACTGAGGGGCCAGCCCCAGGCCCCGAAACAAGCTTATGGGGCGGTCAGCTTTGTTCCAGCCAACAAAAACAACCCATTTCAAAGCTTACCAGAGCCACCCCAGGAAGTGCAGGATTGG
36325	fs_permutations			8.97534	3.02561		1				0	8.02195	1.0093	1	556	80	0.143885	GCCCCACGGAGGTGCCACTTAGATGGTCCCCGTTCTAAATTTGATAAAAATGGGCAACCAGCTAATTTTTTAGGGCAAGCGGCACCGTCCGCCAAAACAAACGGCAACTCCGACATCCCCGACGCCGCTACAAGCGCACCACCAATGGACAAAATGGTCGAACAGATCATCACAGCTATGGTGGGGAGAATCCCTCCTCACGGCGACGCG	CGTTCTAAATTTGATAAAAATGGGCAACCAGCTAATTTTTTAGGGCAAGCGGCACCGTCCGCCAAAACAAACGGCAACTCCGACATCCCCGACGCCGCTACAAGCGCACCACCAATGGACAAAATGGTCGAACAGATCATCACAGCTATGGTGGGGAGAATC
36326	fs_permutations			7.85577	0.775033		1	7.25587	0.122198		1	7.59742	0.460403	1	553		0	GCCCCACGGAGGTGCCACCCATACCCGCCCCGTTCTAAATTTGATAAAAATGGGCAACCAGCTAATTTTTTAGGCCGTGCTGGCGTTCGTGGCCCTCATCCCGCCGACCTTGCCCGGCACAAACATCGTGTTGGGGGCCCTTCCGGAGGACAGACACATCGACCGCCTGGCCAAACGCCAGCGCCCCGGCGACCTCCTCACGGCGACGCG	CGTTCTAAATTTGATAAAAATGGGCAACCAGCTAATTTTTTAGGCCGTGCTGGCGTTCGTGGCCCTCATCCCGCCGACCTTGCCCGGCACAAACATCGTGTTGGGGGCCCTTCCGGAGGACAGACACATCGACCGCCTGGCCAAACGCCAGCGCCCCGGCGA
36327	fs_permutations			9.48963	4.81141		1	8.04482	1.0437		1			0	444		0	GCCCCACGGAGGTGCCACTCTGGCTATGCCCGTTCTAAATTTGATAAAAATGGGCAACCAGCTAATTTTTTAGAGCAAAGGGGCCAGCCTCAGGCCCCACAACAAACTGGGGCATTCCCAATTCAGCCATTTGTTCCTCAGGGTTTTCAGGGACAACAACCCCCACTGTCCCAAGTGTTTCAGGGAATAAGCCCTCCTCACGGCGACGCG	CGTTCTAAATTTGATAAAAATGGGCAACCAGCTAATTTTTTAGAGCAAAGGGGCCAGCCTCAGGCCCCACAACAAACTGGGGCATTCCCAATTCAGCCATTTGTTCCTCAGGGTTTTCAGGGACAACAACCCCCACTGTCCCAAGTGTTTCAGGGAATAAGC
36328	fs_permutations			7.15353	0.0355		1	12.2045	37.9536		1				230		0	GCCCCACGGAGGTGCCACAAAACTAAGGGACGTTCTAAATTTGATAAAAATGGGCAACCAGCTAATTTTTTACAGAACGCCTCCAGGCCTTGCAACACTTGGTCCGGAAGGCCCTGGAGGCAGGCCATATCGAACCCTACACCGGGCCAGGAAATAACCCAGTATTCCCAGTTAAAAAAGCCAATGGAACCTCCTCCTCACGGCGACGCG	CGTTCTAAATTTGATAAAAATGGGCAACCAGCTAATTTTTTACAGAACGCCTCCAGGCCTTGCAACACTTGGTCCGGAAGGCCCTGGAGGCAGGCCATATCGAACCCTACACCGGGCCAGGAAATAACCCAGTATTCCCAGTTAAAAAAGCCAATGGAACCT
36329	fs_permutations						0				0	7.67581	0.549992	1	18		0	GCCCCACGGAGGTGCCACTCGCCATCGCACCGTTCTAAATTTGATAAAAATGGGCAACCAGCTAATTTTTTAGGGAAGATCTGGCCTTCCTACAAGGGAAGGCCAGGGAATTTTCTTCAGAGCAGACCAGAGCCAACAGCCCCACCAGAAGAGAGCTTCAGGTCTGGGGTAGAGACAACAACTCCCCCTCAGCCTCCTCACGGCGACGCG	CGTTCTAAATTTGATAAAAATGGGCAACCAGCTAATTTTTTAGGGAAGATCTGGCCTTCCTACAAGGGAAGGCCAGGGAATTTTCTTCAGAGCAGACCAGAGCCAACAGCCCCACCAGAAGAGAGCTTCAGGTCTGGGGTAGAGACAACAACTCCCCCTCAG
36330	fs_permutations						0				0	8.08973	1.11287	1	116		0	GCCCCACGGAGGTGCCACTCTGGGCTGGATCGTTCTAAATTTGATAAAAATGGGCAACCAGCTAATTTTTTACAGCTGGGCCTTCTGGTCGTGTTCTTGGCCACCCAGGAGGTCCTTCGCAAGAGGTGGACAGCCAAGATCAGCATGCCAGCTATACTGATTGCTCTGCTAGTCCTGGTGTTTGGGGGCATTCCTCCTCACGGCGACGCG	CGTTCTAAATTTGATAAAAATGGGCAACCAGCTAATTTTTTACAGCTGGGCCTTCTGGTCGTGTTCTTGGCCACCCAGGAGGTCCTTCGCAAGAGGTGGACAGCCAAGATCAGCATGCCAGCTATACTGATTGCTCTGCTAGTCCTGGTGTTTGGGGGCATT
36331	fs_permutations			8.16448	1.23289		1							0	143		0	GCCCCACGGAGGTGCCACAAAGAGCGAATCCGTTCTAAATTTGATAAAAATGGGCAACCAATTGATCCTTTTgccaggacggtcacctttggggtggtgacaagtgtgatcacttgggtggtggctgtgtttgcgtctctcccaggaatcatctttaccagatctcaaaaagaaggtcttcattacacctgcCCTCCTCACGGCGACGCG	CGTTCTAAATTTGATAAAAATGGGCAACCAATTGATCCTTTTGCCAGGACGGTCACCTTTGGGGTGGTGACAAGTGTGATCACTTGGGTGGTGGCTGTGTTTGCGTCTCTCCCAGGAATCATCTTTACCAGATCTCAAAAAGAAGGTCTTCATTACACCTGC
36332	fs_permutations			8.00449	0.983393		1	7.6296	0.496588		1	7.61614	0.481355	1	789		0	GCCCCACGGAGGTGCCACAGGCCACCTTCGCGTTCTAAATTTGATAAAAATGGGCAACCAATTGATCCTTTTGGCCTTGGTCCATGGGGAAAGAAGCCCCGCAATTTCCCCATGGCTCAAGTGCATCAGGGGCTGATGCCAACTGCTCCCCCAGAGGACCCAGCTGTGGATCTGCTAAAGAACTACATGCAGCCTCCTCACGGCGACGCG	CGTTCTAAATTTGATAAAAATGGGCAACCAATTGATCCTTTTGGCCTTGGTCCATGGGGAAAGAAGCCCCGCAATTTCCCCATGGCTCAAGTGCATCAGGGGCTGATGCCAACTGCTCCCCCAGAGGACCCAGCTGTGGATCTGCTAAAGAACTACATGCAG
36333	fs_permutations			8.35268	1.56408		3				0	7.79649	0.697776	1	108		0	GCCCCACGGAGGTGCCACATGTTATGGATGCGTTCTAAATTTGATAAAAATGGGCAACCAATTGATCCTTTTGGACTGAGGGGCCAGCCCCAGGCCCCGAAACAAGCTTATGGGGCGGTCAGCTTTGTTCCAGCCAACAAAAACAACCCATTTCAAAGCTTACCAGAGCCACCCCAGGAAGTGCAGGATTGGCCTCCTCACGGCGACGCG	CGTTCTAAATTTGATAAAAATGGGCAACCAATTGATCCTTTTGGACTGAGGGGCCAGCCCCAGGCCCCGAAACAAGCTTATGGGGCGGTCAGCTTTGTTCCAGCCAACAAAAACAACCCATTTCAAAGCTTACCAGAGCCACCCCAGGAAGTGCAGGATTGG
36334	fs_permutations			7.91174	0.850932		1				0			0	1294		0	GCCCCACGGAGGTGCCACCGATACAATCTTCGTTCTAAATTTGATAAAAATGGGCAACCAATTGATCCTTTTGGGCAAGCGGCACCGTCCGCCAAAACAAACGGCAACTCCGACATCCCCGACGCCGCTACAAGCGCACCACCAATGGACAAAATGGTCGAACAGATCATCACAGCTATGGTGGGGAGAATCCCTCCTCACGGCGACGCG	CGTTCTAAATTTGATAAAAATGGGCAACCAATTGATCCTTTTGGGCAAGCGGCACCGTCCGCCAAAACAAACGGCAACTCCGACATCCCCGACGCCGCTACAAGCGCACCACCAATGGACAAAATGGTCGAACAGATCATCACAGCTATGGTGGGGAGAATC
36335	fs_permutations						0				0	7.81618	0.723084	1	371		0	GCCCCACGGAGGTGCCACATGCTTGATTGTCGTTCTAAATTTGATAAAAATGGGCAACCAATTGATCCTTTTGGCCGTGCTGGCGTTCGTGGCCCTCATCCCGCCGACCTTGCCCGGCACAAACATCGTGTTGGGGGCCCTTCCGGAGGACAGACACATCGACCGCCTGGCCAAACGCCAGCGCCCCGGCGACCTCCTCACGGCGACGCG	CGTTCTAAATTTGATAAAAATGGGCAACCAATTGATCCTTTTGGCCGTGCTGGCGTTCGTGGCCCTCATCCCGCCGACCTTGCCCGGCACAAACATCGTGTTGGGGGCCCTTCCGGAGGACAGACACATCGACCGCCTGGCCAAACGCCAGCGCCCCGGCGA
36336	fs_permutations			7.81147	0.716997		1	13.4749	93.1704		1	7.75675	0.647739	1	1076		0	GCCCCACGGAGGTGCCACCGTCTAAAGGACCGTTCTAAATTTGATAAAAATGGGCAACCAATTGATCCTTTTGAGCAAAGGGGCCAGCCTCAGGCCCCACAACAAACTGGGGCATTCCCAATTCAGCCATTTGTTCCTCAGGGTTTTCAGGGACAACAACCCCCACTGTCCCAAGTGTTTCAGGGAATAAGCCCTCCTCACGGCGACGCG	CGTTCTAAATTTGATAAAAATGGGCAACCAATTGATCCTTTTGAGCAAAGGGGCCAGCCTCAGGCCCCACAACAAACTGGGGCATTCCCAATTCAGCCATTTGTTCCTCAGGGTTTTCAGGGACAACAACCCCCACTGTCCCAAGTGTTTCAGGGAATAAGC
36337	fs_permutations			7.92143	0.864384		1				0			0	1058		0	GCCCCACGGAGGTGCCACACTGGCCGTTATCGTTCTAAATTTGATAAAAATGGGCAACCAATTGATCCTTTTCAGAACGCCTCCAGGCCTTGCAACACTTGGTCCGGAAGGCCCTGGAGGCAGGCCATATCGAACCCTACACCGGGCCAGGAAATAACCCAGTATTCCCAGTTAAAAAAGCCAATGGAACCTCCTCCTCACGGCGACGCG	CGTTCTAAATTTGATAAAAATGGGCAACCAATTGATCCTTTTCAGAACGCCTCCAGGCCTTGCAACACTTGGTCCGGAAGGCCCTGGAGGCAGGCCATATCGAACCCTACACCGGGCCAGGAAATAACCCAGTATTCCCAGTTAAAAAAGCCAATGGAACCT
36338	fs_permutations						0	7.85867	0.778891		1	7.60562	0.469553	2	12		0	GCCCCACGGAGGTGCCACCACCCCTCTCGTCGTTCTAAATTTGATAAAAATGGGCAACCAATTGATCCTTTTGGGAAGATCTGGCCTTCCTACAAGGGAAGGCCAGGGAATTTTCTTCAGAGCAGACCAGAGCCAACAGCCCCACCAGAAGAGAGCTTCAGGTCTGGGGTAGAGACAACAACTCCCCCTCAGCCTCCTCACGGCGACGCG	CGTTCTAAATTTGATAAAAATGGGCAACCAATTGATCCTTTTGGGAAGATCTGGCCTTCCTACAAGGGAAGGCCAGGGAATTTTCTTCAGAGCAGACCAGAGCCAACAGCCCCACCAGAAGAGAGCTTCAGGTCTGGGGTAGAGACAACAACTCCCCCTCAG
36339	fs_permutations						0				0	8.0856	1.10643	1	163		0	GCCCCACGGAGGTGCCACTTCCTTAGAGCCCGTTCTAAATTTGATAAAAATGGGCAACCAATTGATCCTTTTCAGCTGGGCCTTCTGGTCGTGTTCTTGGCCACCCAGGAGGTCCTTCGCAAGAGGTGGACAGCCAAGATCAGCATGCCAGCTATACTGATTGCTCTGCTAGTCCTGGTGTTTGGGGGCATTCCTCCTCACGGCGACGCG	CGTTCTAAATTTGATAAAAATGGGCAACCAATTGATCCTTTTCAGCTGGGCCTTCTGGTCGTGTTCTTGGCCACCCAGGAGGTCCTTCGCAAGAGGTGGACAGCCAAGATCAGCATGCCAGCTATACTGATTGCTCTGCTAGTCCTGGTGTTTGGGGGCATT
36340	fs_permutations										0	7.99294	0.966435	2	10		0	GCCCCACGGAGGTGCCACGCCTGCTGCTCGCACCTCCCAAGGCCCCCCGAAATCAGCCAGtttgctttaaaagccaggacggtcacctttggggtggtgacaagtgtgatcacttgggtggtggctgtgtttgcgtctctcccaggaatcatctttaccagatctcaaaaagaaggtcttcattacacctgcCCTCCTCACGGCGACGCG	CACCTCCCAAGGCCCCCCGAAATCAGCCAGTTTGCTTTAAAAGCCAGGACGGTCACCTTTGGGGTGGTGACAAGTGTGATCACTTGGGTGGTGGCTGTGTTTGCGTCTCTCCCAGGAATCATCTTTACCAGATCTCAAAAAGAAGGTCTTCATTACACCTGC
36341	fs_permutations						0				0	7.9888	0.960382	1	519		0	GCCCCACGGAGGTGCCACATGAACTGCACACACCTCCCAAGGCCCCCCGAAATCAGCCAGtttgctttaaaaGGCCTTGGTCCATGGGGAAAGAAGCCCCGCAATTTCCCCATGGCTCAAGTGCATCAGGGGCTGATGCCAACTGCTCCCCCAGAGGACCCAGCTGTGGATCTGCTAAAGAACTACATGCAGCCTCCTCACGGCGACGCG	CACCTCCCAAGGCCCCCCGAAATCAGCCAGTTTGCTTTAAAAGGCCTTGGTCCATGGGGAAAGAAGCCCCGCAATTTCCCCATGGCTCAAGTGCATCAGGGGCTGATGCCAACTGCTCCCCCAGAGGACCCAGCTGTGGATCTGCTAAAGAACTACATGCAG
36342	fs_permutations			8.86588	2.72095		1	13.2855	81.5666		1			0	1038		0	GCCCCACGGAGGTGCCACAGGCGGGGAATACACCTCCCAAGGCCCCCCGAAATCAGCCAGtttgctttaaaaGGACTGAGGGGCCAGCCCCAGGCCCCGAAACAAGCTTATGGGGCGGTCAGCTTTGTTCCAGCCAACAAAAACAACCCATTTCAAAGCTTACCAGAGCCACCCCAGGAAGTGCAGGATTGGCCTCCTCACGGCGACGCG	CACCTCCCAAGGCCCCCCGAAATCAGCCAGTTTGCTTTAAAAGGACTGAGGGGCCAGCCCCAGGCCCCGAAACAAGCTTATGGGGCGGTCAGCTTTGTTCCAGCCAACAAAAACAACCCATTTCAAAGCTTACCAGAGCCACCCCAGGAAGTGCAGGATTGG
36343	fs_permutations			8.11483	1.15249		2				0	7.66908	0.542104	1	230		0	GCCCCACGGAGGTGCCACCTCGGGCAAACCCACCTCCCAAGGCCCCCCGAAATCAGCCAGtttgctttaaaaGGGCAAGCGGCACCGTCCGCCAAAACAAACGGCAACTCCGACATCCCCGACGCCGCTACAAGCGCACCACCAATGGACAAAATGGTCGAACAGATCATCACAGCTATGGTGGGGAGAATCCCTCCTCACGGCGACGCG	CACCTCCCAAGGCCCCCCGAAATCAGCCAGTTTGCTTTAAAAGGGCAAGCGGCACCGTCCGCCAAAACAAACGGCAACTCCGACATCCCCGACGCCGCTACAAGCGCACCACCAATGGACAAAATGGTCGAACAGATCATCACAGCTATGGTGGGGAGAATC
36344	fs_permutations						0				0	7.83064	0.741896	1	192		0	GCCCCACGGAGGTGCCACTCCGGGCCAACCCACCTCCCAAGGCCCCCCGAAATCAGCCAGtttgctttaaaaGGCCGTGCTGGCGTTCGTGGCCCTCATCCCGCCGACCTTGCCCGGCACAAACATCGTGTTGGGGGCCCTTCCGGAGGACAGACACATCGACCGCCTGGCCAAACGCCAGCGCCCCGGCGACCTCCTCACGGCGACGCG	CACCTCCCAAGGCCCCCCGAAATCAGCCAGTTTGCTTTAAAAGGCCGTGCTGGCGTTCGTGGCCCTCATCCCGCCGACCTTGCCCGGCACAAACATCGTGTTGGGGGCCCTTCCGGAGGACAGACACATCGACCGCCTGGCCAAACGCCAGCGCCCCGGCGA
36345	fs_permutations			8.27618	1.42423		1					8.04856	1.04938	1	82		0	GCCCCACGGAGGTGCCACAAGACTGGTTGCCACCTCCCAAGGCCCCCCGAAATCAGCCAGtttgctttaaaaGAGCAAAGGGGCCAGCCTCAGGCCCCACAACAAACTGGGGCATTCCCAATTCAGCCATTTGTTCCTCAGGGTTTTCAGGGACAACAACCCCCACTGTCCCAAGTGTTTCAGGGAATAAGCCCTCCTCACGGCGACGCG	CACCTCCCAAGGCCCCCCGAAATCAGCCAGTTTGCTTTAAAAGAGCAAAGGGGCCAGCCTCAGGCCCCACAACAAACTGGGGCATTCCCAATTCAGCCATTTGTTCCTCAGGGTTTTCAGGGACAACAACCCCCACTGTCCCAAGTGTTTCAGGGAATAAGC
36346	fs_permutations			8.25151	1.38069		1					7.89108	0.822577	1	415		0	GCCCCACGGAGGTGCCACCCTAGCATAAAACACCTCCCAAGGCCCCCCGAAATCAGCCAGtttgctttaaaaCAGAACGCCTCCAGGCCTTGCAACACTTGGTCCGGAAGGCCCTGGAGGCAGGCCATATCGAACCCTACACCGGGCCAGGAAATAACCCAGTATTCCCAGTTAAAAAAGCCAATGGAACCTCCTCCTCACGGCGACGCG	CACCTCCCAAGGCCCCCCGAAATCAGCCAGTTTGCTTTAAAACAGAACGCCTCCAGGCCTTGCAACACTTGGTCCGGAAGGCCCTGGAGGCAGGCCATATCGAACCCTACACCGGGCCAGGAAATAACCCAGTATTCCCAGTTAAAAAAGCCAATGGAACCT
36347	fs_permutations			8.02553	1.01465		1	12.2548	39.3422		1			0	183		0	GCCCCACGGAGGTGCCACGGGCGCGTTTCACACCTCCCAAGGCCCCCCGAAATCAGCCAGtttgctttaaaaGGGAAGATCTGGCCTTCCTACAAGGGAAGGCCAGGGAATTTTCTTCAGAGCAGACCAGAGCCAACAGCCCCACCAGAAGAGAGCTTCAGGTCTGGGGTAGAGACAACAACTCCCCCTCAGCCTCCTCACGGCGACGCG	CACCTCCCAAGGCCCCCCGAAATCAGCCAGTTTGCTTTAAAAGGGAAGATCTGGCCTTCCTACAAGGGAAGGCCAGGGAATTTTCTTCAGAGCAGACCAGAGCCAACAGCCCCACCAGAAGAGAGCTTCAGGTCTGGGGTAGAGACAACAACTCCCCCTCAG
36348	fs_permutations						0					7.36695	0.223535	1	949		0	GCCCCACGGAGGTGCCACCAAAATGGCGGTCACCTCCCAAGGCCCCCCGAAATCAGCCAGtttgctttaaaaCAGCTGGGCCTTCTGGTCGTGTTCTTGGCCACCCAGGAGGTCCTTCGCAAGAGGTGGACAGCCAAGATCAGCATGCCAGCTATACTGATTGCTCTGCTAGTCCTGGTGTTTGGGGGCATTCCTCCTCACGGCGACGCG	CACCTCCCAAGGCCCCCCGAAATCAGCCAGTTTGCTTTAAAACAGCTGGGCCTTCTGGTCGTGTTCTTGGCCACCCAGGAGGTCCTTCGCAAGAGGTGGACAGCCAAGATCAGCATGCCAGCTATACTGATTGCTCTGCTAGTCCTGGTGTTTGGGGGCATT
36349	fs_permutations						0	12.9827	65.908		1	8.00421	0.982983	1	34		0	GCCCCACGGAGGTGCCACCTAGAAAGCCGTCACCTCCCAAGGCCCCCCGAAATCAGCCAGGCGGGTTTTTTAgccaggacggtcacctttggggtggtgacaagtgtgatcacttgggtggtggctgtgtttgcgtctctcccaggaatcatctttaccagatctcaaaaagaaggtcttcattacacctgcCCTCCTCACGGCGACGCG	CACCTCCCAAGGCCCCCCGAAATCAGCCAGGCGGGTTTTTTAGCCAGGACGGTCACCTTTGGGGTGGTGACAAGTGTGATCACTTGGGTGGTGGCTGTGTTTGCGTCTCTCCCAGGAATCATCTTTACCAGATCTCAAAAAGAAGGTCTTCATTACACCTGC
36350	fs_permutations			9.08697	3.36104		1				0	7.82529	0.73491	2	208		0	GCCCCACGGAGGTGCCACCTGTCGCTCCAACACCTCCCAAGGCCCCCCGAAATCAGCCAGGCGGGTTTTTTAGGCCTTGGTCCATGGGGAAAGAAGCCCCGCAATTTCCCCATGGCTCAAGTGCATCAGGGGCTGATGCCAACTGCTCCCCCAGAGGACCCAGCTGTGGATCTGCTAAAGAACTACATGCAGCCTCCTCACGGCGACGCG	CACCTCCCAAGGCCCCCCGAAATCAGCCAGGCGGGTTTTTTAGGCCTTGGTCCATGGGGAAAGAAGCCCCGCAATTTCCCCATGGCTCAAGTGCATCAGGGGCTGATGCCAACTGCTCCCCCAGAGGACCCAGCTGTGGATCTGCTAAAGAACTACATGCAG
36351	fs_permutations			8.92313	2.87743		1	7.98452	0.954155		1			0	187		0	GCCCCACGGAGGTGCCACGAATCAAACCCTCACCTCCCAAGGCCCCCCGAAATCAGCCAGGCGGGTTTTTTAGGACTGAGGGGCCAGCCCCAGGCCCCGAAACAAGCTTATGGGGCGGTCAGCTTTGTTCCAGCCAACAAAAACAACCCATTTCAAAGCTTACCAGAGCCACCCCAGGAAGTGCAGGATTGGCCTCCTCACGGCGACGCG	CACCTCCCAAGGCCCCCCGAAATCAGCCAGGCGGGTTTTTTAGGACTGAGGGGCCAGCCCCAGGCCCCGAAACAAGCTTATGGGGCGGTCAGCTTTGTTCCAGCCAACAAAAACAACCCATTTCAAAGCTTACCAGAGCCACCCCAGGAAGTGCAGGATTGG
36352	fs_permutations			8.91678	2.85976		1				0			0	444		0	GCCCCACGGAGGTGCCACGGTCACTCGCCTCACCTCCCAAGGCCCCCCGAAATCAGCCAGGCGGGTTTTTTAGGGCAAGCGGCACCGTCCGCCAAAACAAACGGCAACTCCGACATCCCCGACGCCGCTACAAGCGCACCACCAATGGACAAAATGGTCGAACAGATCATCACAGCTATGGTGGGGAGAATCCCTCCTCACGGCGACGCG	CACCTCCCAAGGCCCCCCGAAATCAGCCAGGCGGGTTTTTTAGGGCAAGCGGCACCGTCCGCCAAAACAAACGGCAACTCCGACATCCCCGACGCCGCTACAAGCGCACCACCAATGGACAAAATGGTCGAACAGATCATCACAGCTATGGTGGGGAGAATC
36353	fs_permutations			7.98058	0.948428		1							0	207		0	GCCCCACGGAGGTGCCACCAACAAGTTTCGCACCTCCCAAGGCCCCCCGAAATCAGCCAGGCGGGTTTTTTAGGCCGTGCTGGCGTTCGTGGCCCTCATCCCGCCGACCTTGCCCGGCACAAACATCGTGTTGGGGGCCCTTCCGGAGGACAGACACATCGACCGCCTGGCCAAACGCCAGCGCCCCGGCGACCTCCTCACGGCGACGCG	CACCTCCCAAGGCCCCCCGAAATCAGCCAGGCGGGTTTTTTAGGCCGTGCTGGCGTTCGTGGCCCTCATCCCGCCGACCTTGCCCGGCACAAACATCGTGTTGGGGGCCCTTCCGGAGGACAGACACATCGACCGCCTGGCCAAACGCCAGCGCCCCGGCGA
36354	fs_permutations			8.22841	1.34059		1				0	8.25886	1.39357	1	174		0	GCCCCACGGAGGTGCCACGAAATGAGAAGACACCTCCCAAGGCCCCCCGAAATCAGCCAGGCGGGTTTTTTAGAGCAAAGGGGCCAGCCTCAGGCCCCACAACAAACTGGGGCATTCCCAATTCAGCCATTTGTTCCTCAGGGTTTTCAGGGACAACAACCCCCACTGTCCCAAGTGTTTCAGGGAATAAGCCCTCCTCACGGCGACGCG	CACCTCCCAAGGCCCCCCGAAATCAGCCAGGCGGGTTTTTTAGAGCAAAGGGGCCAGCCTCAGGCCCCACAACAAACTGGGGCATTCCCAATTCAGCCATTTGTTCCTCAGGGTTTTCAGGGACAACAACCCCCACTGTCCCAAGTGTTTCAGGGAATAAGC
36355	fs_permutations			8.22901	1.34161		1				0			0	115		0	GCCCCACGGAGGTGCCACAGCTCTTCCAAACACCTCCCAAGGCCCCCCGAAATCAGCCAGGCGGGTTTTTTACAGAACGCCTCCAGGCCTTGCAACACTTGGTCCGGAAGGCCCTGGAGGCAGGCCATATCGAACCCTACACCGGGCCAGGAAATAACCCAGTATTCCCAGTTAAAAAAGCCAATGGAACCTCCTCCTCACGGCGACGCG	CACCTCCCAAGGCCCCCCGAAATCAGCCAGGCGGGTTTTTTACAGAACGCCTCCAGGCCTTGCAACACTTGGTCCGGAAGGCCCTGGAGGCAGGCCATATCGAACCCTACACCGGGCCAGGAAATAACCCAGTATTCCCAGTTAAAAAAGCCAATGGAACCT
36356	fs_permutations			8.78761	2.51686		1					7.79723	0.698718	1	420		0	GCCCCACGGAGGTGCCACTTAGGAGTCTCGCACCTCCCAAGGCCCCCCGAAATCAGCCAGGCGGGTTTTTTAGGGAAGATCTGGCCTTCCTACAAGGGAAGGCCAGGGAATTTTCTTCAGAGCAGACCAGAGCCAACAGCCCCACCAGAAGAGAGCTTCAGGTCTGGGGTAGAGACAACAACTCCCCCTCAGCCTCCTCACGGCGACGCG	CACCTCCCAAGGCCCCCCGAAATCAGCCAGGCGGGTTTTTTAGGGAAGATCTGGCCTTCCTACAAGGGAAGGCCAGGGAATTTTCTTCAGAGCAGACCAGAGCCAACAGCCCCACCAGAAGAGAGCTTCAGGTCTGGGGTAGAGACAACAACTCCCCCTCAG
36357	fs_permutations											7.60364	0.467333	1				GCCCCACGGAGGTGCCACTCCACTGCTTTTCACCTCCCAAGGCCCCCCGAAATCAGCCAGGCGGGTTTTTTACAGCTGGGCCTTCTGGTCGTGTTCTTGGCCACCCAGGAGGTCCTTCGCAAGAGGTGGACAGCCAAGATCAGCATGCCAGCTATACTGATTGCTCTGCTAGTCCTGGTGTTTGGGGGCATTCCTCCTCACGGCGACGCG	CACCTCCCAAGGCCCCCCGAAATCAGCCAGGCGGGTTTTTTACAGCTGGGCCTTCTGGTCGTGTTCTTGGCCACCCAGGAGGTCCTTCGCAAGAGGTGGACAGCCAAGATCAGCATGCCAGCTATACTGATTGCTCTGCTAGTCCTGGTGTTTGGGGGCATT
36358	fs_permutations						0				0	8.10599	1.13845	1	146		0	GCCCCACGGAGGTGCCACAATAGACGGATGCACCTCCCAAGGCCCCCCGAAATCAGCCAGCATCAGGGAAACgccaggacggtcacctttggggtggtgacaagtgtgatcacttgggtggtggctgtgtttgcgtctctcccaggaatcatctttaccagatctcaaaaagaaggtcttcattacacctgcCCTCCTCACGGCGACGCG	CACCTCCCAAGGCCCCCCGAAATCAGCCAGCATCAGGGAAACGCCAGGACGGTCACCTTTGGGGTGGTGACAAGTGTGATCACTTGGGTGGTGGCTGTGTTTGCGTCTCTCCCAGGAATCATCTTTACCAGATCTCAAAAAGAAGGTCTTCATTACACCTGC
36359	fs_permutations											7.77719	0.673306	1	36		0	GCCCCACGGAGGTGCCACGTCAATAGCATCCACCTCCCAAGGCCCCCCGAAATCAGCCAGCATCAGGGAAACGGCCTTGGTCCATGGGGAAAGAAGCCCCGCAATTTCCCCATGGCTCAAGTGCATCAGGGGCTGATGCCAACTGCTCCCCCAGAGGACCCAGCTGTGGATCTGCTAAAGAACTACATGCAGCCTCCTCACGGCGACGCG	CACCTCCCAAGGCCCCCCGAAATCAGCCAGCATCAGGGAAACGGCCTTGGTCCATGGGGAAAGAAGCCCCGCAATTTCCCCATGGCTCAAGTGCATCAGGGGCTGATGCCAACTGCTCCCCCAGAGGACCCAGCTGTGGATCTGCTAAAGAACTACATGCAG
36360	fs_permutations						0				0	7.53895	0.396686	1	120		0	GCCCCACGGAGGTGCCACCTGGCGACGACGCACCTCCCAAGGCCCCCCGAAATCAGCCAGCATCAGGGAAACGGACTGAGGGGCCAGCCCCAGGCCCCGAAACAAGCTTATGGGGCGGTCAGCTTTGTTCCAGCCAACAAAAACAACCCATTTCAAAGCTTACCAGAGCCACCCCAGGAAGTGCAGGATTGGCCTCCTCACGGCGACGCG	CACCTCCCAAGGCCCCCCGAAATCAGCCAGCATCAGGGAAACGGACTGAGGGGCCAGCCCCAGGCCCCGAAACAAGCTTATGGGGCGGTCAGCTTTGTTCCAGCCAACAAAAACAACCCATTTCAAAGCTTACCAGAGCCACCCCAGGAAGTGCAGGATTGG
36361	fs_permutations						0				0			0	362		0	GCCCCACGGAGGTGCCACGCGCTTGCATGTCACCTCCCAAGGCCCCCCGAAATCAGCCAGCATCAGGGAAACGGGCAAGCGGCACCGTCCGCCAAAACAAACGGCAACTCCGACATCCCCGACGCCGCTACAAGCGCACCACCAATGGACAAAATGGTCGAACAGATCATCACAGCTATGGTGGGGAGAATCCCTCCTCACGGCGACGCG	CACCTCCCAAGGCCCCCCGAAATCAGCCAGCATCAGGGAAACGGGCAAGCGGCACCGTCCGCCAAAACAAACGGCAACTCCGACATCCCCGACGCCGCTACAAGCGCACCACCAATGGACAAAATGGTCGAACAGATCATCACAGCTATGGTGGGGAGAATC
36362	fs_permutations						0							0	34		0	GCCCCACGGAGGTGCCACACTAGCGAGGAGCACCTCCCAAGGCCCCCCGAAATCAGCCAGCATCAGGGAAACGGCCGTGCTGGCGTTCGTGGCCCTCATCCCGCCGACCTTGCCCGGCACAAACATCGTGTTGGGGGCCCTTCCGGAGGACAGACACATCGACCGCCTGGCCAAACGCCAGCGCCCCGGCGACCTCCTCACGGCGACGCG	CACCTCCCAAGGCCCCCCGAAATCAGCCAGCATCAGGGAAACGGCCGTGCTGGCGTTCGTGGCCCTCATCCCGCCGACCTTGCCCGGCACAAACATCGTGTTGGGGGCCCTTCCGGAGGACAGACACATCGACCGCCTGGCCAAACGCCAGCGCCCCGGCGA
36363	fs_permutations											8.03459	1.02824	1	34		0	GCCCCACGGAGGTGCCACACTGCACTATCGCACCTCCCAAGGCCCCCCGAAATCAGCCAGCATCAGGGAAACGAGCAAAGGGGCCAGCCTCAGGCCCCACAACAAACTGGGGCATTCCCAATTCAGCCATTTGTTCCTCAGGGTTTTCAGGGACAACAACCCCCACTGTCCCAAGTGTTTCAGGGAATAAGCCCTCCTCACGGCGACGCG	CACCTCCCAAGGCCCCCCGAAATCAGCCAGCATCAGGGAAACGAGCAAAGGGGCCAGCCTCAGGCCCCACAACAAACTGGGGCATTCCCAATTCAGCCATTTGTTCCTCAGGGTTTTCAGGGACAACAACCCCCACTGTCCCAAGTGTTTCAGGGAATAAGC
36364	fs_permutations						0							0	47		0	GCCCCACGGAGGTGCCACCCTTCTGGCCATCACCTCCCAAGGCCCCCCGAAATCAGCCAGCATCAGGGAAACCAGAACGCCTCCAGGCCTTGCAACACTTGGTCCGGAAGGCCCTGGAGGCAGGCCATATCGAACCCTACACCGGGCCAGGAAATAACCCAGTATTCCCAGTTAAAAAAGCCAATGGAACCTCCTCCTCACGGCGACGCG	CACCTCCCAAGGCCCCCCGAAATCAGCCAGCATCAGGGAAACCAGAACGCCTCCAGGCCTTGCAACACTTGGTCCGGAAGGCCCTGGAGGCAGGCCATATCGAACCCTACACCGGGCCAGGAAATAACCCAGTATTCCCAGTTAAAAAAGCCAATGGAACCT
36365	fs_permutations			7.80768	0.712121		1	8.67975	2.25315		1	8.13683	1.18777	1	193	4	0.0207254	GCCCCACGGAGGTGCCACCATCGCAATTTTCACCTCCCAAGGCCCCCCGAAATCAGCCAGCATCAGGGAAACGGGAAGATCTGGCCTTCCTACAAGGGAAGGCCAGGGAATTTTCTTCAGAGCAGACCAGAGCCAACAGCCCCACCAGAAGAGAGCTTCAGGTCTGGGGTAGAGACAACAACTCCCCCTCAGCCTCCTCACGGCGACGCG	CACCTCCCAAGGCCCCCCGAAATCAGCCAGCATCAGGGAAACGGGAAGATCTGGCCTTCCTACAAGGGAAGGCCAGGGAATTTTCTTCAGAGCAGACCAGAGCCAACAGCCCCACCAGAAGAGAGCTTCAGGTCTGGGGTAGAGACAACAACTCCCCCTCAG
36366	fs_permutations			10.0302	7.51814		1	13.0978	71.4779		1	7.68017	0.555111	1	161		0	GCCCCACGGAGGTGCCACGCCCATAACTCTCACCTCCCAAGGCCCCCCGAAATCAGCCAGCATCAGGGAAACCAGCTGGGCCTTCTGGTCGTGTTCTTGGCCACCCAGGAGGTCCTTCGCAAGAGGTGGACAGCCAAGATCAGCATGCCAGCTATACTGATTGCTCTGCTAGTCCTGGTGTTTGGGGGCATTCCTCCTCACGGCGACGCG	CACCTCCCAAGGCCCCCCGAAATCAGCCAGCATCAGGGAAACCAGCTGGGCCTTCTGGTCGTGTTCTTGGCCACCCAGGAGGTCCTTCGCAAGAGGTGGACAGCCAAGATCAGCATGCCAGCTATACTGATTGCTCTGCTAGTCCTGGTGTTTGGGGGCATT
36367	fs_permutations						0							0	172		0	GCCCCACGGAGGTGCCACAAAACTTGTCTCCACCTCCCAAGGCCCCCCGAAATCAGCCAGAAGCCTTTAAATgccaggacggtcacctttggggtggtgacaagtgtgatcacttgggtggtggctgtgtttgcgtctctcccaggaatcatctttaccagatctcaaaaagaaggtcttcattacacctgcCCTCCTCACGGCGACGCG	CACCTCCCAAGGCCCCCCGAAATCAGCCAGAAGCCTTTAAATGCCAGGACGGTCACCTTTGGGGTGGTGACAAGTGTGATCACTTGGGTGGTGGCTGTGTTTGCGTCTCTCCCAGGAATCATCTTTACCAGATCTCAAAAAGAAGGTCTTCATTACACCTGC
36368	fs_permutations							7.12928	0.0158353		1			0	33		0	GCCCCACGGAGGTGCCACACAAGCGGAAAGCACCTCCCAAGGCCCCCCGAAATCAGCCAGAAGCCTTTAAATGGCCTTGGTCCATGGGGAAAGAAGCCCCGCAATTTCCCCATGGCTCAAGTGCATCAGGGGCTGATGCCAACTGCTCCCCCAGAGGACCCAGCTGTGGATCTGCTAAAGAACTACATGCAGCCTCCTCACGGCGACGCG	CACCTCCCAAGGCCCCCCGAAATCAGCCAGAAGCCTTTAAATGGCCTTGGTCCATGGGGAAAGAAGCCCCGCAATTTCCCCATGGCTCAAGTGCATCAGGGGCTGATGCCAACTGCTCCCCCAGAGGACCCAGCTGTGGATCTGCTAAAGAACTACATGCAG
36369	fs_permutations			9.4391	4.60642		1	13.3792	87.1182		1	7.2658	0.130949	1	482		0	GCCCCACGGAGGTGCCACCATGCAAGGCATCACCTCCCAAGGCCCCCCGAAATCAGCCAGAAGCCTTTAAATGGACTGAGGGGCCAGCCCCAGGCCCCGAAACAAGCTTATGGGGCGGTCAGCTTTGTTCCAGCCAACAAAAACAACCCATTTCAAAGCTTACCAGAGCCACCCCAGGAAGTGCAGGATTGGCCTCCTCACGGCGACGCG	CACCTCCCAAGGCCCCCCGAAATCAGCCAGAAGCCTTTAAATGGACTGAGGGGCCAGCCCCAGGCCCCGAAACAAGCTTATGGGGCGGTCAGCTTTGTTCCAGCCAACAAAAACAACCCATTTCAAAGCTTACCAGAGCCACCCCAGGAAGTGCAGGATTGG
36370	fs_permutations			8.37887	1.61369		1					7.79208	0.69216	2	51		0	GCCCCACGGAGGTGCCACCATGCACTGGGGCACCTCCCAAGGCCCCCCGAAATCAGCCAGAAGCCTTTAAATGGGCAAGCGGCACCGTCCGCCAAAACAAACGGCAACTCCGACATCCCCGACGCCGCTACAAGCGCACCACCAATGGACAAAATGGTCGAACAGATCATCACAGCTATGGTGGGGAGAATCCCTCCTCACGGCGACGCG	CACCTCCCAAGGCCCCCCGAAATCAGCCAGAAGCCTTTAAATGGGCAAGCGGCACCGTCCGCCAAAACAAACGGCAACTCCGACATCCCCGACGCCGCTACAAGCGCACCACCAATGGACAAAATGGTCGAACAGATCATCACAGCTATGGTGGGGAGAATC
36371	fs_permutations						0	12.3971	43.5379		1	7.68381	0.55941	1	125		0	GCCCCACGGAGGTGCCACATATCGCCCCTCCACCTCCCAAGGCCCCCCGAAATCAGCCAGAAGCCTTTAAATGGCCGTGCTGGCGTTCGTGGCCCTCATCCCGCCGACCTTGCCCGGCACAAACATCGTGTTGGGGGCCCTTCCGGAGGACAGACACATCGACCGCCTGGCCAAACGCCAGCGCCCCGGCGACCTCCTCACGGCGACGCG	CACCTCCCAAGGCCCCCCGAAATCAGCCAGAAGCCTTTAAATGGCCGTGCTGGCGTTCGTGGCCCTCATCCCGCCGACCTTGCCCGGCACAAACATCGTGTTGGGGGCCCTTCCGGAGGACAGACACATCGACCGCCTGGCCAAACGCCAGCGCCCCGGCGA
36372	fs_permutations			8.01418	0.997732		1	7.78792	0.686873		1	7.63416	0.501781	1	197		0	GCCCCACGGAGGTGCCACCGTCCTTTGCACCACCTCCCAAGGCCCCCCGAAATCAGCCAGAAGCCTTTAAATGAGCAAAGGGGCCAGCCTCAGGCCCCACAACAAACTGGGGCATTCCCAATTCAGCCATTTGTTCCTCAGGGTTTTCAGGGACAACAACCCCCACTGTCCCAAGTGTTTCAGGGAATAAGCCCTCCTCACGGCGACGCG	CACCTCCCAAGGCCCCCCGAAATCAGCCAGAAGCCTTTAAATGAGCAAAGGGGCCAGCCTCAGGCCCCACAACAAACTGGGGCATTCCCAATTCAGCCATTTGTTCCTCAGGGTTTTCAGGGACAACAACCCCCACTGTCCCAAGTGTTTCAGGGAATAAGC
36373	fs_permutations			9.26452	3.95104		2					7.63058	0.497705	2	100		0	GCCCCACGGAGGTGCCACGAGCACAACGAACACCTCCCAAGGCCCCCCGAAATCAGCCAGAAGCCTTTAAATCAGAACGCCTCCAGGCCTTGCAACACTTGGTCCGGAAGGCCCTGGAGGCAGGCCATATCGAACCCTACACCGGGCCAGGAAATAACCCAGTATTCCCAGTTAAAAAAGCCAATGGAACCTCCTCCTCACGGCGACGCG	CACCTCCCAAGGCCCCCCGAAATCAGCCAGAAGCCTTTAAATCAGAACGCCTCCAGGCCTTGCAACACTTGGTCCGGAAGGCCCTGGAGGCAGGCCATATCGAACCCTACACCGGGCCAGGAAATAACCCAGTATTCCCAGTTAAAAAAGCCAATGGAACCT
36374	fs_permutations						0					8.05476	1.05883	1	93		0	GCCCCACGGAGGTGCCACTGGCTGCACGATCACCTCCCAAGGCCCCCCGAAATCAGCCAGAAGCCTTTAAATGGGAAGATCTGGCCTTCCTACAAGGGAAGGCCAGGGAATTTTCTTCAGAGCAGACCAGAGCCAACAGCCCCACCAGAAGAGAGCTTCAGGTCTGGGGTAGAGACAACAACTCCCCCTCAGCCTCCTCACGGCGACGCG	CACCTCCCAAGGCCCCCCGAAATCAGCCAGAAGCCTTTAAATGGGAAGATCTGGCCTTCCTACAAGGGAAGGCCAGGGAATTTTCTTCAGAGCAGACCAGAGCCAACAGCCCCACCAGAAGAGAGCTTCAGGTCTGGGGTAGAGACAACAACTCCCCCTCAG
36375	fs_permutations						0					7.47025	0.325041	1	123		0	GCCCCACGGAGGTGCCACAAACTCCCCGGCCACCTCCCAAGGCCCCCCGAAATCAGCCAGAAGCCTTTAAATCAGCTGGGCCTTCTGGTCGTGTTCTTGGCCACCCAGGAGGTCCTTCGCAAGAGGTGGACAGCCAAGATCAGCATGCCAGCTATACTGATTGCTCTGCTAGTCCTGGTGTTTGGGGGCATTCCTCCTCACGGCGACGCG	CACCTCCCAAGGCCCCCCGAAATCAGCCAGAAGCCTTTAAATCAGCTGGGCCTTCTGGTCGTGTTCTTGGCCACCCAGGAGGTCCTTCGCAAGAGGTGGACAGCCAAGATCAGCATGCCAGCTATACTGATTGCTCTGCTAGTCCTGGTGTTTGGGGGCATT
36376	fs_permutations						0							0	37		0	GCCCCACGGAGGTGCCACACGACTCGGCTGCACCTCCCAAGGCCCCCCGAAATCAGCCAGCATGACCCCCCAgccaggacggtcacctttggggtggtgacaagtgtgatcacttgggtggtggctgtgtttgcgtctctcccaggaatcatctttaccagatctcaaaaagaaggtcttcattacacctgcCCTCCTCACGGCGACGCG	CACCTCCCAAGGCCCCCCGAAATCAGCCAGCATGACCCCCCAGCCAGGACGGTCACCTTTGGGGTGGTGACAAGTGTGATCACTTGGGTGGTGGCTGTGTTTGCGTCTCTCCCAGGAATCATCTTTACCAGATCTCAAAAAGAAGGTCTTCATTACACCTGC
36377	fs_permutations										0				9		0	GCCCCACGGAGGTGCCACACGAACCACAACCACCTCCCAAGGCCCCCCGAAATCAGCCAGCATGACCCCCCAGGCCTTGGTCCATGGGGAAAGAAGCCCCGCAATTTCCCCATGGCTCAAGTGCATCAGGGGCTGATGCCAACTGCTCCCCCAGAGGACCCAGCTGTGGATCTGCTAAAGAACTACATGCAGCCTCCTCACGGCGACGCG	CACCTCCCAAGGCCCCCCGAAATCAGCCAGCATGACCCCCCAGGCCTTGGTCCATGGGGAAAGAAGCCCCGCAATTTCCCCATGGCTCAAGTGCATCAGGGGCTGATGCCAACTGCTCCCCCAGAGGACCCAGCTGTGGATCTGCTAAAGAACTACATGCAG
36378	fs_permutations						0				0			0	82		0	GCCCCACGGAGGTGCCACCAATATGATGATCACCTCCCAAGGCCCCCCGAAATCAGCCAGCATGACCCCCCAGGACTGAGGGGCCAGCCCCAGGCCCCGAAACAAGCTTATGGGGCGGTCAGCTTTGTTCCAGCCAACAAAAACAACCCATTTCAAAGCTTACCAGAGCCACCCCAGGAAGTGCAGGATTGGCCTCCTCACGGCGACGCG	CACCTCCCAAGGCCCCCCGAAATCAGCCAGCATGACCCCCCAGGACTGAGGGGCCAGCCCCAGGCCCCGAAACAAGCTTATGGGGCGGTCAGCTTTGTTCCAGCCAACAAAAACAACCCATTTCAAAGCTTACCAGAGCCACCCCAGGAAGTGCAGGATTGG
36379	fs_permutations										0							GCCCCACGGAGGTGCCACTGGGAAGGACGGCACCTCCCAAGGCCCCCCGAAATCAGCCAGCATGACCCCCCAGGGCAAGCGGCACCGTCCGCCAAAACAAACGGCAACTCCGACATCCCCGACGCCGCTACAAGCGCACCACCAATGGACAAAATGGTCGAACAGATCATCACAGCTATGGTGGGGAGAATCCCTCCTCACGGCGACGCG	CACCTCCCAAGGCCCCCCGAAATCAGCCAGCATGACCCCCCAGGGCAAGCGGCACCGTCCGCCAAAACAAACGGCAACTCCGACATCCCCGACGCCGCTACAAGCGCACCACCAATGGACAAAATGGTCGAACAGATCATCACAGCTATGGTGGGGAGAATC
36380	fs_permutations			8.28124	1.43325		2				0	7.69115	0.56809	1	379		0	GCCCCACGGAGGTGCCACGTCTCCGCACTACACCTCCCAAGGCCCCCCGAAATCAGCCAGCATGACCCCCCAGGCCGTGCTGGCGTTCGTGGCCCTCATCCCGCCGACCTTGCCCGGCACAAACATCGTGTTGGGGGCCCTTCCGGAGGACAGACACATCGACCGCCTGGCCAAACGCCAGCGCCCCGGCGACCTCCTCACGGCGACGCG	CACCTCCCAAGGCCCCCCGAAATCAGCCAGCATGACCCCCCAGGCCGTGCTGGCGTTCGTGGCCCTCATCCCGCCGACCTTGCCCGGCACAAACATCGTGTTGGGGGCCCTTCCGGAGGACAGACACATCGACCGCCTGGCCAAACGCCAGCGCCCCGGCGA
36381	fs_permutations														36		0	GCCCCACGGAGGTGCCACGAACTTGGGGACCACCTCCCAAGGCCCCCCGAAATCAGCCAGCATGACCCCCCAGAGCAAAGGGGCCAGCCTCAGGCCCCACAACAAACTGGGGCATTCCCAATTCAGCCATTTGTTCCTCAGGGTTTTCAGGGACAACAACCCCCACTGTCCCAAGTGTTTCAGGGAATAAGCCCTCCTCACGGCGACGCG	CACCTCCCAAGGCCCCCCGAAATCAGCCAGCATGACCCCCCAGAGCAAAGGGGCCAGCCTCAGGCCCCACAACAAACTGGGGCATTCCCAATTCAGCCATTTGTTCCTCAGGGTTTTCAGGGACAACAACCCCCACTGTCCCAAGTGTTTCAGGGAATAAGC
36382	fs_permutations										0			0	88	56	0.636364	GCCCCACGGAGGTGCCACGCTACTCAATACCACCTCCCAAGGCCCCCCGAAATCAGCCAGCATGACCCCCCACAGAACGCCTCCAGGCCTTGCAACACTTGGTCCGGAAGGCCCTGGAGGCAGGCCATATCGAACCCTACACCGGGCCAGGAAATAACCCAGTATTCCCAGTTAAAAAAGCCAATGGAACCTCCTCCTCACGGCGACGCG	CACCTCCCAAGGCCCCCCGAAATCAGCCAGCATGACCCCCCACAGAACGCCTCCAGGCCTTGCAACACTTGGTCCGGAAGGCCCTGGAGGCAGGCCATATCGAACCCTACACCGGGCCAGGAAATAACCCAGTATTCCCAGTTAAAAAAGCCAATGGAACCT
36383	fs_permutations													0	155	47	0.303226	GCCCCACGGAGGTGCCACTCGCTCACACACCACCTCCCAAGGCCCCCCGAAATCAGCCAGCATGACCCCCCAGGGAAGATCTGGCCTTCCTACAAGGGAAGGCCAGGGAATTTTCTTCAGAGCAGACCAGAGCCAACAGCCCCACCAGAAGAGAGCTTCAGGTCTGGGGTAGAGACAACAACTCCCCCTCAGCCTCCTCACGGCGACGCG	CACCTCCCAAGGCCCCCCGAAATCAGCCAGCATGACCCCCCAGGGAAGATCTGGCCTTCCTACAAGGGAAGGCCAGGGAATTTTCTTCAGAGCAGACCAGAGCCAACAGCCCCACCAGAAGAGAGCTTCAGGTCTGGGGTAGAGACAACAACTCCCCCTCAG
36384	fs_permutations													0				GCCCCACGGAGGTGCCACTCTCCGCGTTTTCACCTCCCAAGGCCCCCCGAAATCAGCCAGCATGACCCCCCACAGCTGGGCCTTCTGGTCGTGTTCTTGGCCACCCAGGAGGTCCTTCGCAAGAGGTGGACAGCCAAGATCAGCATGCCAGCTATACTGATTGCTCTGCTAGTCCTGGTGTTTGGGGGCATTCCTCCTCACGGCGACGCG	CACCTCCCAAGGCCCCCCGAAATCAGCCAGCATGACCCCCCACAGCTGGGCCTTCTGGTCGTGTTCTTGGCCACCCAGGAGGTCCTTCGCAAGAGGTGGACAGCCAAGATCAGCATGCCAGCTATACTGATTGCTCTGCTAGTCCTGGTGTTTGGGGGCATT
36385	fs_permutations			9.52973	4.97924		1				0	8.04976	1.05122	1	30		0	GCCCCACGGAGGTGCCACCAACTGACTAGACACCTCCCAAGGCCCCCCGAAATCAGCCAGTTGTCGGGAAACgccaggacggtcacctttggggtggtgacaagtgtgatcacttgggtggtggctgtgtttgcgtctctcccaggaatcatctttaccagatctcaaaaagaaggtcttcattacacctgcCCTCCTCACGGCGACGCG	CACCTCCCAAGGCCCCCCGAAATCAGCCAGTTGTCGGGAAACGCCAGGACGGTCACCTTTGGGGTGGTGACAAGTGTGATCACTTGGGTGGTGGCTGTGTTTGCGTCTCTCCCAGGAATCATCTTTACCAGATCTCAAAAAGAAGGTCTTCATTACACCTGC
36386	fs_permutations			7.82765	0.737992		1							0	93		0	GCCCCACGGAGGTGCCACGCCGTTGTCTGCCACCTCCCAAGGCCCCCCGAAATCAGCCAGTTGTCGGGAAACGGCCTTGGTCCATGGGGAAAGAAGCCCCGCAATTTCCCCATGGCTCAAGTGCATCAGGGGCTGATGCCAACTGCTCCCCCAGAGGACCCAGCTGTGGATCTGCTAAAGAACTACATGCAGCCTCCTCACGGCGACGCG	CACCTCCCAAGGCCCCCCGAAATCAGCCAGTTGTCGGGAAACGGCCTTGGTCCATGGGGAAAGAAGCCCCGCAATTTCCCCATGGCTCAAGTGCATCAGGGGCTGATGCCAACTGCTCCCCCAGAGGACCCAGCTGTGGATCTGCTAAAGAACTACATGCAG
36387	fs_permutations						0	12.8065	58.1999		1	7.5476	0.405946	1	198		0	GCCCCACGGAGGTGCCACCGAGCATCTGGTCACCTCCCAAGGCCCCCCGAAATCAGCCAGTTGTCGGGAAACGGACTGAGGGGCCAGCCCCAGGCCCCGAAACAAGCTTATGGGGCGGTCAGCTTTGTTCCAGCCAACAAAAACAACCCATTTCAAAGCTTACCAGAGCCACCCCAGGAAGTGCAGGATTGGCCTCCTCACGGCGACGCG	CACCTCCCAAGGCCCCCCGAAATCAGCCAGTTGTCGGGAAACGGACTGAGGGGCCAGCCCCAGGCCCCGAAACAAGCTTATGGGGCGGTCAGCTTTGTTCCAGCCAACAAAAACAACCCATTTCAAAGCTTACCAGAGCCACCCCAGGAAGTGCAGGATTGG
36388	fs_permutations						0				0	7.80108	0.703646	1	67		0	GCCCCACGGAGGTGCCACTTATTTTCCCTTCACCTCCCAAGGCCCCCCGAAATCAGCCAGTTGTCGGGAAACGGGCAAGCGGCACCGTCCGCCAAAACAAACGGCAACTCCGACATCCCCGACGCCGCTACAAGCGCACCACCAATGGACAAAATGGTCGAACAGATCATCACAGCTATGGTGGGGAGAATCCCTCCTCACGGCGACGCG	CACCTCCCAAGGCCCCCCGAAATCAGCCAGTTGTCGGGAAACGGGCAAGCGGCACCGTCCGCCAAAACAAACGGCAACTCCGACATCCCCGACGCCGCTACAAGCGCACCACCAATGGACAAAATGGTCGAACAGATCATCACAGCTATGGTGGGGAGAATC
36389	fs_permutations			7.99159	0.964462		1					8.25886	1.39357	1	270		0	GCCCCACGGAGGTGCCACTCCCGGACCCCACACCTCCCAAGGCCCCCCGAAATCAGCCAGTTGTCGGGAAACGGCCGTGCTGGCGTTCGTGGCCCTCATCCCGCCGACCTTGCCCGGCACAAACATCGTGTTGGGGGCCCTTCCGGAGGACAGACACATCGACCGCCTGGCCAAACGCCAGCGCCCCGGCGACCTCCTCACGGCGACGCG	CACCTCCCAAGGCCCCCCGAAATCAGCCAGTTGTCGGGAAACGGCCGTGCTGGCGTTCGTGGCCCTCATCCCGCCGACCTTGCCCGGCACAAACATCGTGTTGGGGGCCCTTCCGGAGGACAGACACATCGACCGCCTGGCCAAACGCCAGCGCCCCGGCGA
36390	fs_permutations			9.36727	4.32714		1	13.4837	93.7477		1	8.15853	1.22311	1	456	12	0.0263158	GCCCCACGGAGGTGCCACGCCAATTACAACCACCTCCCAAGGCCCCCCGAAATCAGCCAGTTGTCGGGAAACGAGCAAAGGGGCCAGCCTCAGGCCCCACAACAAACTGGGGCATTCCCAATTCAGCCATTTGTTCCTCAGGGTTTTCAGGGACAACAACCCCCACTGTCCCAAGTGTTTCAGGGAATAAGCCCTCCTCACGGCGACGCG	CACCTCCCAAGGCCCCCCGAAATCAGCCAGTTGTCGGGAAACGAGCAAAGGGGCCAGCCTCAGGCCCCACAACAAACTGGGGCATTCCCAATTCAGCCATTTGTTCCTCAGGGTTTTCAGGGACAACAACCCCCACTGTCCCAAGTGTTTCAGGGAATAAGC
36391	fs_permutations			9.09755	3.39421		1	8.25915	1.39409		1	8.15855	1.22314	1	253		0	GCCCCACGGAGGTGCCACGATAAGCGACAACACCTCCCAAGGCCCCCCGAAATCAGCCAGTTGTCGGGAAACCAGAACGCCTCCAGGCCTTGCAACACTTGGTCCGGAAGGCCCTGGAGGCAGGCCATATCGAACCCTACACCGGGCCAGGAAATAACCCAGTATTCCCAGTTAAAAAAGCCAATGGAACCTCCTCCTCACGGCGACGCG	CACCTCCCAAGGCCCCCCGAAATCAGCCAGTTGTCGGGAAACCAGAACGCCTCCAGGCCTTGCAACACTTGGTCCGGAAGGCCCTGGAGGCAGGCCATATCGAACCCTACACCGGGCCAGGAAATAACCCAGTATTCCCAGTTAAAAAAGCCAATGGAACCT
36392	fs_permutations			7.8181	0.725569		1	7.63914	0.507474		1	8.07532	1.09045	1	536		0	GCCCCACGGAGGTGCCACAACGACACTGACCACCTCCCAAGGCCCCCCGAAATCAGCCAGTTGTCGGGAAACGGGAAGATCTGGCCTTCCTACAAGGGAAGGCCAGGGAATTTTCTTCAGAGCAGACCAGAGCCAACAGCCCCACCAGAAGAGAGCTTCAGGTCTGGGGTAGAGACAACAACTCCCCCTCAGCCTCCTCACGGCGACGCG	CACCTCCCAAGGCCCCCCGAAATCAGCCAGTTGTCGGGAAACGGGAAGATCTGGCCTTCCTACAAGGGAAGGCCAGGGAATTTTCTTCAGAGCAGACCAGAGCCAACAGCCCCACCAGAAGAGAGCTTCAGGTCTGGGGTAGAGACAACAACTCCCCCTCAG
36393	fs_permutations											7.55685	0.415922	1	179		0	GCCCCACGGAGGTGCCACAACACTATTAGCCACCTCCCAAGGCCCCCCGAAATCAGCCAGTTGTCGGGAAACCAGCTGGGCCTTCTGGTCGTGTTCTTGGCCACCCAGGAGGTCCTTCGCAAGAGGTGGACAGCCAAGATCAGCATGCCAGCTATACTGATTGCTCTGCTAGTCCTGGTGTTTGGGGGCATTCCTCCTCACGGCGACGCG	CACCTCCCAAGGCCCCCCGAAATCAGCCAGTTGTCGGGAAACCAGCTGGGCCTTCTGGTCGTGTTCTTGGCCACCCAGGAGGTCCTTCGCAAGAGGTGGACAGCCAAGATCAGCATGCCAGCTATACTGATTGCTCTGCTAGTCCTGGTGTTTGGGGGCATT
36394	fs_permutations							12.9293	63.4723		2	7.84818	0.764953	1	41		0	GCCCCACGGAGGTGCCACATGCGGACCATTCACCTCCCAAGGCCCCCCGAAATCAGCCAGTTCCCTTTAAACgccaggacggtcacctttggggtggtgacaagtgtgatcacttgggtggtggctgtgtttgcgtctctcccaggaatcatctttaccagatctcaaaaagaaggtcttcattacacctgcCCTCCTCACGGCGACGCG	CACCTCCCAAGGCCCCCCGAAATCAGCCAGTTCCCTTTAAACGCCAGGACGGTCACCTTTGGGGTGGTGACAAGTGTGATCACTTGGGTGGTGGCTGTGTTTGCGTCTCTCCCAGGAATCATCTTTACCAGATCTCAAAAAGAAGGTCTTCATTACACCTGC
36395	fs_permutations						0				0	7.57973	0.440849	1	40		0	GCCCCACGGAGGTGCCACCTAAGACCGAACCACCTCCCAAGGCCCCCCGAAATCAGCCAGTTCCCTTTAAACGGCCTTGGTCCATGGGGAAAGAAGCCCCGCAATTTCCCCATGGCTCAAGTGCATCAGGGGCTGATGCCAACTGCTCCCCCAGAGGACCCAGCTGTGGATCTGCTAAAGAACTACATGCAGCCTCCTCACGGCGACGCG	CACCTCCCAAGGCCCCCCGAAATCAGCCAGTTCCCTTTAAACGGCCTTGGTCCATGGGGAAAGAAGCCCCGCAATTTCCCCATGGCTCAAGTGCATCAGGGGCTGATGCCAACTGCTCCCCCAGAGGACCCAGCTGTGGATCTGCTAAAGAACTACATGCAG
36396	fs_permutations			9.33241	4.1965		1				0			0	675		0	GCCCCACGGAGGTGCCACACGCGAGCAATACACCTCCCAAGGCCCCCCGAAATCAGCCAGTTCCCTTTAAACGGACTGAGGGGCCAGCCCCAGGCCCCGAAACAAGCTTATGGGGCGGTCAGCTTTGTTCCAGCCAACAAAAACAACCCATTTCAAAGCTTACCAGAGCCACCCCAGGAAGTGCAGGATTGGCCTCCTCACGGCGACGCG	CACCTCCCAAGGCCCCCCGAAATCAGCCAGTTCCCTTTAAACGGACTGAGGGGCCAGCCCCAGGCCCCGAAACAAGCTTATGGGGCGGTCAGCTTTGTTCCAGCCAACAAAAACAACCCATTTCAAAGCTTACCAGAGCCACCCCAGGAAGTGCAGGATTGG
36397	fs_permutations			8.98445	3.05203		1					8.12684	1.17168	1	446		0	GCCCCACGGAGGTGCCACGGAGAACGGCTGCACCTCCCAAGGCCCCCCGAAATCAGCCAGTTCCCTTTAAACGGGCAAGCGGCACCGTCCGCCAAAACAAACGGCAACTCCGACATCCCCGACGCCGCTACAAGCGCACCACCAATGGACAAAATGGTCGAACAGATCATCACAGCTATGGTGGGGAGAATCCCTCCTCACGGCGACGCG	CACCTCCCAAGGCCCCCCGAAATCAGCCAGTTCCCTTTAAACGGGCAAGCGGCACCGTCCGCCAAAACAAACGGCAACTCCGACATCCCCGACGCCGCTACAAGCGCACCACCAATGGACAAAATGGTCGAACAGATCATCACAGCTATGGTGGGGAGAATC
36398	fs_permutations						0	11.6936	26.2955		1	7.59919	0.462378	1	93		0	GCCCCACGGAGGTGCCACACTAGAAAGGGACACCTCCCAAGGCCCCCCGAAATCAGCCAGTTCCCTTTAAACGGCCGTGCTGGCGTTCGTGGCCCTCATCCCGCCGACCTTGCCCGGCACAAACATCGTGTTGGGGGCCCTTCCGGAGGACAGACACATCGACCGCCTGGCCAAACGCCAGCGCCCCGGCGACCTCCTCACGGCGACGCG	CACCTCCCAAGGCCCCCCGAAATCAGCCAGTTCCCTTTAAACGGCCGTGCTGGCGTTCGTGGCCCTCATCCCGCCGACCTTGCCCGGCACAAACATCGTGTTGGGGGCCCTTCCGGAGGACAGACACATCGACCGCCTGGCCAAACGCCAGCGCCCCGGCGA
36399	fs_permutations			9.52973	4.97924		1				0	7.73542	0.621445	1	454		0	GCCCCACGGAGGTGCCACAATAAAGCGGGACACCTCCCAAGGCCCCCCGAAATCAGCCAGTTCCCTTTAAACGAGCAAAGGGGCCAGCCTCAGGCCCCACAACAAACTGGGGCATTCCCAATTCAGCCATTTGTTCCTCAGGGTTTTCAGGGACAACAACCCCCACTGTCCCAAGTGTTTCAGGGAATAAGCCCTCCTCACGGCGACGCG	CACCTCCCAAGGCCCCCCGAAATCAGCCAGTTCCCTTTAAACGAGCAAAGGGGCCAGCCTCAGGCCCCACAACAAACTGGGGCATTCCCAATTCAGCCATTTGTTCCTCAGGGTTTTCAGGGACAACAACCCCCACTGTCCCAAGTGTTTCAGGGAATAAGC
36400	fs_permutations							7.96191	0.921536		1				56		0	GCCCCACGGAGGTGCCACTCCTTTCACTGGCACCTCCCAAGGCCCCCCGAAATCAGCCAGTTCCCTTTAAACCAGAACGCCTCCAGGCCTTGCAACACTTGGTCCGGAAGGCCCTGGAGGCAGGCCATATCGAACCCTACACCGGGCCAGGAAATAACCCAGTATTCCCAGTTAAAAAAGCCAATGGAACCTCCTCCTCACGGCGACGCG	CACCTCCCAAGGCCCCCCGAAATCAGCCAGTTCCCTTTAAACCAGAACGCCTCCAGGCCTTGCAACACTTGGTCCGGAAGGCCCTGGAGGCAGGCCATATCGAACCCTACACCGGGCCAGGAAATAACCCAGTATTCCCAGTTAAAAAAGCCAATGGAACCT
36401	fs_permutations			8.00331	0.981655		1				0			0	125		0	GCCCCACGGAGGTGCCACATGAGACCATATCACCTCCCAAGGCCCCCCGAAATCAGCCAGTTCCCTTTAAACGGGAAGATCTGGCCTTCCTACAAGGGAAGGCCAGGGAATTTTCTTCAGAGCAGACCAGAGCCAACAGCCCCACCAGAAGAGAGCTTCAGGTCTGGGGTAGAGACAACAACTCCCCCTCAGCCTCCTCACGGCGACGCG	CACCTCCCAAGGCCCCCCGAAATCAGCCAGTTCCCTTTAAACGGGAAGATCTGGCCTTCCTACAAGGGAAGGCCAGGGAATTTTCTTCAGAGCAGACCAGAGCCAACAGCCCCACCAGAAGAGAGCTTCAGGTCTGGGGTAGAGACAACAACTCCCCCTCAG
36402	fs_permutations											8.27838	1.42814	1	11		0	GCCCCACGGAGGTGCCACAAAAGGAGCCCCCACCTCCCAAGGCCCCCCGAAATCAGCCAGTTCCCTTTAAACCAGCTGGGCCTTCTGGTCGTGTTCTTGGCCACCCAGGAGGTCCTTCGCAAGAGGTGGACAGCCAAGATCAGCATGCCAGCTATACTGATTGCTCTGCTAGTCCTGGTGTTTGGGGGCATTCCTCCTCACGGCGACGCG	CACCTCCCAAGGCCCCCCGAAATCAGCCAGTTCCCTTTAAACCAGCTGGGCCTTCTGGTCGTGTTCTTGGCCACCCAGGAGGTCCTTCGCAAGAGGTGGACAGCCAAGATCAGCATGCCAGCTATACTGATTGCTCTGCTAGTCCTGGTGTTTGGGGGCATT
36403	fs_permutations										0	7.60147	0.464919	1				GCCCCACGGAGGTGCCACAACCGTTTCTCGCACCTCCCAAGGCCCCCCGAAATCAGCCAGGCTAATTTTTTAgccaggacggtcacctttggggtggtgacaagtgtgatcacttgggtggtggctgtgtttgcgtctctcccaggaatcatctttaccagatctcaaaaagaaggtcttcattacacctgcCCTCCTCACGGCGACGCG	CACCTCCCAAGGCCCCCCGAAATCAGCCAGGCTAATTTTTTAGCCAGGACGGTCACCTTTGGGGTGGTGACAAGTGTGATCACTTGGGTGGTGGCTGTGTTTGCGTCTCTCCCAGGAATCATCTTTACCAGATCTCAAAAAGAAGGTCTTCATTACACCTGC
36404	fs_permutations			8.06335	1.07198		2					7.53261	0.389931	1	720		0	GCCCCACGGAGGTGCCACGCTATGTCGCTTCACCTCCCAAGGCCCCCCGAAATCAGCCAGGCTAATTTTTTAGGCCTTGGTCCATGGGGAAAGAAGCCCCGCAATTTCCCCATGGCTCAAGTGCATCAGGGGCTGATGCCAACTGCTCCCCCAGAGGACCCAGCTGTGGATCTGCTAAAGAACTACATGCAGCCTCCTCACGGCGACGCG	CACCTCCCAAGGCCCCCCGAAATCAGCCAGGCTAATTTTTTAGGCCTTGGTCCATGGGGAAAGAAGCCCCGCAATTTCCCCATGGCTCAAGTGCATCAGGGGCTGATGCCAACTGCTCCCCCAGAGGACCCAGCTGTGGATCTGCTAAAGAACTACATGCAG
36405	fs_permutations											7.80214	0.705002	1	22		0	GCCCCACGGAGGTGCCACTATGGACTTACGCACCTCCCAAGGCCCCCCGAAATCAGCCAGGCTAATTTTTTAGGACTGAGGGGCCAGCCCCAGGCCCCGAAACAAGCTTATGGGGCGGTCAGCTTTGTTCCAGCCAACAAAAACAACCCATTTCAAAGCTTACCAGAGCCACCCCAGGAAGTGCAGGATTGGCCTCCTCACGGCGACGCG	CACCTCCCAAGGCCCCCCGAAATCAGCCAGGCTAATTTTTTAGGACTGAGGGGCCAGCCCCAGGCCCCGAAACAAGCTTATGGGGCGGTCAGCTTTGTTCCAGCCAACAAAAACAACCCATTTCAAAGCTTACCAGAGCCACCCCAGGAAGTGCAGGATTGG
36406	fs_permutations			8.95531	2.96813		1							0	190		0	GCCCCACGGAGGTGCCACGCTAGTCCACTTCACCTCCCAAGGCCCCCCGAAATCAGCCAGGCTAATTTTTTAGGGCAAGCGGCACCGTCCGCCAAAACAAACGGCAACTCCGACATCCCCGACGCCGCTACAAGCGCACCACCAATGGACAAAATGGTCGAACAGATCATCACAGCTATGGTGGGGAGAATCCCTCCTCACGGCGACGCG	CACCTCCCAAGGCCCCCCGAAATCAGCCAGGCTAATTTTTTAGGGCAAGCGGCACCGTCCGCCAAAACAAACGGCAACTCCGACATCCCCGACGCCGCTACAAGCGCACCACCAATGGACAAAATGGTCGAACAGATCATCACAGCTATGGTGGGGAGAATC
36407	fs_permutations			8.01265	0.99546		1				0	7.91955	0.86177	1	819		0	GCCCCACGGAGGTGCCACGAGATCGCCGACCACCTCCCAAGGCCCCCCGAAATCAGCCAGGCTAATTTTTTAGGCCGTGCTGGCGTTCGTGGCCCTCATCCCGCCGACCTTGCCCGGCACAAACATCGTGTTGGGGGCCCTTCCGGAGGACAGACACATCGACCGCCTGGCCAAACGCCAGCGCCCCGGCGACCTCCTCACGGCGACGCG	CACCTCCCAAGGCCCCCCGAAATCAGCCAGGCTAATTTTTTAGGCCGTGCTGGCGTTCGTGGCCCTCATCCCGCCGACCTTGCCCGGCACAAACATCGTGTTGGGGGCCCTTCCGGAGGACAGACACATCGACCGCCTGGCCAAACGCCAGCGCCCCGGCGA
36408	fs_permutations			8.78371	2.50699		3				0			0	122	29	0.237705	GCCCCACGGAGGTGCCACTGGAAAGTCCGGCACCTCCCAAGGCCCCCCGAAATCAGCCAGGCTAATTTTTTAGAGCAAAGGGGCCAGCCTCAGGCCCCACAACAAACTGGGGCATTCCCAATTCAGCCATTTGTTCCTCAGGGTTTTCAGGGACAACAACCCCCACTGTCCCAAGTGTTTCAGGGAATAAGCCCTCCTCACGGCGACGCG	CACCTCCCAAGGCCCCCCGAAATCAGCCAGGCTAATTTTTTAGAGCAAAGGGGCCAGCCTCAGGCCCCACAACAAACTGGGGCATTCCCAATTCAGCCATTTGTTCCTCAGGGTTTTCAGGGACAACAACCCCCACTGTCCCAAGTGTTTCAGGGAATAAGC
36409	fs_permutations			8.31454	1.49343		1				0			0	275		0	GCCCCACGGAGGTGCCACGGAGAACACTCTCACCTCCCAAGGCCCCCCGAAATCAGCCAGGCTAATTTTTTACAGAACGCCTCCAGGCCTTGCAACACTTGGTCCGGAAGGCCCTGGAGGCAGGCCATATCGAACCCTACACCGGGCCAGGAAATAACCCAGTATTCCCAGTTAAAAAAGCCAATGGAACCTCCTCCTCACGGCGACGCG	CACCTCCCAAGGCCCCCCGAAATCAGCCAGGCTAATTTTTTACAGAACGCCTCCAGGCCTTGCAACACTTGGTCCGGAAGGCCCTGGAGGCAGGCCATATCGAACCCTACACCGGGCCAGGAAATAACCCAGTATTCCCAGTTAAAAAAGCCAATGGAACCT
36410	fs_permutations			8.54093	1.94153		1	12.9933	66.404		2			0	202		0	GCCCCACGGAGGTGCCACAAACTCACGCAACACCTCCCAAGGCCCCCCGAAATCAGCCAGGCTAATTTTTTAGGGAAGATCTGGCCTTCCTACAAGGGAAGGCCAGGGAATTTTCTTCAGAGCAGACCAGAGCCAACAGCCCCACCAGAAGAGAGCTTCAGGTCTGGGGTAGAGACAACAACTCCCCCTCAGCCTCCTCACGGCGACGCG	CACCTCCCAAGGCCCCCCGAAATCAGCCAGGCTAATTTTTTAGGGAAGATCTGGCCTTCCTACAAGGGAAGGCCAGGGAATTTTCTTCAGAGCAGACCAGAGCCAACAGCCCCACCAGAAGAGAGCTTCAGGTCTGGGGTAGAGACAACAACTCCCCCTCAG
36411	fs_permutations													0	12		0	GCCCCACGGAGGTGCCACGCGGAGCGTCCGCACCTCCCAAGGCCCCCCGAAATCAGCCAGGCTAATTTTTTACAGCTGGGCCTTCTGGTCGTGTTCTTGGCCACCCAGGAGGTCCTTCGCAAGAGGTGGACAGCCAAGATCAGCATGCCAGCTATACTGATTGCTCTGCTAGTCCTGGTGTTTGGGGGCATTCCTCCTCACGGCGACGCG	CACCTCCCAAGGCCCCCCGAAATCAGCCAGGCTAATTTTTTACAGCTGGGCCTTCTGGTCGTGTTCTTGGCCACCCAGGAGGTCCTTCGCAAGAGGTGGACAGCCAAGATCAGCATGCCAGCTATACTGATTGCTCTGCTAGTCCTGGTGTTTGGGGGCATT
36412	fs_permutations										0	7.70958	0.590111	1	6		0	GCCCCACGGAGGTGCCACTGCGGTCAAATTCACCTCCCAAGGCCCCCCGAAATCAGCCAGATTGATCCTTTTgccaggacggtcacctttggggtggtgacaagtgtgatcacttgggtggtggctgtgtttgcgtctctcccaggaatcatctttaccagatctcaaaaagaaggtcttcattacacctgcCCTCCTCACGGCGACGCG	CACCTCCCAAGGCCCCCCGAAATCAGCCAGATTGATCCTTTTGCCAGGACGGTCACCTTTGGGGTGGTGACAAGTGTGATCACTTGGGTGGTGGCTGTGTTTGCGTCTCTCCCAGGAATCATCTTTACCAGATCTCAAAAAGAAGGTCTTCATTACACCTGC
36413	fs_permutations										0	7.88937	0.820239	1	79		0	GCCCCACGGAGGTGCCACAAATTCCCGCTTCACCTCCCAAGGCCCCCCGAAATCAGCCAGATTGATCCTTTTGGCCTTGGTCCATGGGGAAAGAAGCCCCGCAATTTCCCCATGGCTCAAGTGCATCAGGGGCTGATGCCAACTGCTCCCCCAGAGGACCCAGCTGTGGATCTGCTAAAGAACTACATGCAGCCTCCTCACGGCGACGCG	CACCTCCCAAGGCCCCCCGAAATCAGCCAGATTGATCCTTTTGGCCTTGGTCCATGGGGAAAGAAGCCCCGCAATTTCCCCATGGCTCAAGTGCATCAGGGGCTGATGCCAACTGCTCCCCCAGAGGACCCAGCTGTGGATCTGCTAAAGAACTACATGCAG
36414	fs_permutations						0				0			0	13		0	GCCCCACGGAGGTGCCACAAAGACTGTCCGCACCTCCCAAGGCCCCCCGAAATCAGCCAGATTGATCCTTTTGGACTGAGGGGCCAGCCCCAGGCCCCGAAACAAGCTTATGGGGCGGTCAGCTTTGTTCCAGCCAACAAAAACAACCCATTTCAAAGCTTACCAGAGCCACCCCAGGAAGTGCAGGATTGGCCTCCTCACGGCGACGCG	CACCTCCCAAGGCCCCCCGAAATCAGCCAGATTGATCCTTTTGGACTGAGGGGCCAGCCCCAGGCCCCGAAACAAGCTTATGGGGCGGTCAGCTTTGTTCCAGCCAACAAAAACAACCCATTTCAAAGCTTACCAGAGCCACCCCAGGAAGTGCAGGATTGG
36415	fs_permutations						0				0	8.08737	1.10918	1	241		0	GCCCCACGGAGGTGCCACCATCTGCCATTTCACCTCCCAAGGCCCCCCGAAATCAGCCAGATTGATCCTTTTGGGCAAGCGGCACCGTCCGCCAAAACAAACGGCAACTCCGACATCCCCGACGCCGCTACAAGCGCACCACCAATGGACAAAATGGTCGAACAGATCATCACAGCTATGGTGGGGAGAATCCCTCCTCACGGCGACGCG	CACCTCCCAAGGCCCCCCGAAATCAGCCAGATTGATCCTTTTGGGCAAGCGGCACCGTCCGCCAAAACAAACGGCAACTCCGACATCCCCGACGCCGCTACAAGCGCACCACCAATGGACAAAATGGTCGAACAGATCATCACAGCTATGGTGGGGAGAATC
36416	fs_permutations			8.61597	2.10626		1							0	651		0	GCCCCACGGAGGTGCCACTTACATTCGACGCACCTCCCAAGGCCCCCCGAAATCAGCCAGATTGATCCTTTTGGCCGTGCTGGCGTTCGTGGCCCTCATCCCGCCGACCTTGCCCGGCACAAACATCGTGTTGGGGGCCCTTCCGGAGGACAGACACATCGACCGCCTGGCCAAACGCCAGCGCCCCGGCGACCTCCTCACGGCGACGCG	CACCTCCCAAGGCCCCCCGAAATCAGCCAGATTGATCCTTTTGGCCGTGCTGGCGTTCGTGGCCCTCATCCCGCCGACCTTGCCCGGCACAAACATCGTGTTGGGGGCCCTTCCGGAGGACAGACACATCGACCGCCTGGCCAAACGCCAGCGCCCCGGCGA
36417	fs_permutations													0	24		0	GCCCCACGGAGGTGCCACGCCCTAAGGACCCACCTCCCAAGGCCCCCCGAAATCAGCCAGATTGATCCTTTTGAGCAAAGGGGCCAGCCTCAGGCCCCACAACAAACTGGGGCATTCCCAATTCAGCCATTTGTTCCTCAGGGTTTTCAGGGACAACAACCCCCACTGTCCCAAGTGTTTCAGGGAATAAGCCCTCCTCACGGCGACGCG	CACCTCCCAAGGCCCCCCGAAATCAGCCAGATTGATCCTTTTGAGCAAAGGGGCCAGCCTCAGGCCCCACAACAAACTGGGGCATTCCCAATTCAGCCATTTGTTCCTCAGGGTTTTCAGGGACAACAACCCCCACTGTCCCAAGTGTTTCAGGGAATAAGC
36418	fs_permutations			8.29572	1.45924		1							0	764		0	GCCCCACGGAGGTGCCACAGAAGCCCTTACCACCTCCCAAGGCCCCCCGAAATCAGCCAGATTGATCCTTTTCAGAACGCCTCCAGGCCTTGCAACACTTGGTCCGGAAGGCCCTGGAGGCAGGCCATATCGAACCCTACACCGGGCCAGGAAATAACCCAGTATTCCCAGTTAAAAAAGCCAATGGAACCTCCTCCTCACGGCGACGCG	CACCTCCCAAGGCCCCCCGAAATCAGCCAGATTGATCCTTTTCAGAACGCCTCCAGGCCTTGCAACACTTGGTCCGGAAGGCCCTGGAGGCAGGCCATATCGAACCCTACACCGGGCCAGGAAATAACCCAGTATTCCCAGTTAAAAAAGCCAATGGAACCT
36419	fs_permutations			7.57135	0.431668		1				0	8.31152	1.48791	1	101		0	GCCCCACGGAGGTGCCACGAGGGTTCTCCTCACCTCCCAAGGCCCCCCGAAATCAGCCAGATTGATCCTTTTGGGAAGATCTGGCCTTCCTACAAGGGAAGGCCAGGGAATTTTCTTCAGAGCAGACCAGAGCCAACAGCCCCACCAGAAGAGAGCTTCAGGTCTGGGGTAGAGACAACAACTCCCCCTCAGCCTCCTCACGGCGACGCG	CACCTCCCAAGGCCCCCCGAAATCAGCCAGATTGATCCTTTTGGGAAGATCTGGCCTTCCTACAAGGGAAGGCCAGGGAATTTTCTTCAGAGCAGACCAGAGCCAACAGCCCCACCAGAAGAGAGCTTCAGGTCTGGGGTAGAGACAACAACTCCCCCTCAG
36420	fs_permutations			9.50464	4.87368		1					9.43097	4.57411	2	75		0	GCCCCACGGAGGTGCCACGGAACGCTTGTCCACCTCCCAAGGCCCCCCGAAATCAGCCAGATTGATCCTTTTCAGCTGGGCCTTCTGGTCGTGTTCTTGGCCACCCAGGAGGTCCTTCGCAAGAGGTGGACAGCCAAGATCAGCATGCCAGCTATACTGATTGCTCTGCTAGTCCTGGTGTTTGGGGGCATTCCTCCTCACGGCGACGCG	CACCTCCCAAGGCCCCCCGAAATCAGCCAGATTGATCCTTTTCAGCTGGGCCTTCTGGTCGTGTTCTTGGCCACCCAGGAGGTCCTTCGCAAGAGGTGGACAGCCAAGATCAGCATGCCAGCTATACTGATTGCTCTGCTAGTCCTGGTGTTTGGGGGCATT
36421	fs_permutations						0				0	7.61835	0.483853	1	46		0	GCCCCACGGAGGTGCCACCCGCGCCCGGTCCACCAAATGAAAGATTGTACTGAGAGACAGtttgctttaaaagccaggacggtcacctttggggtggtgacaagtgtgatcacttgggtggtggctgtgtttgcgtctctcccaggaatcatctttaccagatctcaaaaagaaggtcttcattacacctgcCCTCCTCACGGCGACGCG	CACCAAATGAAAGATTGTACTGAGAGACAGTTTGCTTTAAAAGCCAGGACGGTCACCTTTGGGGTGGTGACAAGTGTGATCACTTGGGTGGTGGCTGTGTTTGCGTCTCTCCCAGGAATCATCTTTACCAGATCTCAAAAAGAAGGTCTTCATTACACCTGC
36422	fs_permutations			8.30019	1.46732		1				0	7.90994	0.84845	1	1206		0	GCCCCACGGAGGTGCCACCCTGACTGGAGACACCAAATGAAAGATTGTACTGAGAGACAGtttgctttaaaaGGCCTTGGTCCATGGGGAAAGAAGCCCCGCAATTTCCCCATGGCTCAAGTGCATCAGGGGCTGATGCCAACTGCTCCCCCAGAGGACCCAGCTGTGGATCTGCTAAAGAACTACATGCAGCCTCCTCACGGCGACGCG	CACCAAATGAAAGATTGTACTGAGAGACAGTTTGCTTTAAAAGGCCTTGGTCCATGGGGAAAGAAGCCCCGCAATTTCCCCATGGCTCAAGTGCATCAGGGGCTGATGCCAACTGCTCCCCCAGAGGACCCAGCTGTGGATCTGCTAAAGAACTACATGCAG
36423	fs_permutations			8.80436	2.55963		1	8.27861	1.42855		1			0	167		0	GCCCCACGGAGGTGCCACGCGACGGCGTTACACCAAATGAAAGATTGTACTGAGAGACAGtttgctttaaaaGGACTGAGGGGCCAGCCCCAGGCCCCGAAACAAGCTTATGGGGCGGTCAGCTTTGTTCCAGCCAACAAAAACAACCCATTTCAAAGCTTACCAGAGCCACCCCAGGAAGTGCAGGATTGGCCTCCTCACGGCGACGCG	CACCAAATGAAAGATTGTACTGAGAGACAGTTTGCTTTAAAAGGACTGAGGGGCCAGCCCCAGGCCCCGAAACAAGCTTATGGGGCGGTCAGCTTTGTTCCAGCCAACAAAAACAACCCATTTCAAAGCTTACCAGAGCCACCCCAGGAAGTGCAGGATTGG
36424	fs_permutations						0					7.58518	0.446851	1	1039		0	GCCCCACGGAGGTGCCACTGCACCGTTGCACACCAAATGAAAGATTGTACTGAGAGACAGtttgctttaaaaGGGCAAGCGGCACCGTCCGCCAAAACAAACGGCAACTCCGACATCCCCGACGCCGCTACAAGCGCACCACCAATGGACAAAATGGTCGAACAGATCATCACAGCTATGGTGGGGAGAATCCCTCCTCACGGCGACGCG	CACCAAATGAAAGATTGTACTGAGAGACAGTTTGCTTTAAAAGGGCAAGCGGCACCGTCCGCCAAAACAAACGGCAACTCCGACATCCCCGACGCCGCTACAAGCGCACCACCAATGGACAAAATGGTCGAACAGATCATCACAGCTATGGTGGGGAGAATC
36425	fs_permutations			7.5777	0.438629		1					7.53419	0.391605	1	550		0	GCCCCACGGAGGTGCCACAAGGGCTGGCGACACCAAATGAAAGATTGTACTGAGAGACAGtttgctttaaaaGGCCGTGCTGGCGTTCGTGGCCCTCATCCCGCCGACCTTGCCCGGCACAAACATCGTGTTGGGGGCCCTTCCGGAGGACAGACACATCGACCGCCTGGCCAAACGCCAGCGCCCCGGCGACCTCCTCACGGCGACGCG	CACCAAATGAAAGATTGTACTGAGAGACAGTTTGCTTTAAAAGGCCGTGCTGGCGTTCGTGGCCCTCATCCCGCCGACCTTGCCCGGCACAAACATCGTGTTGGGGGCCCTTCCGGAGGACAGACACATCGACCGCCTGGCCAAACGCCAGCGCCCCGGCGA
36426	fs_permutations			8.64544	2.17332		1	7.68453	0.560256		1			0	390		0	GCCCCACGGAGGTGCCACGCGCTATGTCTTCACCAAATGAAAGATTGTACTGAGAGACAGtttgctttaaaaGAGCAAAGGGGCCAGCCTCAGGCCCCACAACAAACTGGGGCATTCCCAATTCAGCCATTTGTTCCTCAGGGTTTTCAGGGACAACAACCCCCACTGTCCCAAGTGTTTCAGGGAATAAGCCCTCCTCACGGCGACGCG	CACCAAATGAAAGATTGTACTGAGAGACAGTTTGCTTTAAAAGAGCAAAGGGGCCAGCCTCAGGCCCCACAACAAACTGGGGCATTCCCAATTCAGCCATTTGTTCCTCAGGGTTTTCAGGGACAACAACCCCCACTGTCCCAAGTGTTTCAGGGAATAAGC
36427	fs_permutations			7.81038	0.715588		1				0			0	408		0	GCCCCACGGAGGTGCCACGAATCGGATCTCCACCAAATGAAAGATTGTACTGAGAGACAGtttgctttaaaaCAGAACGCCTCCAGGCCTTGCAACACTTGGTCCGGAAGGCCCTGGAGGCAGGCCATATCGAACCCTACACCGGGCCAGGAAATAACCCAGTATTCCCAGTTAAAAAAGCCAATGGAACCTCCTCCTCACGGCGACGCG	CACCAAATGAAAGATTGTACTGAGAGACAGTTTGCTTTAAAACAGAACGCCTCCAGGCCTTGCAACACTTGGTCCGGAAGGCCCTGGAGGCAGGCCATATCGAACCCTACACCGGGCCAGGAAATAACCCAGTATTCCCAGTTAAAAAAGCCAATGGAACCT
36428	fs_permutations			8.76632	2.46325		1	13.3728	86.7303		1	7.54594	0.404169	2	90		0	GCCCCACGGAGGTGCCACTGCTTATCTGGTCACCAAATGAAAGATTGTACTGAGAGACAGtttgctttaaaaGGGAAGATCTGGCCTTCCTACAAGGGAAGGCCAGGGAATTTTCTTCAGAGCAGACCAGAGCCAACAGCCCCACCAGAAGAGAGCTTCAGGTCTGGGGTAGAGACAACAACTCCCCCTCAGCCTCCTCACGGCGACGCG	CACCAAATGAAAGATTGTACTGAGAGACAGTTTGCTTTAAAAGGGAAGATCTGGCCTTCCTACAAGGGAAGGCCAGGGAATTTTCTTCAGAGCAGACCAGAGCCAACAGCCCCACCAGAAGAGAGCTTCAGGTCTGGGGTAGAGACAACAACTCCCCCTCAG
36429	fs_permutations			11.373	20.8278		2				0	7.56797	0.427989	1	191		0	GCCCCACGGAGGTGCCACGGAGTCGGCTCACACCAAATGAAAGATTGTACTGAGAGACAGtttgctttaaaaCAGCTGGGCCTTCTGGTCGTGTTCTTGGCCACCCAGGAGGTCCTTCGCAAGAGGTGGACAGCCAAGATCAGCATGCCAGCTATACTGATTGCTCTGCTAGTCCTGGTGTTTGGGGGCATTCCTCCTCACGGCGACGCG	CACCAAATGAAAGATTGTACTGAGAGACAGTTTGCTTTAAAACAGCTGGGCCTTCTGGTCGTGTTCTTGGCCACCCAGGAGGTCCTTCGCAAGAGGTGGACAGCCAAGATCAGCATGCCAGCTATACTGATTGCTCTGCTAGTCCTGGTGTTTGGGGGCATT
36430	fs_permutations						0	8.7842	2.50823		2	7.72145	0.604431	2	94		0	GCCCCACGGAGGTGCCACGACGGACTTGGTCACCAAATGAAAGATTGTACTGAGAGACAGGCGGGTTTTTTAgccaggacggtcacctttggggtggtgacaagtgtgatcacttgggtggtggctgtgtttgcgtctctcccaggaatcatctttaccagatctcaaaaagaaggtcttcattacacctgcCCTCCTCACGGCGACGCG	CACCAAATGAAAGATTGTACTGAGAGACAGGCGGGTTTTTTAGCCAGGACGGTCACCTTTGGGGTGGTGACAAGTGTGATCACTTGGGTGGTGGCTGTGTTTGCGTCTCTCCCAGGAATCATCTTTACCAGATCTCAAAAAGAAGGTCTTCATTACACCTGC
36431	fs_permutations			9.10689	3.42368		1	11.976	32.2268		1	7.9539	0.910092	1	2812		0	GCCCCACGGAGGTGCCACTACTCGAGAGCTCACCAAATGAAAGATTGTACTGAGAGACAGGCGGGTTTTTTAGGCCTTGGTCCATGGGGAAAGAAGCCCCGCAATTTCCCCATGGCTCAAGTGCATCAGGGGCTGATGCCAACTGCTCCCCCAGAGGACCCAGCTGTGGATCTGCTAAAGAACTACATGCAGCCTCCTCACGGCGACGCG	CACCAAATGAAAGATTGTACTGAGAGACAGGCGGGTTTTTTAGGCCTTGGTCCATGGGGAAAGAAGCCCCGCAATTTCCCCATGGCTCAAGTGCATCAGGGGCTGATGCCAACTGCTCCCCCAGAGGACCCAGCTGTGGATCTGCTAAAGAACTACATGCAG
36432	fs_permutations			9.1595	3.59331		1				0	7.92148	0.864455	2	1834		0	GCCCCACGGAGGTGCCACTCCTTTCGTCTTCACCAAATGAAAGATTGTACTGAGAGACAGGCGGGTTTTTTAGGACTGAGGGGCCAGCCCCAGGCCCCGAAACAAGCTTATGGGGCGGTCAGCTTTGTTCCAGCCAACAAAAACAACCCATTTCAAAGCTTACCAGAGCCACCCCAGGAAGTGCAGGATTGGCCTCCTCACGGCGACGCG	CACCAAATGAAAGATTGTACTGAGAGACAGGCGGGTTTTTTAGGACTGAGGGGCCAGCCCCAGGCCCCGAAACAAGCTTATGGGGCGGTCAGCTTTGTTCCAGCCAACAAAAACAACCCATTTCAAAGCTTACCAGAGCCACCCCAGGAAGTGCAGGATTGG
36433	fs_permutations			8.8057	2.56307		1				0	7.67711	0.55151	1	1344		0	GCCCCACGGAGGTGCCACAATCGAGCCTGGCACCAAATGAAAGATTGTACTGAGAGACAGGCGGGTTTTTTAGGGCAAGCGGCACCGTCCGCCAAAACAAACGGCAACTCCGACATCCCCGACGCCGCTACAAGCGCACCACCAATGGACAAAATGGTCGAACAGATCATCACAGCTATGGTGGGGAGAATCCCTCCTCACGGCGACGCG	CACCAAATGAAAGATTGTACTGAGAGACAGGCGGGTTTTTTAGGGCAAGCGGCACCGTCCGCCAAAACAAACGGCAACTCCGACATCCCCGACGCCGCTACAAGCGCACCACCAATGGACAAAATGGTCGAACAGATCATCACAGCTATGGTGGGGAGAATC
36434	fs_permutations			8.59773	2.06542		2				0	7.55713	0.416214	1	1460		0	GCCCCACGGAGGTGCCACCTAAGGGCGAGACACCAAATGAAAGATTGTACTGAGAGACAGGCGGGTTTTTTAGGCCGTGCTGGCGTTCGTGGCCCTCATCCCGCCGACCTTGCCCGGCACAAACATCGTGTTGGGGGCCCTTCCGGAGGACAGACACATCGACCGCCTGGCCAAACGCCAGCGCCCCGGCGACCTCCTCACGGCGACGCG	CACCAAATGAAAGATTGTACTGAGAGACAGGCGGGTTTTTTAGGCCGTGCTGGCGTTCGTGGCCCTCATCCCGCCGACCTTGCCCGGCACAAACATCGTGTTGGGGGCCCTTCCGGAGGACAGACACATCGACCGCCTGGCCAAACGCCAGCGCCCCGGCGA
36435	fs_permutations			9.38496	4.39463		1				0				3059		0	GCCCCACGGAGGTGCCACTGCGGGCTTTCGCACCAAATGAAAGATTGTACTGAGAGACAGGCGGGTTTTTTAGAGCAAAGGGGCCAGCCTCAGGCCCCACAACAAACTGGGGCATTCCCAATTCAGCCATTTGTTCCTCAGGGTTTTCAGGGACAACAACCCCCACTGTCCCAAGTGTTTCAGGGAATAAGCCCTCCTCACGGCGACGCG	CACCAAATGAAAGATTGTACTGAGAGACAGGCGGGTTTTTTAGAGCAAAGGGGCCAGCCTCAGGCCCCACAACAAACTGGGGCATTCCCAATTCAGCCATTTGTTCCTCAGGGTTTTCAGGGACAACAACCCCCACTGTCCCAAGTGTTTCAGGGAATAAGC
36436	fs_permutations			7.8499	0.76723		1	13.5593	98.8561		1	8.00859	0.989449	1	520		0	GCCCCACGGAGGTGCCACTCGGAACCACCGCACCAAATGAAAGATTGTACTGAGAGACAGGCGGGTTTTTTACAGAACGCCTCCAGGCCTTGCAACACTTGGTCCGGAAGGCCCTGGAGGCAGGCCATATCGAACCCTACACCGGGCCAGGAAATAACCCAGTATTCCCAGTTAAAAAAGCCAATGGAACCTCCTCCTCACGGCGACGCG	CACCAAATGAAAGATTGTACTGAGAGACAGGCGGGTTTTTTACAGAACGCCTCCAGGCCTTGCAACACTTGGTCCGGAAGGCCCTGGAGGCAGGCCATATCGAACCCTACACCGGGCCAGGAAATAACCCAGTATTCCCAGTTAAAAAAGCCAATGGAACCT
36437	fs_permutations			9.10991	3.43325		1				0	8.0078	0.988283	1	218		0	GCCCCACGGAGGTGCCACGGAACTATGTCGCACCAAATGAAAGATTGTACTGAGAGACAGGCGGGTTTTTTAGGGAAGATCTGGCCTTCCTACAAGGGAAGGCCAGGGAATTTTCTTCAGAGCAGACCAGAGCCAACAGCCCCACCAGAAGAGAGCTTCAGGTCTGGGGTAGAGACAACAACTCCCCCTCAGCCTCCTCACGGCGACGCG	CACCAAATGAAAGATTGTACTGAGAGACAGGCGGGTTTTTTAGGGAAGATCTGGCCTTCCTACAAGGGAAGGCCAGGGAATTTTCTTCAGAGCAGACCAGAGCCAACAGCCCCACCAGAAGAGAGCTTCAGGTCTGGGGTAGAGACAACAACTCCCCCTCAG
36438	fs_permutations			9.65017	5.51236		1					8.21721	1.32137	1	147		0	GCCCCACGGAGGTGCCACCCCTCCGCATCGCACCAAATGAAAGATTGTACTGAGAGACAGGCGGGTTTTTTACAGCTGGGCCTTCTGGTCGTGTTCTTGGCCACCCAGGAGGTCCTTCGCAAGAGGTGGACAGCCAAGATCAGCATGCCAGCTATACTGATTGCTCTGCTAGTCCTGGTGTTTGGGGGCATTCCTCCTCACGGCGACGCG	CACCAAATGAAAGATTGTACTGAGAGACAGGCGGGTTTTTTACAGCTGGGCCTTCTGGTCGTGTTCTTGGCCACCCAGGAGGTCCTTCGCAAGAGGTGGACAGCCAAGATCAGCATGCCAGCTATACTGATTGCTCTGCTAGTCCTGGTGTTTGGGGGCATT
36439	fs_permutations										0	7.61466	0.479695	1	20		0	GCCCCACGGAGGTGCCACCGATCTACCTTTCACCAAATGAAAGATTGTACTGAGAGACAGCATCAGGGAAACgccaggacggtcacctttggggtggtgacaagtgtgatcacttgggtggtggctgtgtttgcgtctctcccaggaatcatctttaccagatctcaaaaagaaggtcttcattacacctgcCCTCCTCACGGCGACGCG	CACCAAATGAAAGATTGTACTGAGAGACAGCATCAGGGAAACGCCAGGACGGTCACCTTTGGGGTGGTGACAAGTGTGATCACTTGGGTGGTGGCTGTGTTTGCGTCTCTCCCAGGAATCATCTTTACCAGATCTCAAAAAGAAGGTCTTCATTACACCTGC
36440	fs_permutations			9.04161	3.2216		2	8.00367	0.982194		1	8.19496	1.28363	1	760		0	GCCCCACGGAGGTGCCACGATTATCTTCGGCACCAAATGAAAGATTGTACTGAGAGACAGCATCAGGGAAACGGCCTTGGTCCATGGGGAAAGAAGCCCCGCAATTTCCCCATGGCTCAAGTGCATCAGGGGCTGATGCCAACTGCTCCCCCAGAGGACCCAGCTGTGGATCTGCTAAAGAACTACATGCAGCCTCCTCACGGCGACGCG	CACCAAATGAAAGATTGTACTGAGAGACAGCATCAGGGAAACGGCCTTGGTCCATGGGGAAAGAAGCCCCGCAATTTCCCCATGGCTCAAGTGCATCAGGGGCTGATGCCAACTGCTCCCCCAGAGGACCCAGCTGTGGATCTGCTAAAGAACTACATGCAG
36441	fs_permutations						0	7.89324	0.82552		1	7.73827	0.624935	1	323		0	GCCCCACGGAGGTGCCACGATCCGAGGACACACCAAATGAAAGATTGTACTGAGAGACAGCATCAGGGAAACGGACTGAGGGGCCAGCCCCAGGCCCCGAAACAAGCTTATGGGGCGGTCAGCTTTGTTCCAGCCAACAAAAACAACCCATTTCAAAGCTTACCAGAGCCACCCCAGGAAGTGCAGGATTGGCCTCCTCACGGCGACGCG	CACCAAATGAAAGATTGTACTGAGAGACAGCATCAGGGAAACGGACTGAGGGGCCAGCCCCAGGCCCCGAAACAAGCTTATGGGGCGGTCAGCTTTGTTCCAGCCAACAAAAACAACCCATTTCAAAGCTTACCAGAGCCACCCCAGGAAGTGCAGGATTGG
36442	fs_permutations			8.75878	2.44443		1				0			0	858		0	GCCCCACGGAGGTGCCACAAGAGAACGGGGCACCAAATGAAAGATTGTACTGAGAGACAGCATCAGGGAAACGGGCAAGCGGCACCGTCCGCCAAAACAAACGGCAACTCCGACATCCCCGACGCCGCTACAAGCGCACCACCAATGGACAAAATGGTCGAACAGATCATCACAGCTATGGTGGGGAGAATCCCTCCTCACGGCGACGCG	CACCAAATGAAAGATTGTACTGAGAGACAGCATCAGGGAAACGGGCAAGCGGCACCGTCCGCCAAAACAAACGGCAACTCCGACATCCCCGACGCCGCTACAAGCGCACCACCAATGGACAAAATGGTCGAACAGATCATCACAGCTATGGTGGGGAGAATC
36443	fs_permutations			7.73223	0.61755		1	12.682	53.2955		1	7.96163	0.921122	1	838		0	GCCCCACGGAGGTGCCACTATTTGACGGAACACCAAATGAAAGATTGTACTGAGAGACAGCATCAGGGAAACGGCCGTGCTGGCGTTCGTGGCCCTCATCCCGCCGACCTTGCCCGGCACAAACATCGTGTTGGGGGCCCTTCCGGAGGACAGACACATCGACCGCCTGGCCAAACGCCAGCGCCCCGGCGACCTCCTCACGGCGACGCG	CACCAAATGAAAGATTGTACTGAGAGACAGCATCAGGGAAACGGCCGTGCTGGCGTTCGTGGCCCTCATCCCGCCGACCTTGCCCGGCACAAACATCGTGTTGGGGGCCCTTCCGGAGGACAGACACATCGACCGCCTGGCCAAACGCCAGCGCCCCGGCGA
36444	fs_permutations			9.7645	6.06132		1				0	8.66966	2.22949	2	215		0	GCCCCACGGAGGTGCCACGCGGGGACTCCCCACCAAATGAAAGATTGTACTGAGAGACAGCATCAGGGAAACGAGCAAAGGGGCCAGCCTCAGGCCCCACAACAAACTGGGGCATTCCCAATTCAGCCATTTGTTCCTCAGGGTTTTCAGGGACAACAACCCCCACTGTCCCAAGTGTTTCAGGGAATAAGCCCTCCTCACGGCGACGCG	CACCAAATGAAAGATTGTACTGAGAGACAGCATCAGGGAAACGAGCAAAGGGGCCAGCCTCAGGCCCCACAACAAACTGGGGCATTCCCAATTCAGCCATTTGTTCCTCAGGGTTTTCAGGGACAACAACCCCCACTGTCCCAAGTGTTTCAGGGAATAAGC
36445	fs_permutations			8.53554	1.93001		1				0			0	729		0	GCCCCACGGAGGTGCCACGAGTCGATGAAGCACCAAATGAAAGATTGTACTGAGAGACAGCATCAGGGAAACCAGAACGCCTCCAGGCCTTGCAACACTTGGTCCGGAAGGCCCTGGAGGCAGGCCATATCGAACCCTACACCGGGCCAGGAAATAACCCAGTATTCCCAGTTAAAAAAGCCAATGGAACCTCCTCCTCACGGCGACGCG	CACCAAATGAAAGATTGTACTGAGAGACAGCATCAGGGAAACCAGAACGCCTCCAGGCCTTGCAACACTTGGTCCGGAAGGCCCTGGAGGCAGGCCATATCGAACCCTACACCGGGCCAGGAAATAACCCAGTATTCCCAGTTAAAAAAGCCAATGGAACCT
36446	fs_permutations			7.77724	0.673367		1	7.64969	0.519598		1	7.80485	0.708486	1	161	7	0.0434783	GCCCCACGGAGGTGCCACTCCGCTATGATGCACCAAATGAAAGATTGTACTGAGAGACAGCATCAGGGAAACGGGAAGATCTGGCCTTCCTACAAGGGAAGGCCAGGGAATTTTCTTCAGAGCAGACCAGAGCCAACAGCCCCACCAGAAGAGAGCTTCAGGTCTGGGGTAGAGACAACAACTCCCCCTCAGCCTCCTCACGGCGACGCG	CACCAAATGAAAGATTGTACTGAGAGACAGCATCAGGGAAACGGGAAGATCTGGCCTTCCTACAAGGGAAGGCCAGGGAATTTTCTTCAGAGCAGACCAGAGCCAACAGCCCCACCAGAAGAGAGCTTCAGGTCTGGGGTAGAGACAACAACTCCCCCTCAG
36447	fs_permutations						0				0	7.64306	0.511963	1	47		0	GCCCCACGGAGGTGCCACCTTACGCACACGCACCAAATGAAAGATTGTACTGAGAGACAGCATCAGGGAAACCAGCTGGGCCTTCTGGTCGTGTTCTTGGCCACCCAGGAGGTCCTTCGCAAGAGGTGGACAGCCAAGATCAGCATGCCAGCTATACTGATTGCTCTGCTAGTCCTGGTGTTTGGGGGCATTCCTCCTCACGGCGACGCG	CACCAAATGAAAGATTGTACTGAGAGACAGCATCAGGGAAACCAGCTGGGCCTTCTGGTCGTGTTCTTGGCCACCCAGGAGGTCCTTCGCAAGAGGTGGACAGCCAAGATCAGCATGCCAGCTATACTGATTGCTCTGCTAGTCCTGGTGTTTGGGGGCATT
36448	fs_permutations										0	7.82533	0.73496	2	7		0	GCCCCACGGAGGTGCCACGCTGAGCACCTTCACCAAATGAAAGATTGTACTGAGAGACAGAAGCCTTTAAATgccaggacggtcacctttggggtggtgacaagtgtgatcacttgggtggtggctgtgtttgcgtctctcccaggaatcatctttaccagatctcaaaaagaaggtcttcattacacctgcCCTCCTCACGGCGACGCG	CACCAAATGAAAGATTGTACTGAGAGACAGAAGCCTTTAAATGCCAGGACGGTCACCTTTGGGGTGGTGACAAGTGTGATCACTTGGGTGGTGGCTGTGTTTGCGTCTCTCCCAGGAATCATCTTTACCAGATCTCAAAAAGAAGGTCTTCATTACACCTGC
36449	fs_permutations			8.39351	1.64181		1				0			0	1118		0	GCCCCACGGAGGTGCCACATGCTCCCTATGCACCAAATGAAAGATTGTACTGAGAGACAGAAGCCTTTAAATGGCCTTGGTCCATGGGGAAAGAAGCCCCGCAATTTCCCCATGGCTCAAGTGCATCAGGGGCTGATGCCAACTGCTCCCCCAGAGGACCCAGCTGTGGATCTGCTAAAGAACTACATGCAGCCTCCTCACGGCGACGCG	CACCAAATGAAAGATTGTACTGAGAGACAGAAGCCTTTAAATGGCCTTGGTCCATGGGGAAAGAAGCCCCGCAATTTCCCCATGGCTCAAGTGCATCAGGGGCTGATGCCAACTGCTCCCCCAGAGGACCCAGCTGTGGATCTGCTAAAGAACTACATGCAG
36450	fs_permutations			9.63288	5.43306		1				0	7.92371	0.867552	2	789		0	GCCCCACGGAGGTGCCACATAATCCGAAGCCACCAAATGAAAGATTGTACTGAGAGACAGAAGCCTTTAAATGGACTGAGGGGCCAGCCCCAGGCCCCGAAACAAGCTTATGGGGCGGTCAGCTTTGTTCCAGCCAACAAAAACAACCCATTTCAAAGCTTACCAGAGCCACCCCAGGAAGTGCAGGATTGGCCTCCTCACGGCGACGCG	CACCAAATGAAAGATTGTACTGAGAGACAGAAGCCTTTAAATGGACTGAGGGGCCAGCCCCAGGCCCCGAAACAAGCTTATGGGGCGGTCAGCTTTGTTCCAGCCAACAAAAACAACCCATTTCAAAGCTTACCAGAGCCACCCCAGGAAGTGCAGGATTGG
36451	fs_permutations			8.49361	1.84197		1				0	7.4931	0.348487	1	359		0	GCCCCACGGAGGTGCCACTGGGCATGGTCTCACCAAATGAAAGATTGTACTGAGAGACAGAAGCCTTTAAATGGGCAAGCGGCACCGTCCGCCAAAACAAACGGCAACTCCGACATCCCCGACGCCGCTACAAGCGCACCACCAATGGACAAAATGGTCGAACAGATCATCACAGCTATGGTGGGGAGAATCCCTCCTCACGGCGACGCG	CACCAAATGAAAGATTGTACTGAGAGACAGAAGCCTTTAAATGGGCAAGCGGCACCGTCCGCCAAAACAAACGGCAACTCCGACATCCCCGACGCCGCTACAAGCGCACCACCAATGGACAAAATGGTCGAACAGATCATCACAGCTATGGTGGGGAGAATC
36452	fs_permutations			7.68045	0.555444		1				0	7.97923	0.94647	1	808		0	GCCCCACGGAGGTGCCACCGGACCTACAATCACCAAATGAAAGATTGTACTGAGAGACAGAAGCCTTTAAATGGCCGTGCTGGCGTTCGTGGCCCTCATCCCGCCGACCTTGCCCGGCACAAACATCGTGTTGGGGGCCCTTCCGGAGGACAGACACATCGACCGCCTGGCCAAACGCCAGCGCCCCGGCGACCTCCTCACGGCGACGCG	CACCAAATGAAAGATTGTACTGAGAGACAGAAGCCTTTAAATGGCCGTGCTGGCGTTCGTGGCCCTCATCCCGCCGACCTTGCCCGGCACAAACATCGTGTTGGGGGCCCTTCCGGAGGACAGACACATCGACCGCCTGGCCAAACGCCAGCGCCCCGGCGA
36453	fs_permutations			7.74118	0.628508		1				0	7.93124	0.878082	1	442		0	GCCCCACGGAGGTGCCACTGTTACTTAAACCACCAAATGAAAGATTGTACTGAGAGACAGAAGCCTTTAAATGAGCAAAGGGGCCAGCCTCAGGCCCCACAACAAACTGGGGCATTCCCAATTCAGCCATTTGTTCCTCAGGGTTTTCAGGGACAACAACCCCCACTGTCCCAAGTGTTTCAGGGAATAAGCCCTCCTCACGGCGACGCG	CACCAAATGAAAGATTGTACTGAGAGACAGAAGCCTTTAAATGAGCAAAGGGGCCAGCCTCAGGCCCCACAACAAACTGGGGCATTCCCAATTCAGCCATTTGTTCCTCAGGGTTTTCAGGGACAACAACCCCCACTGTCCCAAGTGTTTCAGGGAATAAGC
36454	fs_permutations			8.12972	1.17631		1				0	7.99479	0.969137	1	317		0	GCCCCACGGAGGTGCCACCGCCCTAAGTTTCACCAAATGAAAGATTGTACTGAGAGACAGAAGCCTTTAAATCAGAACGCCTCCAGGCCTTGCAACACTTGGTCCGGAAGGCCCTGGAGGCAGGCCATATCGAACCCTACACCGGGCCAGGAAATAACCCAGTATTCCCAGTTAAAAAAGCCAATGGAACCTCCTCCTCACGGCGACGCG	CACCAAATGAAAGATTGTACTGAGAGACAGAAGCCTTTAAATCAGAACGCCTCCAGGCCTTGCAACACTTGGTCCGGAAGGCCCTGGAGGCAGGCCATATCGAACCCTACACCGGGCCAGGAAATAACCCAGTATTCCCAGTTAAAAAAGCCAATGGAACCT
36455	fs_permutations			7.94918	0.903383		1	8.1739	1.24847		1			0	665		0	GCCCCACGGAGGTGCCACCCGCATCCGGCACACCAAATGAAAGATTGTACTGAGAGACAGAAGCCTTTAAATGGGAAGATCTGGCCTTCCTACAAGGGAAGGCCAGGGAATTTTCTTCAGAGCAGACCAGAGCCAACAGCCCCACCAGAAGAGAGCTTCAGGTCTGGGGTAGAGACAACAACTCCCCCTCAGCCTCCTCACGGCGACGCG	CACCAAATGAAAGATTGTACTGAGAGACAGAAGCCTTTAAATGGGAAGATCTGGCCTTCCTACAAGGGAAGGCCAGGGAATTTTCTTCAGAGCAGACCAGAGCCAACAGCCCCACCAGAAGAGAGCTTCAGGTCTGGGGTAGAGACAACAACTCCCCCTCAG
36456	fs_permutations						0				0	7.48445	0.339574	1	269		0	GCCCCACGGAGGTGCCACCCCATAAGACGACACCAAATGAAAGATTGTACTGAGAGACAGAAGCCTTTAAATCAGCTGGGCCTTCTGGTCGTGTTCTTGGCCACCCAGGAGGTCCTTCGCAAGAGGTGGACAGCCAAGATCAGCATGCCAGCTATACTGATTGCTCTGCTAGTCCTGGTGTTTGGGGGCATTCCTCCTCACGGCGACGCG	CACCAAATGAAAGATTGTACTGAGAGACAGAAGCCTTTAAATCAGCTGGGCCTTCTGGTCGTGTTCTTGGCCACCCAGGAGGTCCTTCGCAAGAGGTGGACAGCCAAGATCAGCATGCCAGCTATACTGATTGCTCTGCTAGTCCTGGTGTTTGGGGGCATT
36457	fs_permutations						0				0	7.88766	0.81792	1	179		0	GCCCCACGGAGGTGCCACAGTCCCGGCAAACACCAAATGAAAGATTGTACTGAGAGACAGCATGACCCCCCAgccaggacggtcacctttggggtggtgacaagtgtgatcacttgggtggtggctgtgtttgcgtctctcccaggaatcatctttaccagatctcaaaaagaaggtcttcattacacctgcCCTCCTCACGGCGACGCG	CACCAAATGAAAGATTGTACTGAGAGACAGCATGACCCCCCAGCCAGGACGGTCACCTTTGGGGTGGTGACAAGTGTGATCACTTGGGTGGTGGCTGTGTTTGCGTCTCTCCCAGGAATCATCTTTACCAGATCTCAAAAAGAAGGTCTTCATTACACCTGC
36458	fs_permutations			9.83814	6.43863		2							0	225		0	GCCCCACGGAGGTGCCACAAACTTTTATCCCACCAAATGAAAGATTGTACTGAGAGACAGCATGACCCCCCAGGCCTTGGTCCATGGGGAAAGAAGCCCCGCAATTTCCCCATGGCTCAAGTGCATCAGGGGCTGATGCCAACTGCTCCCCCAGAGGACCCAGCTGTGGATCTGCTAAAGAACTACATGCAGCCTCCTCACGGCGACGCG	CACCAAATGAAAGATTGTACTGAGAGACAGCATGACCCCCCAGGCCTTGGTCCATGGGGAAAGAAGCCCCGCAATTTCCCCATGGCTCAAGTGCATCAGGGGCTGATGCCAACTGCTCCCCCAGAGGACCCAGCTGTGGATCTGCTAAAGAACTACATGCAG
36459	fs_permutations			7.72971	0.614467		1	10.1559	8.30672		3	7.57973	0.440849	1	39		0	GCCCCACGGAGGTGCCACGCTCAAGCGACCCACCAAATGAAAGATTGTACTGAGAGACAGCATGACCCCCCAGGACTGAGGGGCCAGCCCCAGGCCCCGAAACAAGCTTATGGGGCGGTCAGCTTTGTTCCAGCCAACAAAAACAACCCATTTCAAAGCTTACCAGAGCCACCCCAGGAAGTGCAGGATTGGCCTCCTCACGGCGACGCG	CACCAAATGAAAGATTGTACTGAGAGACAGCATGACCCCCCAGGACTGAGGGGCCAGCCCCAGGCCCCGAAACAAGCTTATGGGGCGGTCAGCTTTGTTCCAGCCAACAAAAACAACCCATTTCAAAGCTTACCAGAGCCACCCCAGGAAGTGCAGGATTGG
36460	fs_permutations			7.79338	0.693809		1	13.1166	72.4293		1			0	511		0	GCCCCACGGAGGTGCCACTGCCCCAACACTCACCAAATGAAAGATTGTACTGAGAGACAGCATGACCCCCCAGGGCAAGCGGCACCGTCCGCCAAAACAAACGGCAACTCCGACATCCCCGACGCCGCTACAAGCGCACCACCAATGGACAAAATGGTCGAACAGATCATCACAGCTATGGTGGGGAGAATCCCTCCTCACGGCGACGCG	CACCAAATGAAAGATTGTACTGAGAGACAGCATGACCCCCCAGGGCAAGCGGCACCGTCCGCCAAAACAAACGGCAACTCCGACATCCCCGACGCCGCTACAAGCGCACCACCAATGGACAAAATGGTCGAACAGATCATCACAGCTATGGTGGGGAGAATC
36461	fs_permutations			7.67368	0.547484		1	7.12928	0.0158353		1	7.86073	0.78164	1	224		0	GCCCCACGGAGGTGCCACTTTCCCACGCTCCACCAAATGAAAGATTGTACTGAGAGACAGCATGACCCCCCAGGCCGTGCTGGCGTTCGTGGCCCTCATCCCGCCGACCTTGCCCGGCACAAACATCGTGTTGGGGGCCCTTCCGGAGGACAGACACATCGACCGCCTGGCCAAACGCCAGCGCCCCGGCGACCTCCTCACGGCGACGCG	CACCAAATGAAAGATTGTACTGAGAGACAGCATGACCCCCCAGGCCGTGCTGGCGTTCGTGGCCCTCATCCCGCCGACCTTGCCCGGCACAAACATCGTGTTGGGGGCCCTTCCGGAGGACAGACACATCGACCGCCTGGCCAAACGCCAGCGCCCCGGCGA
36462	fs_permutations			8.16999	1.24198		1				0	7.52114	0.377786	1	250		0	GCCCCACGGAGGTGCCACGCTACTTTCTGGCACCAAATGAAAGATTGTACTGAGAGACAGCATGACCCCCCAGAGCAAAGGGGCCAGCCTCAGGCCCCACAACAAACTGGGGCATTCCCAATTCAGCCATTTGTTCCTCAGGGTTTTCAGGGACAACAACCCCCACTGTCCCAAGTGTTTCAGGGAATAAGCCCTCCTCACGGCGACGCG	CACCAAATGAAAGATTGTACTGAGAGACAGCATGACCCCCCAGAGCAAAGGGGCCAGCCTCAGGCCCCACAACAAACTGGGGCATTCCCAATTCAGCCATTTGTTCCTCAGGGTTTTCAGGGACAACAACCCCCACTGTCCCAAGTGTTTCAGGGAATAAGC
36463	fs_permutations			8.39272	1.64029		1				0	7.70468	0.584229	1	825		0	GCCCCACGGAGGTGCCACGATACGGTCATGCACCAAATGAAAGATTGTACTGAGAGACAGCATGACCCCCCACAGAACGCCTCCAGGCCTTGCAACACTTGGTCCGGAAGGCCCTGGAGGCAGGCCATATCGAACCCTACACCGGGCCAGGAAATAACCCAGTATTCCCAGTTAAAAAAGCCAATGGAACCTCCTCCTCACGGCGACGCG	CACCAAATGAAAGATTGTACTGAGAGACAGCATGACCCCCCACAGAACGCCTCCAGGCCTTGCAACACTTGGTCCGGAAGGCCCTGGAGGCAGGCCATATCGAACCCTACACCGGGCCAGGAAATAACCCAGTATTCCCAGTTAAAAAAGCCAATGGAACCT
36464	fs_permutations			7.79883	0.700767		1	8.08343	1.10304		1			0	82	21	0.256098	GCCCCACGGAGGTGCCACCGAGGCCAACCTCACCAAATGAAAGATTGTACTGAGAGACAGCATGACCCCCCAGGGAAGATCTGGCCTTCCTACAAGGGAAGGCCAGGGAATTTTCTTCAGAGCAGACCAGAGCCAACAGCCCCACCAGAAGAGAGCTTCAGGTCTGGGGTAGAGACAACAACTCCCCCTCAGCCTCCTCACGGCGACGCG	CACCAAATGAAAGATTGTACTGAGAGACAGCATGACCCCCCAGGGAAGATCTGGCCTTCCTACAAGGGAAGGCCAGGGAATTTTCTTCAGAGCAGACCAGAGCCAACAGCCCCACCAGAAGAGAGCTTCAGGTCTGGGGTAGAGACAACAACTCCCCCTCAG
36465	fs_permutations			7.97622	0.942121		1				0	7.51168	0.367832	1	255		0	GCCCCACGGAGGTGCCACCTGCATGCCACTCACCAAATGAAAGATTGTACTGAGAGACAGCATGACCCCCCACAGCTGGGCCTTCTGGTCGTGTTCTTGGCCACCCAGGAGGTCCTTCGCAAGAGGTGGACAGCCAAGATCAGCATGCCAGCTATACTGATTGCTCTGCTAGTCCTGGTGTTTGGGGGCATTCCTCCTCACGGCGACGCG	CACCAAATGAAAGATTGTACTGAGAGACAGCATGACCCCCCACAGCTGGGCCTTCTGGTCGTGTTCTTGGCCACCCAGGAGGTCCTTCGCAAGAGGTGGACAGCCAAGATCAGCATGCCAGCTATACTGATTGCTCTGCTAGTCCTGGTGTTTGGGGGCATT
36466	fs_permutations						0					7.40833	0.263331	1	482		0	GCCCCACGGAGGTGCCACGATGGTTTGGTCCACCAAATGAAAGATTGTACTGAGAGACAGTTGTCGGGAAACgccaggacggtcacctttggggtggtgacaagtgtgatcacttgggtggtggctgtgtttgcgtctctcccaggaatcatctttaccagatctcaaaaagaaggtcttcattacacctgcCCTCCTCACGGCGACGCG	CACCAAATGAAAGATTGTACTGAGAGACAGTTGTCGGGAAACGCCAGGACGGTCACCTTTGGGGTGGTGACAAGTGTGATCACTTGGGTGGTGGCTGTGTTTGCGTCTCTCCCAGGAATCATCTTTACCAGATCTCAAAAAGAAGGTCTTCATTACACCTGC
36467	fs_permutations			8.98372	3.0499		2							0	516		0	GCCCCACGGAGGTGCCACCACAAGAAGCGTCACCAAATGAAAGATTGTACTGAGAGACAGTTGTCGGGAAACGGCCTTGGTCCATGGGGAAAGAAGCCCCGCAATTTCCCCATGGCTCAAGTGCATCAGGGGCTGATGCCAACTGCTCCCCCAGAGGACCCAGCTGTGGATCTGCTAAAGAACTACATGCAGCCTCCTCACGGCGACGCG	CACCAAATGAAAGATTGTACTGAGAGACAGTTGTCGGGAAACGGCCTTGGTCCATGGGGAAAGAAGCCCCGCAATTTCCCCATGGCTCAAGTGCATCAGGGGCTGATGCCAACTGCTCCCCCAGAGGACCCAGCTGTGGATCTGCTAAAGAACTACATGCAG
36468	fs_permutations			7.99804	0.973905		1				0	7.77899	0.675574	2	397		0	GCCCCACGGAGGTGCCACTATTTGCGGACACACCAAATGAAAGATTGTACTGAGAGACAGTTGTCGGGAAACGGACTGAGGGGCCAGCCCCAGGCCCCGAAACAAGCTTATGGGGCGGTCAGCTTTGTTCCAGCCAACAAAAACAACCCATTTCAAAGCTTACCAGAGCCACCCCAGGAAGTGCAGGATTGGCCTCCTCACGGCGACGCG	CACCAAATGAAAGATTGTACTGAGAGACAGTTGTCGGGAAACGGACTGAGGGGCCAGCCCCAGGCCCCGAAACAAGCTTATGGGGCGGTCAGCTTTGTTCCAGCCAACAAAAACAACCCATTTCAAAGCTTACCAGAGCCACCCCAGGAAGTGCAGGATTGG
36469	fs_permutations			9.06708	3.29937		1				0	8.16844	1.23942	1	107		0	GCCCCACGGAGGTGCCACGCACTAGCTCGACACCAAATGAAAGATTGTACTGAGAGACAGTTGTCGGGAAACGGGCAAGCGGCACCGTCCGCCAAAACAAACGGCAACTCCGACATCCCCGACGCCGCTACAAGCGCACCACCAATGGACAAAATGGTCGAACAGATCATCACAGCTATGGTGGGGAGAATCCCTCCTCACGGCGACGCG	CACCAAATGAAAGATTGTACTGAGAGACAGTTGTCGGGAAACGGGCAAGCGGCACCGTCCGCCAAAACAAACGGCAACTCCGACATCCCCGACGCCGCTACAAGCGCACCACCAATGGACAAAATGGTCGAACAGATCATCACAGCTATGGTGGGGAGAATC
36470	fs_permutations			7.6387	0.50697		1				0	7.69408	0.571578	1	724		0	GCCCCACGGAGGTGCCACATTGCACATAGCCACCAAATGAAAGATTGTACTGAGAGACAGTTGTCGGGAAACGGCCGTGCTGGCGTTCGTGGCCCTCATCCCGCCGACCTTGCCCGGCACAAACATCGTGTTGGGGGCCCTTCCGGAGGACAGACACATCGACCGCCTGGCCAAACGCCAGCGCCCCGGCGACCTCCTCACGGCGACGCG	CACCAAATGAAAGATTGTACTGAGAGACAGTTGTCGGGAAACGGCCGTGCTGGCGTTCGTGGCCCTCATCCCGCCGACCTTGCCCGGCACAAACATCGTGTTGGGGGCCCTTCCGGAGGACAGACACATCGACCGCCTGGCCAAACGCCAGCGCCCCGGCGA
36471	fs_permutations			9.39073	4.41683		1	11.5489	23.6758		1			0	1155		0	GCCCCACGGAGGTGCCACAATTCTCCACGCCACCAAATGAAAGATTGTACTGAGAGACAGTTGTCGGGAAACGAGCAAAGGGGCCAGCCTCAGGCCCCACAACAAACTGGGGCATTCCCAATTCAGCCATTTGTTCCTCAGGGTTTTCAGGGACAACAACCCCCACTGTCCCAAGTGTTTCAGGGAATAAGCCCTCCTCACGGCGACGCG	CACCAAATGAAAGATTGTACTGAGAGACAGTTGTCGGGAAACGAGCAAAGGGGCCAGCCTCAGGCCCCACAACAAACTGGGGCATTCCCAATTCAGCCATTTGTTCCTCAGGGTTTTCAGGGACAACAACCCCCACTGTCCCAAGTGTTTCAGGGAATAAGC
36472	fs_permutations			8.6819	2.25824		2								251		0	GCCCCACGGAGGTGCCACCGCGCGAGATGGCACCAAATGAAAGATTGTACTGAGAGACAGTTGTCGGGAAACCAGAACGCCTCCAGGCCTTGCAACACTTGGTCCGGAAGGCCCTGGAGGCAGGCCATATCGAACCCTACACCGGGCCAGGAAATAACCCAGTATTCCCAGTTAAAAAAGCCAATGGAACCTCCTCCTCACGGCGACGCG	CACCAAATGAAAGATTGTACTGAGAGACAGTTGTCGGGAAACCAGAACGCCTCCAGGCCTTGCAACACTTGGTCCGGAAGGCCCTGGAGGCAGGCCATATCGAACCCTACACCGGGCCAGGAAATAACCCAGTATTCCCAGTTAAAAAAGCCAATGGAACCT
36473	fs_permutations			8.61092	2.09491		3	7.50938	0.365426		1	7.55242	0.411138	1	461		0	GCCCCACGGAGGTGCCACGAAAGGGTCGATCACCAAATGAAAGATTGTACTGAGAGACAGTTGTCGGGAAACGGGAAGATCTGGCCTTCCTACAAGGGAAGGCCAGGGAATTTTCTTCAGAGCAGACCAGAGCCAACAGCCCCACCAGAAGAGAGCTTCAGGTCTGGGGTAGAGACAACAACTCCCCCTCAGCCTCCTCACGGCGACGCG	CACCAAATGAAAGATTGTACTGAGAGACAGTTGTCGGGAAACGGGAAGATCTGGCCTTCCTACAAGGGAAGGCCAGGGAATTTTCTTCAGAGCAGACCAGAGCCAACAGCCCCACCAGAAGAGAGCTTCAGGTCTGGGGTAGAGACAACAACTCCCCCTCAG
36474	fs_permutations			8.84192	2.65731		2					7.55974	0.419047	1	402		0	GCCCCACGGAGGTGCCACCGTCCATACCAACACCAAATGAAAGATTGTACTGAGAGACAGTTGTCGGGAAACCAGCTGGGCCTTCTGGTCGTGTTCTTGGCCACCCAGGAGGTCCTTCGCAAGAGGTGGACAGCCAAGATCAGCATGCCAGCTATACTGATTGCTCTGCTAGTCCTGGTGTTTGGGGGCATTCCTCCTCACGGCGACGCG	CACCAAATGAAAGATTGTACTGAGAGACAGTTGTCGGGAAACCAGCTGGGCCTTCTGGTCGTGTTCTTGGCCACCCAGGAGGTCCTTCGCAAGAGGTGGACAGCCAAGATCAGCATGCCAGCTATACTGATTGCTCTGCTAGTCCTGGTGTTTGGGGGCATT
36475	fs_permutations						0	13.3169	83.3912		1	7.96805	0.930344	1	158		0	GCCCCACGGAGGTGCCACTTTCTTGGAATGCACCAAATGAAAGATTGTACTGAGAGACAGTTCCCTTTAAACgccaggacggtcacctttggggtggtgacaagtgtgatcacttgggtggtggctgtgtttgcgtctctcccaggaatcatctttaccagatctcaaaaagaaggtcttcattacacctgcCCTCCTCACGGCGACGCG	CACCAAATGAAAGATTGTACTGAGAGACAGTTCCCTTTAAACGCCAGGACGGTCACCTTTGGGGTGGTGACAAGTGTGATCACTTGGGTGGTGGCTGTGTTTGCGTCTCTCCCAGGAATCATCTTTACCAGATCTCAAAAAGAAGGTCTTCATTACACCTGC
36476	fs_permutations						0	12.4466	45.0994		1	8.21827	1.32319	1	567		0	GCCCCACGGAGGTGCCACCGTCGCGCTGGGCACCAAATGAAAGATTGTACTGAGAGACAGTTCCCTTTAAACGGCCTTGGTCCATGGGGAAAGAAGCCCCGCAATTTCCCCATGGCTCAAGTGCATCAGGGGCTGATGCCAACTGCTCCCCCAGAGGACCCAGCTGTGGATCTGCTAAAGAACTACATGCAGCCTCCTCACGGCGACGCG	CACCAAATGAAAGATTGTACTGAGAGACAGTTCCCTTTAAACGGCCTTGGTCCATGGGGAAAGAAGCCCCGCAATTTCCCCATGGCTCAAGTGCATCAGGGGCTGATGCCAACTGCTCCCCCAGAGGACCCAGCTGTGGATCTGCTAAAGAACTACATGCAG
36477	fs_permutations			9.54362	5.03849		1	8.27859	1.42851		1	8.27296	1.4185	1	455		0	GCCCCACGGAGGTGCCACCAACAACGGAGACACCAAATGAAAGATTGTACTGAGAGACAGTTCCCTTTAAACGGACTGAGGGGCCAGCCCCAGGCCCCGAAACAAGCTTATGGGGCGGTCAGCTTTGTTCCAGCCAACAAAAACAACCCATTTCAAAGCTTACCAGAGCCACCCCAGGAAGTGCAGGATTGGCCTCCTCACGGCGACGCG	CACCAAATGAAAGATTGTACTGAGAGACAGTTCCCTTTAAACGGACTGAGGGGCCAGCCCCAGGCCCCGAAACAAGCTTATGGGGCGGTCAGCTTTGTTCCAGCCAACAAAAACAACCCATTTCAAAGCTTACCAGAGCCACCCCAGGAAGTGCAGGATTGG
36478	fs_permutations			8.74684	2.41488		1				0	7.35554	0.212762	1	529		0	GCCCCACGGAGGTGCCACGTCTATTTTATTCACCAAATGAAAGATTGTACTGAGAGACAGTTCCCTTTAAACGGGCAAGCGGCACCGTCCGCCAAAACAAACGGCAACTCCGACATCCCCGACGCCGCTACAAGCGCACCACCAATGGACAAAATGGTCGAACAGATCATCACAGCTATGGTGGGGAGAATCCCTCCTCACGGCGACGCG	CACCAAATGAAAGATTGTACTGAGAGACAGTTCCCTTTAAACGGGCAAGCGGCACCGTCCGCCAAAACAAACGGCAACTCCGACATCCCCGACGCCGCTACAAGCGCACCACCAATGGACAAAATGGTCGAACAGATCATCACAGCTATGGTGGGGAGAATC
36479	fs_permutations			8.9244	2.88097		1				0	8.20444	1.29965	2	137		0	GCCCCACGGAGGTGCCACCACTTTACGGGTCACCAAATGAAAGATTGTACTGAGAGACAGTTCCCTTTAAACGGCCGTGCTGGCGTTCGTGGCCCTCATCCCGCCGACCTTGCCCGGCACAAACATCGTGTTGGGGGCCCTTCCGGAGGACAGACACATCGACCGCCTGGCCAAACGCCAGCGCCCCGGCGACCTCCTCACGGCGACGCG	CACCAAATGAAAGATTGTACTGAGAGACAGTTCCCTTTAAACGGCCGTGCTGGCGTTCGTGGCCCTCATCCCGCCGACCTTGCCCGGCACAAACATCGTGTTGGGGGCCCTTCCGGAGGACAGACACATCGACCGCCTGGCCAAACGCCAGCGCCCCGGCGA
36480	fs_permutations						0				0	7.58518	0.446851	1	234		0	GCCCCACGGAGGTGCCACGAGGTTCCCGCGCACCAAATGAAAGATTGTACTGAGAGACAGTTCCCTTTAAACGAGCAAAGGGGCCAGCCTCAGGCCCCACAACAAACTGGGGCATTCCCAATTCAGCCATTTGTTCCTCAGGGTTTTCAGGGACAACAACCCCCACTGTCCCAAGTGTTTCAGGGAATAAGCCCTCCTCACGGCGACGCG	CACCAAATGAAAGATTGTACTGAGAGACAGTTCCCTTTAAACGAGCAAAGGGGCCAGCCTCAGGCCCCACAACAAACTGGGGCATTCCCAATTCAGCCATTTGTTCCTCAGGGTTTTCAGGGACAACAACCCCCACTGTCCCAAGTGTTTCAGGGAATAAGC
36481	fs_permutations			7.6962	0.574097		1	13.5593	98.8561		1			0	943		0	GCCCCACGGAGGTGCCACAGACCTCTTCCGCACCAAATGAAAGATTGTACTGAGAGACAGTTCCCTTTAAACCAGAACGCCTCCAGGCCTTGCAACACTTGGTCCGGAAGGCCCTGGAGGCAGGCCATATCGAACCCTACACCGGGCCAGGAAATAACCCAGTATTCCCAGTTAAAAAAGCCAATGGAACCTCCTCCTCACGGCGACGCG	CACCAAATGAAAGATTGTACTGAGAGACAGTTCCCTTTAAACCAGAACGCCTCCAGGCCTTGCAACACTTGGTCCGGAAGGCCCTGGAGGCAGGCCATATCGAACCCTACACCGGGCCAGGAAATAACCCAGTATTCCCAGTTAAAAAAGCCAATGGAACCT
36482	fs_permutations			10.4418	10.3786		2	8.63875	2.15798		2			0	1100		0	GCCCCACGGAGGTGCCACCGTCAACCGACCCACCAAATGAAAGATTGTACTGAGAGACAGTTCCCTTTAAACGGGAAGATCTGGCCTTCCTACAAGGGAAGGCCAGGGAATTTTCTTCAGAGCAGACCAGAGCCAACAGCCCCACCAGAAGAGAGCTTCAGGTCTGGGGTAGAGACAACAACTCCCCCTCAGCCTCCTCACGGCGACGCG	CACCAAATGAAAGATTGTACTGAGAGACAGTTCCCTTTAAACGGGAAGATCTGGCCTTCCTACAAGGGAAGGCCAGGGAATTTTCTTCAGAGCAGACCAGAGCCAACAGCCCCACCAGAAGAGAGCTTCAGGTCTGGGGTAGAGACAACAACTCCCCCTCAG
36483	fs_permutations						0				0			0	659		0	GCCCCACGGAGGTGCCACTTGAAACACCACCACCAAATGAAAGATTGTACTGAGAGACAGTTCCCTTTAAACCAGCTGGGCCTTCTGGTCGTGTTCTTGGCCACCCAGGAGGTCCTTCGCAAGAGGTGGACAGCCAAGATCAGCATGCCAGCTATACTGATTGCTCTGCTAGTCCTGGTGTTTGGGGGCATTCCTCCTCACGGCGACGCG	CACCAAATGAAAGATTGTACTGAGAGACAGTTCCCTTTAAACCAGCTGGGCCTTCTGGTCGTGTTCTTGGCCACCCAGGAGGTCCTTCGCAAGAGGTGGACAGCCAAGATCAGCATGCCAGCTATACTGATTGCTCTGCTAGTCCTGGTGTTTGGGGGCATT
36484	fs_permutations						0	12.542	48.2614		2	7.81094	0.716314	1	381		0	GCCCCACGGAGGTGCCACAACCGTCGCATTCACCAAATGAAAGATTGTACTGAGAGACAGGCTAATTTTTTAgccaggacggtcacctttggggtggtgacaagtgtgatcacttgggtggtggctgtgtttgcgtctctcccaggaatcatctttaccagatctcaaaaagaaggtcttcattacacctgcCCTCCTCACGGCGACGCG	CACCAAATGAAAGATTGTACTGAGAGACAGGCTAATTTTTTAGCCAGGACGGTCACCTTTGGGGTGGTGACAAGTGTGATCACTTGGGTGGTGGCTGTGTTTGCGTCTCTCCCAGGAATCATCTTTACCAGATCTCAAAAAGAAGGTCTTCATTACACCTGC
36485	fs_permutations			9.42481	4.54974		1				0	7.52639	0.383334	1	289		0	GCCCCACGGAGGTGCCACAGCAAGGCGCCGCACCAAATGAAAGATTGTACTGAGAGACAGGCTAATTTTTTAGGCCTTGGTCCATGGGGAAAGAAGCCCCGCAATTTCCCCATGGCTCAAGTGCATCAGGGGCTGATGCCAACTGCTCCCCCAGAGGACCCAGCTGTGGATCTGCTAAAGAACTACATGCAGCCTCCTCACGGCGACGCG	CACCAAATGAAAGATTGTACTGAGAGACAGGCTAATTTTTTAGGCCTTGGTCCATGGGGAAAGAAGCCCCGCAATTTCCCCATGGCTCAAGTGCATCAGGGGCTGATGCCAACTGCTCCCCCAGAGGACCCAGCTGTGGATCTGCTAAAGAACTACATGCAG
36486	fs_permutations			9.65017	5.51236		1				0	8.12338	1.16613	1	168		0	GCCCCACGGAGGTGCCACTTCAAGACGGAGCACCAAATGAAAGATTGTACTGAGAGACAGGCTAATTTTTTAGGACTGAGGGGCCAGCCCCAGGCCCCGAAACAAGCTTATGGGGCGGTCAGCTTTGTTCCAGCCAACAAAAACAACCCATTTCAAAGCTTACCAGAGCCACCCCAGGAAGTGCAGGATTGGCCTCCTCACGGCGACGCG	CACCAAATGAAAGATTGTACTGAGAGACAGGCTAATTTTTTAGGACTGAGGGGCCAGCCCCAGGCCCCGAAACAAGCTTATGGGGCGGTCAGCTTTGTTCCAGCCAACAAAAACAACCCATTTCAAAGCTTACCAGAGCCACCCCAGGAAGTGCAGGATTGG
36487	fs_permutations			8.58936	2.04686		2	13.502	94.9589		1			0	203		0	GCCCCACGGAGGTGCCACCGGTCTCAATCTCACCAAATGAAAGATTGTACTGAGAGACAGGCTAATTTTTTAGGGCAAGCGGCACCGTCCGCCAAAACAAACGGCAACTCCGACATCCCCGACGCCGCTACAAGCGCACCACCAATGGACAAAATGGTCGAACAGATCATCACAGCTATGGTGGGGAGAATCCCTCCTCACGGCGACGCG	CACCAAATGAAAGATTGTACTGAGAGACAGGCTAATTTTTTAGGGCAAGCGGCACCGTCCGCCAAAACAAACGGCAACTCCGACATCCCCGACGCCGCTACAAGCGCACCACCAATGGACAAAATGGTCGAACAGATCATCACAGCTATGGTGGGGAGAATC
36488	fs_permutations			7.84129	0.755868		1	7.76338	0.655985		2			0	232		0	GCCCCACGGAGGTGCCACCTGCGTTGGAGGCACCAAATGAAAGATTGTACTGAGAGACAGGCTAATTTTTTAGGCCGTGCTGGCGTTCGTGGCCCTCATCCCGCCGACCTTGCCCGGCACAAACATCGTGTTGGGGGCCCTTCCGGAGGACAGACACATCGACCGCCTGGCCAAACGCCAGCGCCCCGGCGACCTCCTCACGGCGACGCG	CACCAAATGAAAGATTGTACTGAGAGACAGGCTAATTTTTTAGGCCGTGCTGGCGTTCGTGGCCCTCATCCCGCCGACCTTGCCCGGCACAAACATCGTGTTGGGGGCCCTTCCGGAGGACAGACACATCGACCGCCTGGCCAAACGCCAGCGCCCCGGCGA
36489	fs_permutations			9.85895	6.54881		1				0	7.6586	0.529904	1	347		0	GCCCCACGGAGGTGCCACGGAGTTAGACCCCACCAAATGAAAGATTGTACTGAGAGACAGGCTAATTTTTTAGAGCAAAGGGGCCAGCCTCAGGCCCCACAACAAACTGGGGCATTCCCAATTCAGCCATTTGTTCCTCAGGGTTTTCAGGGACAACAACCCCCACTGTCCCAAGTGTTTCAGGGAATAAGCCCTCCTCACGGCGACGCG	CACCAAATGAAAGATTGTACTGAGAGACAGGCTAATTTTTTAGAGCAAAGGGGCCAGCCTCAGGCCCCACAACAAACTGGGGCATTCCCAATTCAGCCATTTGTTCCTCAGGGTTTTCAGGGACAACAACCCCCACTGTCCCAAGTGTTTCAGGGAATAAGC
36490	fs_permutations			8.0089	0.989904		1	13.0824	70.7082		1			0	1122	11	0.00980392	GCCCCACGGAGGTGCCACAGCAACCGAAATCACCAAATGAAAGATTGTACTGAGAGACAGGCTAATTTTTTACAGAACGCCTCCAGGCCTTGCAACACTTGGTCCGGAAGGCCCTGGAGGCAGGCCATATCGAACCCTACACCGGGCCAGGAAATAACCCAGTATTCCCAGTTAAAAAAGCCAATGGAACCTCCTCCTCACGGCGACGCG	CACCAAATGAAAGATTGTACTGAGAGACAGGCTAATTTTTTACAGAACGCCTCCAGGCCTTGCAACACTTGGTCCGGAAGGCCCTGGAGGCAGGCCATATCGAACCCTACACCGGGCCAGGAAATAACCCAGTATTCCCAGTTAAAAAAGCCAATGGAACCT
36491	fs_permutations			8.92077	2.87084		1					7.63921	0.507561	1	2075	19	0.00915663	GCCCCACGGAGGTGCCACTATGCTGGGGATCACCAAATGAAAGATTGTACTGAGAGACAGGCTAATTTTTTAGGGAAGATCTGGCCTTCCTACAAGGGAAGGCCAGGGAATTTTCTTCAGAGCAGACCAGAGCCAACAGCCCCACCAGAAGAGAGCTTCAGGTCTGGGGTAGAGACAACAACTCCCCCTCAGCCTCCTCACGGCGACGCG	CACCAAATGAAAGATTGTACTGAGAGACAGGCTAATTTTTTAGGGAAGATCTGGCCTTCCTACAAGGGAAGGCCAGGGAATTTTCTTCAGAGCAGACCAGAGCCAACAGCCCCACCAGAAGAGAGCTTCAGGTCTGGGGTAGAGACAACAACTCCCCCTCAG
36492	fs_permutations						0					7.6381	0.50628	1	144		0	GCCCCACGGAGGTGCCACGATCGATGCCCCCACCAAATGAAAGATTGTACTGAGAGACAGGCTAATTTTTTACAGCTGGGCCTTCTGGTCGTGTTCTTGGCCACCCAGGAGGTCCTTCGCAAGAGGTGGACAGCCAAGATCAGCATGCCAGCTATACTGATTGCTCTGCTAGTCCTGGTGTTTGGGGGCATTCCTCCTCACGGCGACGCG	CACCAAATGAAAGATTGTACTGAGAGACAGGCTAATTTTTTACAGCTGGGCCTTCTGGTCGTGTTCTTGGCCACCCAGGAGGTCCTTCGCAAGAGGTGGACAGCCAAGATCAGCATGCCAGCTATACTGATTGCTCTGCTAGTCCTGGTGTTTGGGGGCATT
36493	fs_permutations						0	13.4839	93.7632		1	7.69207	0.569182	1	73		0	GCCCCACGGAGGTGCCACACCGACCATGAACACCAAATGAAAGATTGTACTGAGAGACAGATTGATCCTTTTgccaggacggtcacctttggggtggtgacaagtgtgatcacttgggtggtggctgtgtttgcgtctctcccaggaatcatctttaccagatctcaaaaagaaggtcttcattacacctgcCCTCCTCACGGCGACGCG	CACCAAATGAAAGATTGTACTGAGAGACAGATTGATCCTTTTGCCAGGACGGTCACCTTTGGGGTGGTGACAAGTGTGATCACTTGGGTGGTGGCTGTGTTTGCGTCTCTCCCAGGAATCATCTTTACCAGATCTCAAAAAGAAGGTCTTCATTACACCTGC
36494	fs_permutations			7.2982	0.159903		1					8.05323	1.05649	1	458		0	GCCCCACGGAGGTGCCACCGGGATATGTTACACCAAATGAAAGATTGTACTGAGAGACAGATTGATCCTTTTGGCCTTGGTCCATGGGGAAAGAAGCCCCGCAATTTCCCCATGGCTCAAGTGCATCAGGGGCTGATGCCAACTGCTCCCCCAGAGGACCCAGCTGTGGATCTGCTAAAGAACTACATGCAGCCTCCTCACGGCGACGCG	CACCAAATGAAAGATTGTACTGAGAGACAGATTGATCCTTTTGGCCTTGGTCCATGGGGAAAGAAGCCCCGCAATTTCCCCATGGCTCAAGTGCATCAGGGGCTGATGCCAACTGCTCCCCCAGAGGACCCAGCTGTGGATCTGCTAAAGAACTACATGCAG
36495	fs_permutations			8.50913	1.87425		1	8.51554	1.8877		1			0	508		0	GCCCCACGGAGGTGCCACGCTACGTCGGGCCACCAAATGAAAGATTGTACTGAGAGACAGATTGATCCTTTTGGACTGAGGGGCCAGCCCCAGGCCCCGAAACAAGCTTATGGGGCGGTCAGCTTTGTTCCAGCCAACAAAAACAACCCATTTCAAAGCTTACCAGAGCCACCCCAGGAAGTGCAGGATTGGCCTCCTCACGGCGACGCG	CACCAAATGAAAGATTGTACTGAGAGACAGATTGATCCTTTTGGACTGAGGGGCCAGCCCCAGGCCCCGAAACAAGCTTATGGGGCGGTCAGCTTTGTTCCAGCCAACAAAAACAACCCATTTCAAAGCTTACCAGAGCCACCCCAGGAAGTGCAGGATTGG
36496	fs_permutations			7.91808	0.859718		1				0			0	944		0	GCCCCACGGAGGTGCCACTGCTACACCATTCACCAAATGAAAGATTGTACTGAGAGACAGATTGATCCTTTTGGGCAAGCGGCACCGTCCGCCAAAACAAACGGCAACTCCGACATCCCCGACGCCGCTACAAGCGCACCACCAATGGACAAAATGGTCGAACAGATCATCACAGCTATGGTGGGGAGAATCCCTCCTCACGGCGACGCG	CACCAAATGAAAGATTGTACTGAGAGACAGATTGATCCTTTTGGGCAAGCGGCACCGTCCGCCAAAACAAACGGCAACTCCGACATCCCCGACGCCGCTACAAGCGCACCACCAATGGACAAAATGGTCGAACAGATCATCACAGCTATGGTGGGGAGAATC
36497	fs_permutations			7.77968	0.676448		1	7.81744	0.724713		1	7.56732	0.427282	1	933		0	GCCCCACGGAGGTGCCACCGCTTGATCGACCACCAAATGAAAGATTGTACTGAGAGACAGATTGATCCTTTTGGCCGTGCTGGCGTTCGTGGCCCTCATCCCGCCGACCTTGCCCGGCACAAACATCGTGTTGGGGGCCCTTCCGGAGGACAGACACATCGACCGCCTGGCCAAACGCCAGCGCCCCGGCGACCTCCTCACGGCGACGCG	CACCAAATGAAAGATTGTACTGAGAGACAGATTGATCCTTTTGGCCGTGCTGGCGTTCGTGGCCCTCATCCCGCCGACCTTGCCCGGCACAAACATCGTGTTGGGGGCCCTTCCGGAGGACAGACACATCGACCGCCTGGCCAAACGCCAGCGCCCCGGCGA
36498	fs_permutations													0	11		0	GCCCCACGGAGGTGCCACGCCATGGAAATGCACCAAATGAAAGATTGTACTGAGAGACAGATTGATCCTTTTGAGCAAAGGGGCCAGCCTCAGGCCCCACAACAAACTGGGGCATTCCCAATTCAGCCATTTGTTCCTCAGGGTTTTCAGGGACAACAACCCCCACTGTCCCAAGTGTTTCAGGGAATAAGCCCTCCTCACGGCGACGCG	CACCAAATGAAAGATTGTACTGAGAGACAGATTGATCCTTTTGAGCAAAGGGGCCAGCCTCAGGCCCCACAACAAACTGGGGCATTCCCAATTCAGCCATTTGTTCCTCAGGGTTTTCAGGGACAACAACCCCCACTGTCCCAAGTGTTTCAGGGAATAAGC
36499	fs_permutations			7.78574	0.684102		1				0	8.25886	1.39357	1	205		0	GCCCCACGGAGGTGCCACATTATTCTAGGTCACCAAATGAAAGATTGTACTGAGAGACAGATTGATCCTTTTCAGAACGCCTCCAGGCCTTGCAACACTTGGTCCGGAAGGCCCTGGAGGCAGGCCATATCGAACCCTACACCGGGCCAGGAAATAACCCAGTATTCCCAGTTAAAAAAGCCAATGGAACCTCCTCCTCACGGCGACGCG	CACCAAATGAAAGATTGTACTGAGAGACAGATTGATCCTTTTCAGAACGCCTCCAGGCCTTGCAACACTTGGTCCGGAAGGCCCTGGAGGCAGGCCATATCGAACCCTACACCGGGCCAGGAAATAACCCAGTATTCCCAGTTAAAAAAGCCAATGGAACCT
36500	fs_permutations			8.47105	1.79564		2				0	7.69733	0.575449	2	483		0	GCCCCACGGAGGTGCCACGATTGCTACGCACACCAAATGAAAGATTGTACTGAGAGACAGATTGATCCTTTTGGGAAGATCTGGCCTTCCTACAAGGGAAGGCCAGGGAATTTTCTTCAGAGCAGACCAGAGCCAACAGCCCCACCAGAAGAGAGCTTCAGGTCTGGGGTAGAGACAACAACTCCCCCTCAGCCTCCTCACGGCGACGCG	CACCAAATGAAAGATTGTACTGAGAGACAGATTGATCCTTTTGGGAAGATCTGGCCTTCCTACAAGGGAAGGCCAGGGAATTTTCTTCAGAGCAGACCAGAGCCAACAGCCCCACCAGAAGAGAGCTTCAGGTCTGGGGTAGAGACAACAACTCCCCCTCAG
36501	fs_permutations						0	7.96519	0.926233		1	7.81003	0.715136	1	250		0	GCCCCACGGAGGTGCCACTCGTTGCCAAGCCACCAAATGAAAGATTGTACTGAGAGACAGATTGATCCTTTTCAGCTGGGCCTTCTGGTCGTGTTCTTGGCCACCCAGGAGGTCCTTCGCAAGAGGTGGACAGCCAAGATCAGCATGCCAGCTATACTGATTGCTCTGCTAGTCCTGGTGTTTGGGGGCATTCCTCCTCACGGCGACGCG	CACCAAATGAAAGATTGTACTGAGAGACAGATTGATCCTTTTCAGCTGGGCCTTCTGGTCGTGTTCTTGGCCACCCAGGAGGTCCTTCGCAAGAGGTGGACAGCCAAGATCAGCATGCCAGCTATACTGATTGCTCTGCTAGTCCTGGTGTTTGGGGGCATT
36502	fs_permutations						0				0	7.74059	0.627778	1	382		0	GCCCCACGGAGGTGCCACTCCGAGCATGCTTCACAAGTGAATGCTTACAACGCTGATATGtttgctttaaaagccaggacggtcacctttggggtggtgacaagtgtgatcacttgggtggtggctgtgtttgcgtctctcccaggaatcatctttaccagatctcaaaaagaaggtcttcattacacctgcCCTCCTCACGGCGACGCG	TCACAAGTGAATGCTTACAACGCTGATATGTTTGCTTTAAAAGCCAGGACGGTCACCTTTGGGGTGGTGACAAGTGTGATCACTTGGGTGGTGGCTGTGTTTGCGTCTCTCCCAGGAATCATCTTTACCAGATCTCAAAAAGAAGGTCTTCATTACACCTGC
36503	fs_permutations						0				0	7.67907	0.553817	1	252		0	GCCCCACGGAGGTGCCACCCTTTTGACAAATCACAAGTGAATGCTTACAACGCTGATATGtttgctttaaaaGGCCTTGGTCCATGGGGAAAGAAGCCCCGCAATTTCCCCATGGCTCAAGTGCATCAGGGGCTGATGCCAACTGCTCCCCCAGAGGACCCAGCTGTGGATCTGCTAAAGAACTACATGCAGCCTCCTCACGGCGACGCG	TCACAAGTGAATGCTTACAACGCTGATATGTTTGCTTTAAAAGGCCTTGGTCCATGGGGAAAGAAGCCCCGCAATTTCCCCATGGCTCAAGTGCATCAGGGGCTGATGCCAACTGCTCCCCCAGAGGACCCAGCTGTGGATCTGCTAAAGAACTACATGCAG
36504	fs_permutations						0				0	7.10944	0	1	149		0	GCCCCACGGAGGTGCCACCCTCCCTCCCCATCACAAGTGAATGCTTACAACGCTGATATGtttgctttaaaaGGACTGAGGGGCCAGCCCCAGGCCCCGAAACAAGCTTATGGGGCGGTCAGCTTTGTTCCAGCCAACAAAAACAACCCATTTCAAAGCTTACCAGAGCCACCCCAGGAAGTGCAGGATTGGCCTCCTCACGGCGACGCG	TCACAAGTGAATGCTTACAACGCTGATATGTTTGCTTTAAAAGGACTGAGGGGCCAGCCCCAGGCCCCGAAACAAGCTTATGGGGCGGTCAGCTTTGTTCCAGCCAACAAAAACAACCCATTTCAAAGCTTACCAGAGCCACCCCAGGAAGTGCAGGATTGG
36505	fs_permutations						0	12.7614	56.3762		1			0	121		0	GCCCCACGGAGGTGCCACGTTAAACATACATCACAAGTGAATGCTTACAACGCTGATATGtttgctttaaaaGGGCAAGCGGCACCGTCCGCCAAAACAAACGGCAACTCCGACATCCCCGACGCCGCTACAAGCGCACCACCAATGGACAAAATGGTCGAACAGATCATCACAGCTATGGTGGGGAGAATCCCTCCTCACGGCGACGCG	TCACAAGTGAATGCTTACAACGCTGATATGTTTGCTTTAAAAGGGCAAGCGGCACCGTCCGCCAAAACAAACGGCAACTCCGACATCCCCGACGCCGCTACAAGCGCACCACCAATGGACAAAATGGTCGAACAGATCATCACAGCTATGGTGGGGAGAATC
36506	fs_permutations			7.83832	0.751963		1				0	7.81845	0.726023	1	281		0	GCCCCACGGAGGTGCCACTTCGGTCCCGGTTCACAAGTGAATGCTTACAACGCTGATATGtttgctttaaaaGGCCGTGCTGGCGTTCGTGGCCCTCATCCCGCCGACCTTGCCCGGCACAAACATCGTGTTGGGGGCCCTTCCGGAGGACAGACACATCGACCGCCTGGCCAAACGCCAGCGCCCCGGCGACCTCCTCACGGCGACGCG	TCACAAGTGAATGCTTACAACGCTGATATGTTTGCTTTAAAAGGCCGTGCTGGCGTTCGTGGCCCTCATCCCGCCGACCTTGCCCGGCACAAACATCGTGTTGGGGGCCCTTCCGGAGGACAGACACATCGACCGCCTGGCCAAACGCCAGCGCCCCGGCGA
36507	fs_permutations			8.63339	2.14574		1							0	1170		0	GCCCCACGGAGGTGCCACATTGAATCTGCATCACAAGTGAATGCTTACAACGCTGATATGtttgctttaaaaGAGCAAAGGGGCCAGCCTCAGGCCCCACAACAAACTGGGGCATTCCCAATTCAGCCATTTGTTCCTCAGGGTTTTCAGGGACAACAACCCCCACTGTCCCAAGTGTTTCAGGGAATAAGCCCTCCTCACGGCGACGCG	TCACAAGTGAATGCTTACAACGCTGATATGTTTGCTTTAAAAGAGCAAAGGGGCCAGCCTCAGGCCCCACAACAAACTGGGGCATTCCCAATTCAGCCATTTGTTCCTCAGGGTTTTCAGGGACAACAACCCCCACTGTCCCAAGTGTTTCAGGGAATAAGC
36508	fs_permutations			7.78901	0.68825		1				0			0	333		0	GCCCCACGGAGGTGCCACCGATCATCCTCGTCACAAGTGAATGCTTACAACGCTGATATGtttgctttaaaaCAGAACGCCTCCAGGCCTTGCAACACTTGGTCCGGAAGGCCCTGGAGGCAGGCCATATCGAACCCTACACCGGGCCAGGAAATAACCCAGTATTCCCAGTTAAAAAAGCCAATGGAACCTCCTCCTCACGGCGACGCG	TCACAAGTGAATGCTTACAACGCTGATATGTTTGCTTTAAAACAGAACGCCTCCAGGCCTTGCAACACTTGGTCCGGAAGGCCCTGGAGGCAGGCCATATCGAACCCTACACCGGGCCAGGAAATAACCCAGTATTCCCAGTTAAAAAAGCCAATGGAACCT
36509	fs_permutations						0	8.54279	1.9455		1			0	253	200	0.790514	GCCCCACGGAGGTGCCACTGTCGACAAGGATCACAAGTGAATGCTTACAACGCTGATATGtttgctttaaaaGGGAAGATCTGGCCTTCCTACAAGGGAAGGCCAGGGAATTTTCTTCAGAGCAGACCAGAGCCAACAGCCCCACCAGAAGAGAGCTTCAGGTCTGGGGTAGAGACAACAACTCCCCCTCAGCCTCCTCACGGCGACGCG	TCACAAGTGAATGCTTACAACGCTGATATGTTTGCTTTAAAAGGGAAGATCTGGCCTTCCTACAAGGGAAGGCCAGGGAATTTTCTTCAGAGCAGACCAGAGCCAACAGCCCCACCAGAAGAGAGCTTCAGGTCTGGGGTAGAGACAACAACTCCCCCTCAG
36510	fs_permutations						0				0	7.52967	0.386804	1	149		0	GCCCCACGGAGGTGCCACGAGCAACGCCCTTCACAAGTGAATGCTTACAACGCTGATATGtttgctttaaaaCAGCTGGGCCTTCTGGTCGTGTTCTTGGCCACCCAGGAGGTCCTTCGCAAGAGGTGGACAGCCAAGATCAGCATGCCAGCTATACTGATTGCTCTGCTAGTCCTGGTGTTTGGGGGCATTCCTCCTCACGGCGACGCG	TCACAAGTGAATGCTTACAACGCTGATATGTTTGCTTTAAAACAGCTGGGCCTTCTGGTCGTGTTCTTGGCCACCCAGGAGGTCCTTCGCAAGAGGTGGACAGCCAAGATCAGCATGCCAGCTATACTGATTGCTCTGCTAGTCCTGGTGTTTGGGGGCATT
36511	fs_permutations						0				0	7.93768	0.887134	1	289		0	GCCCCACGGAGGTGCCACGGGCCACTATCGTCACAAGTGAATGCTTACAACGCTGATATGGCGGGTTTTTTAgccaggacggtcacctttggggtggtgacaagtgtgatcacttgggtggtggctgtgtttgcgtctctcccaggaatcatctttaccagatctcaaaaagaaggtcttcattacacctgcCCTCCTCACGGCGACGCG	TCACAAGTGAATGCTTACAACGCTGATATGGCGGGTTTTTTAGCCAGGACGGTCACCTTTGGGGTGGTGACAAGTGTGATCACTTGGGTGGTGGCTGTGTTTGCGTCTCTCCCAGGAATCATCTTTACCAGATCTCAAAAAGAAGGTCTTCATTACACCTGC
36512	fs_permutations			9.25481	3.91685		1				0	8.13173	1.17954	1	419		0	GCCCCACGGAGGTGCCACCATTGGCGAGAATCACAAGTGAATGCTTACAACGCTGATATGGCGGGTTTTTTAGGCCTTGGTCCATGGGGAAAGAAGCCCCGCAATTTCCCCATGGCTCAAGTGCATCAGGGGCTGATGCCAACTGCTCCCCCAGAGGACCCAGCTGTGGATCTGCTAAAGAACTACATGCAGCCTCCTCACGGCGACGCG	TCACAAGTGAATGCTTACAACGCTGATATGGCGGGTTTTTTAGGCCTTGGTCCATGGGGAAAGAAGCCCCGCAATTTCCCCATGGCTCAAGTGCATCAGGGGCTGATGCCAACTGCTCCCCCAGAGGACCCAGCTGTGGATCTGCTAAAGAACTACATGCAG
36513	fs_permutations			8.81632	2.59045		2	8.01604	1.0005		2	7.8778	0.804557	1	112		0	GCCCCACGGAGGTGCCACTGGCCTAGATTTTCACAAGTGAATGCTTACAACGCTGATATGGCGGGTTTTTTAGGACTGAGGGGCCAGCCCCAGGCCCCGAAACAAGCTTATGGGGCGGTCAGCTTTGTTCCAGCCAACAAAAACAACCCATTTCAAAGCTTACCAGAGCCACCCCAGGAAGTGCAGGATTGGCCTCCTCACGGCGACGCG	TCACAAGTGAATGCTTACAACGCTGATATGGCGGGTTTTTTAGGACTGAGGGGCCAGCCCCAGGCCCCGAAACAAGCTTATGGGGCGGTCAGCTTTGTTCCAGCCAACAAAAACAACCCATTTCAAAGCTTACCAGAGCCACCCCAGGAAGTGCAGGATTGG
36514	fs_permutations						0							0	83		0	GCCCCACGGAGGTGCCACTATCTAGATTTATCACAAGTGAATGCTTACAACGCTGATATGGCGGGTTTTTTAGGGCAAGCGGCACCGTCCGCCAAAACAAACGGCAACTCCGACATCCCCGACGCCGCTACAAGCGCACCACCAATGGACAAAATGGTCGAACAGATCATCACAGCTATGGTGGGGAGAATCCCTCCTCACGGCGACGCG	TCACAAGTGAATGCTTACAACGCTGATATGGCGGGTTTTTTAGGGCAAGCGGCACCGTCCGCCAAAACAAACGGCAACTCCGACATCCCCGACGCCGCTACAAGCGCACCACCAATGGACAAAATGGTCGAACAGATCATCACAGCTATGGTGGGGAGAATC
36515	fs_permutations			8.07758	1.09395		1				0	7.53004	0.387196	1	917		0	GCCCCACGGAGGTGCCACGCGGTCCAATTATCACAAGTGAATGCTTACAACGCTGATATGGCGGGTTTTTTAGGCCGTGCTGGCGTTCGTGGCCCTCATCCCGCCGACCTTGCCCGGCACAAACATCGTGTTGGGGGCCCTTCCGGAGGACAGACACATCGACCGCCTGGCCAAACGCCAGCGCCCCGGCGACCTCCTCACGGCGACGCG	TCACAAGTGAATGCTTACAACGCTGATATGGCGGGTTTTTTAGGCCGTGCTGGCGTTCGTGGCCCTCATCCCGCCGACCTTGCCCGGCACAAACATCGTGTTGGGGGCCCTTCCGGAGGACAGACACATCGACCGCCTGGCCAAACGCCAGCGCCCCGGCGA
36516	fs_permutations			9.5421	5.03199		1					7.98946	0.961354	1	514		0	GCCCCACGGAGGTGCCACCGCTTCCGAAATTCACAAGTGAATGCTTACAACGCTGATATGGCGGGTTTTTTAGAGCAAAGGGGCCAGCCTCAGGCCCCACAACAAACTGGGGCATTCCCAATTCAGCCATTTGTTCCTCAGGGTTTTCAGGGACAACAACCCCCACTGTCCCAAGTGTTTCAGGGAATAAGCCCTCCTCACGGCGACGCG	TCACAAGTGAATGCTTACAACGCTGATATGGCGGGTTTTTTAGAGCAAAGGGGCCAGCCTCAGGCCCCACAACAAACTGGGGCATTCCCAATTCAGCCATTTGTTCCTCAGGGTTTTCAGGGACAACAACCCCCACTGTCCCAAGTGTTTCAGGGAATAAGC
36517	fs_permutations			7.76376	0.65646		1	12.6275	51.2757		1	7.68206	0.557341	1	812		0	GCCCCACGGAGGTGCCACCCGGGACGGAGCTCACAAGTGAATGCTTACAACGCTGATATGGCGGGTTTTTTACAGAACGCCTCCAGGCCTTGCAACACTTGGTCCGGAAGGCCCTGGAGGCAGGCCATATCGAACCCTACACCGGGCCAGGAAATAACCCAGTATTCCCAGTTAAAAAAGCCAATGGAACCTCCTCCTCACGGCGACGCG	TCACAAGTGAATGCTTACAACGCTGATATGGCGGGTTTTTTACAGAACGCCTCCAGGCCTTGCAACACTTGGTCCGGAAGGCCCTGGAGGCAGGCCATATCGAACCCTACACCGGGCCAGGAAATAACCCAGTATTCCCAGTTAAAAAAGCCAATGGAACCT
36518	fs_permutations			9.00359	3.10807		1	13.3334	84.3617		1	7.81257	0.718419	1	415		0	GCCCCACGGAGGTGCCACAATAATTGGTTGTCACAAGTGAATGCTTACAACGCTGATATGGCGGGTTTTTTAGGGAAGATCTGGCCTTCCTACAAGGGAAGGCCAGGGAATTTTCTTCAGAGCAGACCAGAGCCAACAGCCCCACCAGAAGAGAGCTTCAGGTCTGGGGTAGAGACAACAACTCCCCCTCAGCCTCCTCACGGCGACGCG	TCACAAGTGAATGCTTACAACGCTGATATGGCGGGTTTTTTAGGGAAGATCTGGCCTTCCTACAAGGGAAGGCCAGGGAATTTTCTTCAGAGCAGACCAGAGCCAACAGCCCCACCAGAAGAGAGCTTCAGGTCTGGGGTAGAGACAACAACTCCCCCTCAG
36519	fs_permutations						0	13.4982	94.7092		1	7.75482	0.64534	1	249		0	GCCCCACGGAGGTGCCACGACGCAACGGTTTCACAAGTGAATGCTTACAACGCTGATATGGCGGGTTTTTTACAGCTGGGCCTTCTGGTCGTGTTCTTGGCCACCCAGGAGGTCCTTCGCAAGAGGTGGACAGCCAAGATCAGCATGCCAGCTATACTGATTGCTCTGCTAGTCCTGGTGTTTGGGGGCATTCCTCCTCACGGCGACGCG	TCACAAGTGAATGCTTACAACGCTGATATGGCGGGTTTTTTACAGCTGGGCCTTCTGGTCGTGTTCTTGGCCACCCAGGAGGTCCTTCGCAAGAGGTGGACAGCCAAGATCAGCATGCCAGCTATACTGATTGCTCTGCTAGTCCTGGTGTTTGGGGGCATT
36520	fs_permutations			7.63453	0.502201		1	8.1928	1.28001		1			0	76		0	GCCCCACGGAGGTGCCACTCACGATCTTCGTCACAAGTGAATGCTTACAACGCTGATATGCATCAGGGAAACgccaggacggtcacctttggggtggtgacaagtgtgatcacttgggtggtggctgtgtttgcgtctctcccaggaatcatctttaccagatctcaaaaagaaggtcttcattacacctgcCCTCCTCACGGCGACGCG	TCACAAGTGAATGCTTACAACGCTGATATGCATCAGGGAAACGCCAGGACGGTCACCTTTGGGGTGGTGACAAGTGTGATCACTTGGGTGGTGGCTGTGTTTGCGTCTCTCCCAGGAATCATCTTTACCAGATCTCAAAAAGAAGGTCTTCATTACACCTGC
36521	fs_permutations			8.89277	2.79367		1				0	7.7745	0.669912	1	1694		0	GCCCCACGGAGGTGCCACAAGATTGATACCTCACAAGTGAATGCTTACAACGCTGATATGCATCAGGGAAACGGCCTTGGTCCATGGGGAAAGAAGCCCCGCAATTTCCCCATGGCTCAAGTGCATCAGGGGCTGATGCCAACTGCTCCCCCAGAGGACCCAGCTGTGGATCTGCTAAAGAACTACATGCAGCCTCCTCACGGCGACGCG	TCACAAGTGAATGCTTACAACGCTGATATGCATCAGGGAAACGGCCTTGGTCCATGGGGAAAGAAGCCCCGCAATTTCCCCATGGCTCAAGTGCATCAGGGGCTGATGCCAACTGCTCCCCCAGAGGACCCAGCTGTGGATCTGCTAAAGAACTACATGCAG
36522	fs_permutations			9.57276	5.16463		1	8.54279	1.9455		1	7.84612	0.76223	1	400		0	GCCCCACGGAGGTGCCACCACAACGCAAGATCACAAGTGAATGCTTACAACGCTGATATGCATCAGGGAAACGGACTGAGGGGCCAGCCCCAGGCCCCGAAACAAGCTTATGGGGCGGTCAGCTTTGTTCCAGCCAACAAAAACAACCCATTTCAAAGCTTACCAGAGCCACCCCAGGAAGTGCAGGATTGGCCTCCTCACGGCGACGCG	TCACAAGTGAATGCTTACAACGCTGATATGCATCAGGGAAACGGACTGAGGGGCCAGCCCCAGGCCCCGAAACAAGCTTATGGGGCGGTCAGCTTTGTTCCAGCCAACAAAAACAACCCATTTCAAAGCTTACCAGAGCCACCCCAGGAAGTGCAGGATTGG
36523	fs_permutations			9.10726	3.42486		1	13.5593	98.8561		1	7.62233	0.488342	1	404	6	0.0148515	GCCCCACGGAGGTGCCACATATTTGATACTTCACAAGTGAATGCTTACAACGCTGATATGCATCAGGGAAACGGGCAAGCGGCACCGTCCGCCAAAACAAACGGCAACTCCGACATCCCCGACGCCGCTACAAGCGCACCACCAATGGACAAAATGGTCGAACAGATCATCACAGCTATGGTGGGGAGAATCCCTCCTCACGGCGACGCG	TCACAAGTGAATGCTTACAACGCTGATATGCATCAGGGAAACGGGCAAGCGGCACCGTCCGCCAAAACAAACGGCAACTCCGACATCCCCGACGCCGCTACAAGCGCACCACCAATGGACAAAATGGTCGAACAGATCATCACAGCTATGGTGGGGAGAATC
36524	fs_permutations			8.01362	0.996896		1	8.25548	1.38764		2			0	410		0	GCCCCACGGAGGTGCCACGGGGCCTTTAGCTCACAAGTGAATGCTTACAACGCTGATATGCATCAGGGAAACGGCCGTGCTGGCGTTCGTGGCCCTCATCCCGCCGACCTTGCCCGGCACAAACATCGTGTTGGGGGCCCTTCCGGAGGACAGACACATCGACCGCCTGGCCAAACGCCAGCGCCCCGGCGACCTCCTCACGGCGACGCG	TCACAAGTGAATGCTTACAACGCTGATATGCATCAGGGAAACGGCCGTGCTGGCGTTCGTGGCCCTCATCCCGCCGACCTTGCCCGGCACAAACATCGTGTTGGGGGCCCTTCCGGAGGACAGACACATCGACCGCCTGGCCAAACGCCAGCGCCCCGGCGA
36525	fs_permutations			9.72738	5.8783		1	8.16824	1.2391		1	7.48653	0.341714	1	269		0	GCCCCACGGAGGTGCCACACCGCTGCTTGCTCACAAGTGAATGCTTACAACGCTGATATGCATCAGGGAAACGAGCAAAGGGGCCAGCCTCAGGCCCCACAACAAACTGGGGCATTCCCAATTCAGCCATTTGTTCCTCAGGGTTTTCAGGGACAACAACCCCCACTGTCCCAAGTGTTTCAGGGAATAAGCCCTCCTCACGGCGACGCG	TCACAAGTGAATGCTTACAACGCTGATATGCATCAGGGAAACGAGCAAAGGGGCCAGCCTCAGGCCCCACAACAAACTGGGGCATTCCCAATTCAGCCATTTGTTCCTCAGGGTTTTCAGGGACAACAACCCCCACTGTCCCAAGTGTTTCAGGGAATAAGC
36526	fs_permutations			8.4711	1.79573		1							0	760		0	GCCCCACGGAGGTGCCACCACCTTCATATCTCACAAGTGAATGCTTACAACGCTGATATGCATCAGGGAAACCAGAACGCCTCCAGGCCTTGCAACACTTGGTCCGGAAGGCCCTGGAGGCAGGCCATATCGAACCCTACACCGGGCCAGGAAATAACCCAGTATTCCCAGTTAAAAAAGCCAATGGAACCTCCTCCTCACGGCGACGCG	TCACAAGTGAATGCTTACAACGCTGATATGCATCAGGGAAACCAGAACGCCTCCAGGCCTTGCAACACTTGGTCCGGAAGGCCCTGGAGGCAGGCCATATCGAACCCTACACCGGGCCAGGAAATAACCCAGTATTCCCAGTTAAAAAAGCCAATGGAACCT
36527	fs_permutations			7.83385	0.746095		1	7.12928	0.0158353		1	7.65481	0.525505	1	2271	46	0.0202554	GCCCCACGGAGGTGCCACTCCGACTGGCCGTCACAAGTGAATGCTTACAACGCTGATATGCATCAGGGAAACGGGAAGATCTGGCCTTCCTACAAGGGAAGGCCAGGGAATTTTCTTCAGAGCAGACCAGAGCCAACAGCCCCACCAGAAGAGAGCTTCAGGTCTGGGGTAGAGACAACAACTCCCCCTCAGCCTCCTCACGGCGACGCG	TCACAAGTGAATGCTTACAACGCTGATATGCATCAGGGAAACGGGAAGATCTGGCCTTCCTACAAGGGAAGGCCAGGGAATTTTCTTCAGAGCAGACCAGAGCCAACAGCCCCACCAGAAGAGAGCTTCAGGTCTGGGGTAGAGACAACAACTCCCCCTCAG
36528	fs_permutations			7.19559	0.0703859		1					8.09045	1.114	1	59		0	GCCCCACGGAGGTGCCACCTAATGCGATACTCACAAGTGAATGCTTACAACGCTGATATGCATCAGGGAAACCAGCTGGGCCTTCTGGTCGTGTTCTTGGCCACCCAGGAGGTCCTTCGCAAGAGGTGGACAGCCAAGATCAGCATGCCAGCTATACTGATTGCTCTGCTAGTCCTGGTGTTTGGGGGCATTCCTCCTCACGGCGACGCG	TCACAAGTGAATGCTTACAACGCTGATATGCATCAGGGAAACCAGCTGGGCCTTCTGGTCGTGTTCTTGGCCACCCAGGAGGTCCTTCGCAAGAGGTGGACAGCCAAGATCAGCATGCCAGCTATACTGATTGCTCTGCTAGTCCTGGTGTTTGGGGGCATT
36529	fs_permutations						0					7.88422	0.813249	1	120		0	GCCCCACGGAGGTGCCACGGGCACCGAGCGTCACAAGTGAATGCTTACAACGCTGATATGAAGCCTTTAAATgccaggacggtcacctttggggtggtgacaagtgtgatcacttgggtggtggctgtgtttgcgtctctcccaggaatcatctttaccagatctcaaaaagaaggtcttcattacacctgcCCTCCTCACGGCGACGCG	TCACAAGTGAATGCTTACAACGCTGATATGAAGCCTTTAAATGCCAGGACGGTCACCTTTGGGGTGGTGACAAGTGTGATCACTTGGGTGGTGGCTGTGTTTGCGTCTCTCCCAGGAATCATCTTTACCAGATCTCAAAAAGAAGGTCTTCATTACACCTGC
36530	fs_permutations			7.93684	0.885943		1	12.6468	51.9817		1	7.63392	0.501506	1	438		0	GCCCCACGGAGGTGCCACTTCCTCTCACATTCACAAGTGAATGCTTACAACGCTGATATGAAGCCTTTAAATGGCCTTGGTCCATGGGGAAAGAAGCCCCGCAATTTCCCCATGGCTCAAGTGCATCAGGGGCTGATGCCAACTGCTCCCCCAGAGGACCCAGCTGTGGATCTGCTAAAGAACTACATGCAGCCTCCTCACGGCGACGCG	TCACAAGTGAATGCTTACAACGCTGATATGAAGCCTTTAAATGGCCTTGGTCCATGGGGAAAGAAGCCCCGCAATTTCCCCATGGCTCAAGTGCATCAGGGGCTGATGCCAACTGCTCCCCCAGAGGACCCAGCTGTGGATCTGCTAAAGAACTACATGCAG
36531	fs_permutations			9.60254	5.2962		1	12.6422	51.813		1	7.73109	0.616158	1	184		0	GCCCCACGGAGGTGCCACGGGCAAAATATCTCACAAGTGAATGCTTACAACGCTGATATGAAGCCTTTAAATGGACTGAGGGGCCAGCCCCAGGCCCCGAAACAAGCTTATGGGGCGGTCAGCTTTGTTCCAGCCAACAAAAACAACCCATTTCAAAGCTTACCAGAGCCACCCCAGGAAGTGCAGGATTGGCCTCCTCACGGCGACGCG	TCACAAGTGAATGCTTACAACGCTGATATGAAGCCTTTAAATGGACTGAGGGGCCAGCCCCAGGCCCCGAAACAAGCTTATGGGGCGGTCAGCTTTGTTCCAGCCAACAAAAACAACCCATTTCAAAGCTTACCAGAGCCACCCCAGGAAGTGCAGGATTGG
36532	fs_permutations			8.76058	2.44892		1				0			0	383		0	GCCCCACGGAGGTGCCACTACGTTTATCGTTCACAAGTGAATGCTTACAACGCTGATATGAAGCCTTTAAATGGGCAAGCGGCACCGTCCGCCAAAACAAACGGCAACTCCGACATCCCCGACGCCGCTACAAGCGCACCACCAATGGACAAAATGGTCGAACAGATCATCACAGCTATGGTGGGGAGAATCCCTCCTCACGGCGACGCG	TCACAAGTGAATGCTTACAACGCTGATATGAAGCCTTTAAATGGGCAAGCGGCACCGTCCGCCAAAACAAACGGCAACTCCGACATCCCCGACGCCGCTACAAGCGCACCACCAATGGACAAAATGGTCGAACAGATCATCACAGCTATGGTGGGGAGAATC
36533	fs_permutations			7.99494	0.969356		1							0	567		0	GCCCCACGGAGGTGCCACGCCGCTTTTAAATCACAAGTGAATGCTTACAACGCTGATATGAAGCCTTTAAATGGCCGTGCTGGCGTTCGTGGCCCTCATCCCGCCGACCTTGCCCGGCACAAACATCGTGTTGGGGGCCCTTCCGGAGGACAGACACATCGACCGCCTGGCCAAACGCCAGCGCCCCGGCGACCTCCTCACGGCGACGCG	TCACAAGTGAATGCTTACAACGCTGATATGAAGCCTTTAAATGGCCGTGCTGGCGTTCGTGGCCCTCATCCCGCCGACCTTGCCCGGCACAAACATCGTGTTGGGGGCCCTTCCGGAGGACAGACACATCGACCGCCTGGCCAAACGCCAGCGCCCCGGCGA
36534	fs_permutations			7.53688	0.394474		1	7.93346	0.881204		1	8.09499	1.12112	1	460		0	GCCCCACGGAGGTGCCACGGCGTTGTTCTCTCACAAGTGAATGCTTACAACGCTGATATGAAGCCTTTAAATGAGCAAAGGGGCCAGCCTCAGGCCCCACAACAAACTGGGGCATTCCCAATTCAGCCATTTGTTCCTCAGGGTTTTCAGGGACAACAACCCCCACTGTCCCAAGTGTTTCAGGGAATAAGCCCTCCTCACGGCGACGCG	TCACAAGTGAATGCTTACAACGCTGATATGAAGCCTTTAAATGAGCAAAGGGGCCAGCCTCAGGCCCCACAACAAACTGGGGCATTCCCAATTCAGCCATTTGTTCCTCAGGGTTTTCAGGGACAACAACCCCCACTGTCCCAAGTGTTTCAGGGAATAAGC
36535	fs_permutations			8.2377	1.35662		1				0	7.73827	0.624935	1	696		0	GCCCCACGGAGGTGCCACGAATTAAGCACCTCACAAGTGAATGCTTACAACGCTGATATGAAGCCTTTAAATCAGAACGCCTCCAGGCCTTGCAACACTTGGTCCGGAAGGCCCTGGAGGCAGGCCATATCGAACCCTACACCGGGCCAGGAAATAACCCAGTATTCCCAGTTAAAAAAGCCAATGGAACCTCCTCCTCACGGCGACGCG	TCACAAGTGAATGCTTACAACGCTGATATGAAGCCTTTAAATCAGAACGCCTCCAGGCCTTGCAACACTTGGTCCGGAAGGCCCTGGAGGCAGGCCATATCGAACCCTACACCGGGCCAGGAAATAACCCAGTATTCCCAGTTAAAAAAGCCAATGGAACCT
36536	fs_permutations			9.38297	4.38698		1					10.2725	9.10225	1	243		0	GCCCCACGGAGGTGCCACTACTCAAGGCGTTCACAAGTGAATGCTTACAACGCTGATATGAAGCCTTTAAATGGGAAGATCTGGCCTTCCTACAAGGGAAGGCCAGGGAATTTTCTTCAGAGCAGACCAGAGCCAACAGCCCCACCAGAAGAGAGCTTCAGGTCTGGGGTAGAGACAACAACTCCCCCTCAGCCTCCTCACGGCGACGCG	TCACAAGTGAATGCTTACAACGCTGATATGAAGCCTTTAAATGGGAAGATCTGGCCTTCCTACAAGGGAAGGCCAGGGAATTTTCTTCAGAGCAGACCAGAGCCAACAGCCCCACCAGAAGAGAGCTTCAGGTCTGGGGTAGAGACAACAACTCCCCCTCAG
36537	fs_permutations						0				0	7.81467	0.721135	1	215		0	GCCCCACGGAGGTGCCACCATCCGCCTCGGTCACAAGTGAATGCTTACAACGCTGATATGAAGCCTTTAAATCAGCTGGGCCTTCTGGTCGTGTTCTTGGCCACCCAGGAGGTCCTTCGCAAGAGGTGGACAGCCAAGATCAGCATGCCAGCTATACTGATTGCTCTGCTAGTCCTGGTGTTTGGGGGCATTCCTCCTCACGGCGACGCG	TCACAAGTGAATGCTTACAACGCTGATATGAAGCCTTTAAATCAGCTGGGCCTTCTGGTCGTGTTCTTGGCCACCCAGGAGGTCCTTCGCAAGAGGTGGACAGCCAAGATCAGCATGCCAGCTATACTGATTGCTCTGCTAGTCCTGGTGTTTGGGGGCATT
36538	fs_permutations			8.60158	2.07399		1	13.4136	89.2505		1	7.75585	0.646616	2	306		0	GCCCCACGGAGGTGCCACAACACTGATCTGTCACAAGTGAATGCTTACAACGCTGATATGCATGACCCCCCAgccaggacggtcacctttggggtggtgacaagtgtgatcacttgggtggtggctgtgtttgcgtctctcccaggaatcatctttaccagatctcaaaaagaaggtcttcattacacctgcCCTCCTCACGGCGACGCG	TCACAAGTGAATGCTTACAACGCTGATATGCATGACCCCCCAGCCAGGACGGTCACCTTTGGGGTGGTGACAAGTGTGATCACTTGGGTGGTGGCTGTGTTTGCGTCTCTCCCAGGAATCATCTTTACCAGATCTCAAAAAGAAGGTCTTCATTACACCTGC
36539	fs_permutations						0				0	8.24682	1.37249	1	1236		0	GCCCCACGGAGGTGCCACGGGATTCGCCACTCACAAGTGAATGCTTACAACGCTGATATGCATGACCCCCCAGGCCTTGGTCCATGGGGAAAGAAGCCCCGCAATTTCCCCATGGCTCAAGTGCATCAGGGGCTGATGCCAACTGCTCCCCCAGAGGACCCAGCTGTGGATCTGCTAAAGAACTACATGCAGCCTCCTCACGGCGACGCG	TCACAAGTGAATGCTTACAACGCTGATATGCATGACCCCCCAGGCCTTGGTCCATGGGGAAAGAAGCCCCGCAATTTCCCCATGGCTCAAGTGCATCAGGGGCTGATGCCAACTGCTCCCCCAGAGGACCCAGCTGTGGATCTGCTAAAGAACTACATGCAG
36540	fs_permutations			7.96294	0.923008		2				0	7.97736	0.943766	1	447		0	GCCCCACGGAGGTGCCACTGCTGCTCTTCCTCACAAGTGAATGCTTACAACGCTGATATGCATGACCCCCCAGGACTGAGGGGCCAGCCCCAGGCCCCGAAACAAGCTTATGGGGCGGTCAGCTTTGTTCCAGCCAACAAAAACAACCCATTTCAAAGCTTACCAGAGCCACCCCAGGAAGTGCAGGATTGGCCTCCTCACGGCGACGCG	TCACAAGTGAATGCTTACAACGCTGATATGCATGACCCCCCAGGACTGAGGGGCCAGCCCCAGGCCCCGAAACAAGCTTATGGGGCGGTCAGCTTTGTTCCAGCCAACAAAAACAACCCATTTCAAAGCTTACCAGAGCCACCCCAGGAAGTGCAGGATTGG
36541	fs_permutations			7.92183	0.864943		1					7.82057	0.728779	1	49		0	GCCCCACGGAGGTGCCACTCCGCAACATTCTCACAAGTGAATGCTTACAACGCTGATATGCATGACCCCCCAGGGCAAGCGGCACCGTCCGCCAAAACAAACGGCAACTCCGACATCCCCGACGCCGCTACAAGCGCACCACCAATGGACAAAATGGTCGAACAGATCATCACAGCTATGGTGGGGAGAATCCCTCCTCACGGCGACGCG	TCACAAGTGAATGCTTACAACGCTGATATGCATGACCCCCCAGGGCAAGCGGCACCGTCCGCCAAAACAAACGGCAACTCCGACATCCCCGACGCCGCTACAAGCGCACCACCAATGGACAAAATGGTCGAACAGATCATCACAGCTATGGTGGGGAGAATC
36542	fs_permutations			7.73883	0.625623		1				0	7.88311	0.811737	1	543		0	GCCCCACGGAGGTGCCACAATGCGCGTTTGTCACAAGTGAATGCTTACAACGCTGATATGCATGACCCCCCAGGCCGTGCTGGCGTTCGTGGCCCTCATCCCGCCGACCTTGCCCGGCACAAACATCGTGTTGGGGGCCCTTCCGGAGGACAGACACATCGACCGCCTGGCCAAACGCCAGCGCCCCGGCGACCTCCTCACGGCGACGCG	TCACAAGTGAATGCTTACAACGCTGATATGCATGACCCCCCAGGCCGTGCTGGCGTTCGTGGCCCTCATCCCGCCGACCTTGCCCGGCACAAACATCGTGTTGGGGGCCCTTCCGGAGGACAGACACATCGACCGCCTGGCCAAACGCCAGCGCCCCGGCGA
36543	fs_permutations			7.61278	0.477578		1	8.86283	2.71281		2	7.40202	0.257184	1	440		0	GCCCCACGGAGGTGCCACCTTGGCGATCTTTCACAAGTGAATGCTTACAACGCTGATATGCATGACCCCCCAGAGCAAAGGGGCCAGCCTCAGGCCCCACAACAAACTGGGGCATTCCCAATTCAGCCATTTGTTCCTCAGGGTTTTCAGGGACAACAACCCCCACTGTCCCAAGTGTTTCAGGGAATAAGCCCTCCTCACGGCGACGCG	TCACAAGTGAATGCTTACAACGCTGATATGCATGACCCCCCAGAGCAAAGGGGCCAGCCTCAGGCCCCACAACAAACTGGGGCATTCCCAATTCAGCCATTTGTTCCTCAGGGTTTTCAGGGACAACAACCCCCACTGTCCCAAGTGTTTCAGGGAATAAGC
36544	fs_permutations						0				0	7.37595	0.23209	1	71		0	GCCCCACGGAGGTGCCACGCGGTCATTGGCTCACAAGTGAATGCTTACAACGCTGATATGCATGACCCCCCACAGAACGCCTCCAGGCCTTGCAACACTTGGTCCGGAAGGCCCTGGAGGCAGGCCATATCGAACCCTACACCGGGCCAGGAAATAACCCAGTATTCCCAGTTAAAAAAGCCAATGGAACCTCCTCCTCACGGCGACGCG	TCACAAGTGAATGCTTACAACGCTGATATGCATGACCCCCCACAGAACGCCTCCAGGCCTTGCAACACTTGGTCCGGAAGGCCCTGGAGGCAGGCCATATCGAACCCTACACCGGGCCAGGAAATAACCCAGTATTCCCAGTTAAAAAAGCCAATGGAACCT
36545	fs_permutations			7.95155	0.906748		1	7.999	0.975314		1	7.91391	0.853946	1	526	118	0.224335	GCCCCACGGAGGTGCCACTCACGCGCACGATCACAAGTGAATGCTTACAACGCTGATATGCATGACCCCCCAGGGAAGATCTGGCCTTCCTACAAGGGAAGGCCAGGGAATTTTCTTCAGAGCAGACCAGAGCCAACAGCCCCACCAGAAGAGAGCTTCAGGTCTGGGGTAGAGACAACAACTCCCCCTCAGCCTCCTCACGGCGACGCG	TCACAAGTGAATGCTTACAACGCTGATATGCATGACCCCCCAGGGAAGATCTGGCCTTCCTACAAGGGAAGGCCAGGGAATTTTCTTCAGAGCAGACCAGAGCCAACAGCCCCACCAGAAGAGAGCTTCAGGTCTGGGGTAGAGACAACAACTCCCCCTCAG
36546	fs_permutations						0					7.82988	0.740904	2	80		0	GCCCCACGGAGGTGCCACGCGCGCTCAATCTCACAAGTGAATGCTTACAACGCTGATATGCATGACCCCCCACAGCTGGGCCTTCTGGTCGTGTTCTTGGCCACCCAGGAGGTCCTTCGCAAGAGGTGGACAGCCAAGATCAGCATGCCAGCTATACTGATTGCTCTGCTAGTCCTGGTGTTTGGGGGCATTCCTCCTCACGGCGACGCG	TCACAAGTGAATGCTTACAACGCTGATATGCATGACCCCCCACAGCTGGGCCTTCTGGTCGTGTTCTTGGCCACCCAGGAGGTCCTTCGCAAGAGGTGGACAGCCAAGATCAGCATGCCAGCTATACTGATTGCTCTGCTAGTCCTGGTGTTTGGGGGCATT
36547	fs_permutations						0	13.5593	98.8561		1	7.75804	0.649347	1	358		0	GCCCCACGGAGGTGCCACAATGGTTCACGCTCACAAGTGAATGCTTACAACGCTGATATGTTGTCGGGAAACgccaggacggtcacctttggggtggtgacaagtgtgatcacttgggtggtggctgtgtttgcgtctctcccaggaatcatctttaccagatctcaaaaagaaggtcttcattacacctgcCCTCCTCACGGCGACGCG	TCACAAGTGAATGCTTACAACGCTGATATGTTGTCGGGAAACGCCAGGACGGTCACCTTTGGGGTGGTGACAAGTGTGATCACTTGGGTGGTGGCTGTGTTTGCGTCTCTCCCAGGAATCATCTTTACCAGATCTCAAAAAGAAGGTCTTCATTACACCTGC
36548	fs_permutations			8.42664	1.70652		1	8.05187	1.05442		1	7.85522	0.774299	1	454		0	GCCCCACGGAGGTGCCACTCTAACAAATCGTCACAAGTGAATGCTTACAACGCTGATATGTTGTCGGGAAACGGCCTTGGTCCATGGGGAAAGAAGCCCCGCAATTTCCCCATGGCTCAAGTGCATCAGGGGCTGATGCCAACTGCTCCCCCAGAGGACCCAGCTGTGGATCTGCTAAAGAACTACATGCAGCCTCCTCACGGCGACGCG	TCACAAGTGAATGCTTACAACGCTGATATGTTGTCGGGAAACGGCCTTGGTCCATGGGGAAAGAAGCCCCGCAATTTCCCCATGGCTCAAGTGCATCAGGGGCTGATGCCAACTGCTCCCCCAGAGGACCCAGCTGTGGATCTGCTAAAGAACTACATGCAG
36549	fs_permutations			10.1528	8.2866		1	13.5318	96.9708		1			0	1167		0	GCCCCACGGAGGTGCCACGAAAGAGGTTCGTCACAAGTGAATGCTTACAACGCTGATATGTTGTCGGGAAACGGACTGAGGGGCCAGCCCCAGGCCCCGAAACAAGCTTATGGGGCGGTCAGCTTTGTTCCAGCCAACAAAAACAACCCATTTCAAAGCTTACCAGAGCCACCCCAGGAAGTGCAGGATTGGCCTCCTCACGGCGACGCG	TCACAAGTGAATGCTTACAACGCTGATATGTTGTCGGGAAACGGACTGAGGGGCCAGCCCCAGGCCCCGAAACAAGCTTATGGGGCGGTCAGCTTTGTTCCAGCCAACAAAAACAACCCATTTCAAAGCTTACCAGAGCCACCCCAGGAAGTGCAGGATTGG
36550	fs_permutations			9.01419	3.13942		1				0	7.74049	0.627662	1	407		0	GCCCCACGGAGGTGCCACGGGGCCGAAACGTCACAAGTGAATGCTTACAACGCTGATATGTTGTCGGGAAACGGGCAAGCGGCACCGTCCGCCAAAACAAACGGCAACTCCGACATCCCCGACGCCGCTACAAGCGCACCACCAATGGACAAAATGGTCGAACAGATCATCACAGCTATGGTGGGGAGAATCCCTCCTCACGGCGACGCG	TCACAAGTGAATGCTTACAACGCTGATATGTTGTCGGGAAACGGGCAAGCGGCACCGTCCGCCAAAACAAACGGCAACTCCGACATCCCCGACGCCGCTACAAGCGCACCACCAATGGACAAAATGGTCGAACAGATCATCACAGCTATGGTGGGGAGAATC
36551	fs_permutations			7.76818	0.661984		1	13.3958	88.1388		1	7.87515	0.800974	1	110	5	0.0454545	GCCCCACGGAGGTGCCACTATTTCTTCTTTTCACAAGTGAATGCTTACAACGCTGATATGTTGTCGGGAAACGGCCGTGCTGGCGTTCGTGGCCCTCATCCCGCCGACCTTGCCCGGCACAAACATCGTGTTGGGGGCCCTTCCGGAGGACAGACACATCGACCGCCTGGCCAAACGCCAGCGCCCCGGCGACCTCCTCACGGCGACGCG	TCACAAGTGAATGCTTACAACGCTGATATGTTGTCGGGAAACGGCCGTGCTGGCGTTCGTGGCCCTCATCCCGCCGACCTTGCCCGGCACAAACATCGTGTTGGGGGCCCTTCCGGAGGACAGACACATCGACCGCCTGGCCAAACGCCAGCGCCCCGGCGA
36552	fs_permutations			7.17815	0.0558002		1	8.71369	2.33403		2	8.24729	1.37331	1	225		0	GCCCCACGGAGGTGCCACTACTCTACACAATCACAAGTGAATGCTTACAACGCTGATATGTTGTCGGGAAACGAGCAAAGGGGCCAGCCTCAGGCCCCACAACAAACTGGGGCATTCCCAATTCAGCCATTTGTTCCTCAGGGTTTTCAGGGACAACAACCCCCACTGTCCCAAGTGTTTCAGGGAATAAGCCCTCCTCACGGCGACGCG	TCACAAGTGAATGCTTACAACGCTGATATGTTGTCGGGAAACGAGCAAAGGGGCCAGCCTCAGGCCCCACAACAAACTGGGGCATTCCCAATTCAGCCATTTGTTCCTCAGGGTTTTCAGGGACAACAACCCCCACTGTCCCAAGTGTTTCAGGGAATAAGC
36553	fs_permutations			8.66258	2.21297		1				0	7.70421	0.583659	1	197		0	GCCCCACGGAGGTGCCACAGGAGACTTGAGTCACAAGTGAATGCTTACAACGCTGATATGTTGTCGGGAAACCAGAACGCCTCCAGGCCTTGCAACACTTGGTCCGGAAGGCCCTGGAGGCAGGCCATATCGAACCCTACACCGGGCCAGGAAATAACCCAGTATTCCCAGTTAAAAAAGCCAATGGAACCTCCTCCTCACGGCGACGCG	TCACAAGTGAATGCTTACAACGCTGATATGTTGTCGGGAAACCAGAACGCCTCCAGGCCTTGCAACACTTGGTCCGGAAGGCCCTGGAGGCAGGCCATATCGAACCCTACACCGGGCCAGGAAATAACCCAGTATTCCCAGTTAAAAAAGCCAATGGAACCT
36554	fs_permutations			7.98319	0.952225		1	8.15675	1.22018		1	7.93098	0.877717	1	258		0	GCCCCACGGAGGTGCCACTTCGCCGCTGCATCACAAGTGAATGCTTACAACGCTGATATGTTGTCGGGAAACGGGAAGATCTGGCCTTCCTACAAGGGAAGGCCAGGGAATTTTCTTCAGAGCAGACCAGAGCCAACAGCCCCACCAGAAGAGAGCTTCAGGTCTGGGGTAGAGACAACAACTCCCCCTCAGCCTCCTCACGGCGACGCG	TCACAAGTGAATGCTTACAACGCTGATATGTTGTCGGGAAACGGGAAGATCTGGCCTTCCTACAAGGGAAGGCCAGGGAATTTTCTTCAGAGCAGACCAGAGCCAACAGCCCCACCAGAAGAGAGCTTCAGGTCTGGGGTAGAGACAACAACTCCCCCTCAG
36555	fs_permutations			9.43867	4.60472		2				0	7.62783	0.494581	1	627		0	GCCCCACGGAGGTGCCACGGGCTCTTAGCGTCACAAGTGAATGCTTACAACGCTGATATGTTGTCGGGAAACCAGCTGGGCCTTCTGGTCGTGTTCTTGGCCACCCAGGAGGTCCTTCGCAAGAGGTGGACAGCCAAGATCAGCATGCCAGCTATACTGATTGCTCTGCTAGTCCTGGTGTTTGGGGGCATTCCTCCTCACGGCGACGCG	TCACAAGTGAATGCTTACAACGCTGATATGTTGTCGGGAAACCAGCTGGGCCTTCTGGTCGTGTTCTTGGCCACCCAGGAGGTCCTTCGCAAGAGGTGGACAGCCAAGATCAGCATGCCAGCTATACTGATTGCTCTGCTAGTCCTGGTGTTTGGGGGCATT
36556	fs_permutations							13.332	84.2812		1			0	199		0	GCCCCACGGAGGTGCCACTTTTGCTACGTCTCACAAGTGAATGCTTACAACGCTGATATGTTCCCTTTAAACgccaggacggtcacctttggggtggtgacaagtgtgatcacttgggtggtggctgtgtttgcgtctctcccaggaatcatctttaccagatctcaaaaagaaggtcttcattacacctgcCCTCCTCACGGCGACGCG	TCACAAGTGAATGCTTACAACGCTGATATGTTCCCTTTAAACGCCAGGACGGTCACCTTTGGGGTGGTGACAAGTGTGATCACTTGGGTGGTGGCTGTGTTTGCGTCTCTCCCAGGAATCATCTTTACCAGATCTCAAAAAGAAGGTCTTCATTACACCTGC
36557	fs_permutations			9.17772	3.65353		1				0			0	728		0	GCCCCACGGAGGTGCCACGACTGCAACATTTCACAAGTGAATGCTTACAACGCTGATATGTTCCCTTTAAACGGCCTTGGTCCATGGGGAAAGAAGCCCCGCAATTTCCCCATGGCTCAAGTGCATCAGGGGCTGATGCCAACTGCTCCCCCAGAGGACCCAGCTGTGGATCTGCTAAAGAACTACATGCAGCCTCCTCACGGCGACGCG	TCACAAGTGAATGCTTACAACGCTGATATGTTCCCTTTAAACGGCCTTGGTCCATGGGGAAAGAAGCCCCGCAATTTCCCCATGGCTCAAGTGCATCAGGGGCTGATGCCAACTGCTCCCCCAGAGGACCCAGCTGTGGATCTGCTAAAGAACTACATGCAG
36558	fs_permutations			9.37823	4.36884		2	8.92361	2.87876		2	8.17081	1.24335	1	603		0	GCCCCACGGAGGTGCCACGGCATATCACAATCACAAGTGAATGCTTACAACGCTGATATGTTCCCTTTAAACGGACTGAGGGGCCAGCCCCAGGCCCCGAAACAAGCTTATGGGGCGGTCAGCTTTGTTCCAGCCAACAAAAACAACCCATTTCAAAGCTTACCAGAGCCACCCCAGGAAGTGCAGGATTGGCCTCCTCACGGCGACGCG	TCACAAGTGAATGCTTACAACGCTGATATGTTCCCTTTAAACGGACTGAGGGGCCAGCCCCAGGCCCCGAAACAAGCTTATGGGGCGGTCAGCTTTGTTCCAGCCAACAAAAACAACCCATTTCAAAGCTTACCAGAGCCACCCCAGGAAGTGCAGGATTGG
36559	fs_permutations			9.12218	3.47235		1	13.5593	98.8561		1	7.73123	0.616321	2	1386		0	GCCCCACGGAGGTGCCACGCTTCAAAACCATCACAAGTGAATGCTTACAACGCTGATATGTTCCCTTTAAACGGGCAAGCGGCACCGTCCGCCAAAACAAACGGCAACTCCGACATCCCCGACGCCGCTACAAGCGCACCACCAATGGACAAAATGGTCGAACAGATCATCACAGCTATGGTGGGGAGAATCCCTCCTCACGGCGACGCG	TCACAAGTGAATGCTTACAACGCTGATATGTTCCCTTTAAACGGGCAAGCGGCACCGTCCGCCAAAACAAACGGCAACTCCGACATCCCCGACGCCGCTACAAGCGCACCACCAATGGACAAAATGGTCGAACAGATCATCACAGCTATGGTGGGGAGAATC
36560	fs_permutations			8.96721	3.0022		2					8.02371	1.01192	1	466		0	GCCCCACGGAGGTGCCACACTGCAATACGGTCACAAGTGAATGCTTACAACGCTGATATGTTCCCTTTAAACGGCCGTGCTGGCGTTCGTGGCCCTCATCCCGCCGACCTTGCCCGGCACAAACATCGTGTTGGGGGCCCTTCCGGAGGACAGACACATCGACCGCCTGGCCAAACGCCAGCGCCCCGGCGACCTCCTCACGGCGACGCG	TCACAAGTGAATGCTTACAACGCTGATATGTTCCCTTTAAACGGCCGTGCTGGCGTTCGTGGCCCTCATCCCGCCGACCTTGCCCGGCACAAACATCGTGTTGGGGGCCCTTCCGGAGGACAGACACATCGACCGCCTGGCCAAACGCCAGCGCCCCGGCGA
36561	fs_permutations			9.89125	6.72298		2				0	7.67198	0.545494	1	932		0	GCCCCACGGAGGTGCCACCTGTTTCCGATTTCACAAGTGAATGCTTACAACGCTGATATGTTCCCTTTAAACGAGCAAAGGGGCCAGCCTCAGGCCCCACAACAAACTGGGGCATTCCCAATTCAGCCATTTGTTCCTCAGGGTTTTCAGGGACAACAACCCCCACTGTCCCAAGTGTTTCAGGGAATAAGCCCTCCTCACGGCGACGCG	TCACAAGTGAATGCTTACAACGCTGATATGTTCCCTTTAAACGAGCAAAGGGGCCAGCCTCAGGCCCCACAACAAACTGGGGCATTCCCAATTCAGCCATTTGTTCCTCAGGGTTTTCAGGGACAACAACCCCCACTGTCCCAAGTGTTTCAGGGAATAAGC
36562	fs_permutations			8.00546	0.984822		2				0	8.07522	1.09029	1	339	8	0.0235988	GCCCCACGGAGGTGCCACGACACGCGCCCATCACAAGTGAATGCTTACAACGCTGATATGTTCCCTTTAAACCAGAACGCCTCCAGGCCTTGCAACACTTGGTCCGGAAGGCCCTGGAGGCAGGCCATATCGAACCCTACACCGGGCCAGGAAATAACCCAGTATTCCCAGTTAAAAAAGCCAATGGAACCTCCTCCTCACGGCGACGCG	TCACAAGTGAATGCTTACAACGCTGATATGTTCCCTTTAAACCAGAACGCCTCCAGGCCTTGCAACACTTGGTCCGGAAGGCCCTGGAGGCAGGCCATATCGAACCCTACACCGGGCCAGGAAATAACCCAGTATTCCCAGTTAAAAAAGCCAATGGAACCT
36563	fs_permutations			7.93502	0.883383		2				0	8.10347	1.13448	2	186		0	GCCCCACGGAGGTGCCACTATCATACCGGGTCACAAGTGAATGCTTACAACGCTGATATGTTCCCTTTAAACGGGAAGATCTGGCCTTCCTACAAGGGAAGGCCAGGGAATTTTCTTCAGAGCAGACCAGAGCCAACAGCCCCACCAGAAGAGAGCTTCAGGTCTGGGGTAGAGACAACAACTCCCCCTCAGCCTCCTCACGGCGACGCG	TCACAAGTGAATGCTTACAACGCTGATATGTTCCCTTTAAACGGGAAGATCTGGCCTTCCTACAAGGGAAGGCCAGGGAATTTTCTTCAGAGCAGACCAGAGCCAACAGCCCCACCAGAAGAGAGCTTCAGGTCTGGGGTAGAGACAACAACTCCCCCTCAG
36564	fs_permutations			8.70561	2.31459		1	13.5593	98.8561		1			0	1489	15	0.0100739	GCCCCACGGAGGTGCCACGCTCACCGCATCTCACAAGTGAATGCTTACAACGCTGATATGTTCCCTTTAAACCAGCTGGGCCTTCTGGTCGTGTTCTTGGCCACCCAGGAGGTCCTTCGCAAGAGGTGGACAGCCAAGATCAGCATGCCAGCTATACTGATTGCTCTGCTAGTCCTGGTGTTTGGGGGCATTCCTCCTCACGGCGACGCG	TCACAAGTGAATGCTTACAACGCTGATATGTTCCCTTTAAACCAGCTGGGCCTTCTGGTCGTGTTCTTGGCCACCCAGGAGGTCCTTCGCAAGAGGTGGACAGCCAAGATCAGCATGCCAGCTATACTGATTGCTCTGCTAGTCCTGGTGTTTGGGGGCATT
36565	fs_permutations						0				0	7.84448	0.760075	2	121		0	GCCCCACGGAGGTGCCACAAAATCATTAGTTCACAAGTGAATGCTTACAACGCTGATATGGCTAATTTTTTAgccaggacggtcacctttggggtggtgacaagtgtgatcacttgggtggtggctgtgtttgcgtctctcccaggaatcatctttaccagatctcaaaaagaaggtcttcattacacctgcCCTCCTCACGGCGACGCG	TCACAAGTGAATGCTTACAACGCTGATATGGCTAATTTTTTAGCCAGGACGGTCACCTTTGGGGTGGTGACAAGTGTGATCACTTGGGTGGTGGCTGTGTTTGCGTCTCTCCCAGGAATCATCTTTACCAGATCTCAAAAAGAAGGTCTTCATTACACCTGC
36566	fs_permutations			8.22503	1.33477		2					8.19496	1.28363	1	377		0	GCCCCACGGAGGTGCCACGAGGACCGCCAATCACAAGTGAATGCTTACAACGCTGATATGGCTAATTTTTTAGGCCTTGGTCCATGGGGAAAGAAGCCCCGCAATTTCCCCATGGCTCAAGTGCATCAGGGGCTGATGCCAACTGCTCCCCCAGAGGACCCAGCTGTGGATCTGCTAAAGAACTACATGCAGCCTCCTCACGGCGACGCG	TCACAAGTGAATGCTTACAACGCTGATATGGCTAATTTTTTAGGCCTTGGTCCATGGGGAAAGAAGCCCCGCAATTTCCCCATGGCTCAAGTGCATCAGGGGCTGATGCCAACTGCTCCCCCAGAGGACCCAGCTGTGGATCTGCTAAAGAACTACATGCAG
36567	fs_permutations			9.63973	5.46438		1				0			0	1255		0	GCCCCACGGAGGTGCCACGGGAAAGCGCTCTCACAAGTGAATGCTTACAACGCTGATATGGCTAATTTTTTAGGACTGAGGGGCCAGCCCCAGGCCCCGAAACAAGCTTATGGGGCGGTCAGCTTTGTTCCAGCCAACAAAAACAACCCATTTCAAAGCTTACCAGAGCCACCCCAGGAAGTGCAGGATTGGCCTCCTCACGGCGACGCG	TCACAAGTGAATGCTTACAACGCTGATATGGCTAATTTTTTAGGACTGAGGGGCCAGCCCCAGGCCCCGAAACAAGCTTATGGGGCGGTCAGCTTTGTTCCAGCCAACAAAAACAACCCATTTCAAAGCTTACCAGAGCCACCCCAGGAAGTGCAGGATTGG
36568	fs_permutations						0				0	7.78143	0.678649	1	63		0	GCCCCACGGAGGTGCCACCGGCTTCCCACATCACAAGTGAATGCTTACAACGCTGATATGGCTAATTTTTTAGGGCAAGCGGCACCGTCCGCCAAAACAAACGGCAACTCCGACATCCCCGACGCCGCTACAAGCGCACCACCAATGGACAAAATGGTCGAACAGATCATCACAGCTATGGTGGGGAGAATCCCTCCTCACGGCGACGCG	TCACAAGTGAATGCTTACAACGCTGATATGGCTAATTTTTTAGGGCAAGCGGCACCGTCCGCCAAAACAAACGGCAACTCCGACATCCCCGACGCCGCTACAAGCGCACCACCAATGGACAAAATGGTCGAACAGATCATCACAGCTATGGTGGGGAGAATC
36569	fs_permutations			7.8826	0.811044		1				0	7.75351	0.643714	1	564		0	GCCCCACGGAGGTGCCACACAATCACAACATCACAAGTGAATGCTTACAACGCTGATATGGCTAATTTTTTAGGCCGTGCTGGCGTTCGTGGCCCTCATCCCGCCGACCTTGCCCGGCACAAACATCGTGTTGGGGGCCCTTCCGGAGGACAGACACATCGACCGCCTGGCCAAACGCCAGCGCCCCGGCGACCTCCTCACGGCGACGCG	TCACAAGTGAATGCTTACAACGCTGATATGGCTAATTTTTTAGGCCGTGCTGGCGTTCGTGGCCCTCATCCCGCCGACCTTGCCCGGCACAAACATCGTGTTGGGGGCCCTTCCGGAGGACAGACACATCGACCGCCTGGCCAAACGCCAGCGCCCCGGCGA
36570	fs_permutations			9.54082	5.0265		1				0	7.70213	0.58117	1	2427		0	GCCCCACGGAGGTGCCACTGCATTGAGTTCTCACAAGTGAATGCTTACAACGCTGATATGGCTAATTTTTTAGAGCAAAGGGGCCAGCCTCAGGCCCCACAACAAACTGGGGCATTCCCAATTCAGCCATTTGTTCCTCAGGGTTTTCAGGGACAACAACCCCCACTGTCCCAAGTGTTTCAGGGAATAAGCCCTCCTCACGGCGACGCG	TCACAAGTGAATGCTTACAACGCTGATATGGCTAATTTTTTAGAGCAAAGGGGCCAGCCTCAGGCCCCACAACAAACTGGGGCATTCCCAATTCAGCCATTTGTTCCTCAGGGTTTTCAGGGACAACAACCCCCACTGTCCCAAGTGTTTCAGGGAATAAGC
36571	fs_permutations			7.34943	0.207028		1					7.66835	0.541254	1	454		0	GCCCCACGGAGGTGCCACTCGACTTACTCTTCACAAGTGAATGCTTACAACGCTGATATGGCTAATTTTTTACAGAACGCCTCCAGGCCTTGCAACACTTGGTCCGGAAGGCCCTGGAGGCAGGCCATATCGAACCCTACACCGGGCCAGGAAATAACCCAGTATTCCCAGTTAAAAAAGCCAATGGAACCTCCTCCTCACGGCGACGCG	TCACAAGTGAATGCTTACAACGCTGATATGGCTAATTTTTTACAGAACGCCTCCAGGCCTTGCAACACTTGGTCCGGAAGGCCCTGGAGGCAGGCCATATCGAACCCTACACCGGGCCAGGAAATAACCCAGTATTCCCAGTTAAAAAAGCCAATGGAACCT
36572	fs_permutations			8.62368	2.12367		2				0	7.73827	0.624935	1	1463	6	0.00410116	GCCCCACGGAGGTGCCACACGCTAAAAGACTCACAAGTGAATGCTTACAACGCTGATATGGCTAATTTTTTAGGGAAGATCTGGCCTTCCTACAAGGGAAGGCCAGGGAATTTTCTTCAGAGCAGACCAGAGCCAACAGCCCCACCAGAAGAGAGCTTCAGGTCTGGGGTAGAGACAACAACTCCCCCTCAGCCTCCTCACGGCGACGCG	TCACAAGTGAATGCTTACAACGCTGATATGGCTAATTTTTTAGGGAAGATCTGGCCTTCCTACAAGGGAAGGCCAGGGAATTTTCTTCAGAGCAGACCAGAGCCAACAGCCCCACCAGAAGAGAGCTTCAGGTCTGGGGTAGAGACAACAACTCCCCCTCAG
36573	fs_permutations						0	13.3101	82.989		1	7.56431	0.423999	1	202		0	GCCCCACGGAGGTGCCACGGTCTTTTCGATTCACAAGTGAATGCTTACAACGCTGATATGGCTAATTTTTTACAGCTGGGCCTTCTGGTCGTGTTCTTGGCCACCCAGGAGGTCCTTCGCAAGAGGTGGACAGCCAAGATCAGCATGCCAGCTATACTGATTGCTCTGCTAGTCCTGGTGTTTGGGGGCATTCCTCCTCACGGCGACGCG	TCACAAGTGAATGCTTACAACGCTGATATGGCTAATTTTTTACAGCTGGGCCTTCTGGTCGTGTTCTTGGCCACCCAGGAGGTCCTTCGCAAGAGGTGGACAGCCAAGATCAGCATGCCAGCTATACTGATTGCTCTGCTAGTCCTGGTGTTTGGGGGCATT
36574	fs_permutations			7.44957	0.304134		1				0	7.60576	0.46971	1	343		0	GCCCCACGGAGGTGCCACAGTTCTATTCGGTCACAAGTGAATGCTTACAACGCTGATATGATTGATCCTTTTgccaggacggtcacctttggggtggtgacaagtgtgatcacttgggtggtggctgtgtttgcgtctctcccaggaatcatctttaccagatctcaaaaagaaggtcttcattacacctgcCCTCCTCACGGCGACGCG	TCACAAGTGAATGCTTACAACGCTGATATGATTGATCCTTTTGCCAGGACGGTCACCTTTGGGGTGGTGACAAGTGTGATCACTTGGGTGGTGGCTGTGTTTGCGTCTCTCCCAGGAATCATCTTTACCAGATCTCAAAAAGAAGGTCTTCATTACACCTGC
36575	fs_permutations						0				0	7.95402	0.910268	1	182		0	GCCCCACGGAGGTGCCACATCCCTCCGGTCTCACAAGTGAATGCTTACAACGCTGATATGATTGATCCTTTTGGCCTTGGTCCATGGGGAAAGAAGCCCCGCAATTTCCCCATGGCTCAAGTGCATCAGGGGCTGATGCCAACTGCTCCCCCAGAGGACCCAGCTGTGGATCTGCTAAAGAACTACATGCAGCCTCCTCACGGCGACGCG	TCACAAGTGAATGCTTACAACGCTGATATGATTGATCCTTTTGGCCTTGGTCCATGGGGAAAGAAGCCCCGCAATTTCCCCATGGCTCAAGTGCATCAGGGGCTGATGCCAACTGCTCCCCCAGAGGACCCAGCTGTGGATCTGCTAAAGAACTACATGCAG
36576	fs_permutations			8.33261	1.52667		1	8.0401	1.03657		2	7.74045	0.627608	1	1298		0	GCCCCACGGAGGTGCCACTTCCGGCCAATATCACAAGTGAATGCTTACAACGCTGATATGATTGATCCTTTTGGACTGAGGGGCCAGCCCCAGGCCCCGAAACAAGCTTATGGGGCGGTCAGCTTTGTTCCAGCCAACAAAAACAACCCATTTCAAAGCTTACCAGAGCCACCCCAGGAAGTGCAGGATTGGCCTCCTCACGGCGACGCG	TCACAAGTGAATGCTTACAACGCTGATATGATTGATCCTTTTGGACTGAGGGGCCAGCCCCAGGCCCCGAAACAAGCTTATGGGGCGGTCAGCTTTGTTCCAGCCAACAAAAACAACCCATTTCAAAGCTTACCAGAGCCACCCCAGGAAGTGCAGGATTGG
36577	fs_permutations			7.77525	0.670862		1					7.88705	0.81709	1	757		0	GCCCCACGGAGGTGCCACCTGGGCGATGGGTCACAAGTGAATGCTTACAACGCTGATATGATTGATCCTTTTGGGCAAGCGGCACCGTCCGCCAAAACAAACGGCAACTCCGACATCCCCGACGCCGCTACAAGCGCACCACCAATGGACAAAATGGTCGAACAGATCATCACAGCTATGGTGGGGAGAATCCCTCCTCACGGCGACGCG	TCACAAGTGAATGCTTACAACGCTGATATGATTGATCCTTTTGGGCAAGCGGCACCGTCCGCCAAAACAAACGGCAACTCCGACATCCCCGACGCCGCTACAAGCGCACCACCAATGGACAAAATGGTCGAACAGATCATCACAGCTATGGTGGGGAGAATC
36578	fs_permutations			7.68774	0.564057		1	8.13817	1.18994		2	7.41929	0.274055	1	730		0	GCCCCACGGAGGTGCCACTCGGGTCACTTGTCACAAGTGAATGCTTACAACGCTGATATGATTGATCCTTTTGGCCGTGCTGGCGTTCGTGGCCCTCATCCCGCCGACCTTGCCCGGCACAAACATCGTGTTGGGGGCCCTTCCGGAGGACAGACACATCGACCGCCTGGCCAAACGCCAGCGCCCCGGCGACCTCCTCACGGCGACGCG	TCACAAGTGAATGCTTACAACGCTGATATGATTGATCCTTTTGGCCGTGCTGGCGTTCGTGGCCCTCATCCCGCCGACCTTGCCCGGCACAAACATCGTGTTGGGGGCCCTTCCGGAGGACAGACACATCGACCGCCTGGCCAAACGCCAGCGCCCCGGCGA
36579	fs_permutations			8.4219	1.69717		2				0	8.09681	1.12397	1	531		0	GCCCCACGGAGGTGCCACGAATTGCGCAAGTCACAAGTGAATGCTTACAACGCTGATATGATTGATCCTTTTGAGCAAAGGGGCCAGCCTCAGGCCCCACAACAAACTGGGGCATTCCCAATTCAGCCATTTGTTCCTCAGGGTTTTCAGGGACAACAACCCCCACTGTCCCAAGTGTTTCAGGGAATAAGCCCTCCTCACGGCGACGCG	TCACAAGTGAATGCTTACAACGCTGATATGATTGATCCTTTTGAGCAAAGGGGCCAGCCTCAGGCCCCACAACAAACTGGGGCATTCCCAATTCAGCCATTTGTTCCTCAGGGTTTTCAGGGACAACAACCCCCACTGTCCCAAGTGTTTCAGGGAATAAGC
36580	fs_permutations						0							0	49		0	GCCCCACGGAGGTGCCACCAAGGTCTAACATCACAAGTGAATGCTTACAACGCTGATATGATTGATCCTTTTCAGAACGCCTCCAGGCCTTGCAACACTTGGTCCGGAAGGCCCTGGAGGCAGGCCATATCGAACCCTACACCGGGCCAGGAAATAACCCAGTATTCCCAGTTAAAAAAGCCAATGGAACCTCCTCCTCACGGCGACGCG	TCACAAGTGAATGCTTACAACGCTGATATGATTGATCCTTTTCAGAACGCCTCCAGGCCTTGCAACACTTGGTCCGGAAGGCCCTGGAGGCAGGCCATATCGAACCCTACACCGGGCCAGGAAATAACCCAGTATTCCCAGTTAAAAAAGCCAATGGAACCT
36581	fs_permutations			13.5143	95.7817		1					7.59665	0.459547	1	325		0	GCCCCACGGAGGTGCCACCGAAGCGTTGTTTCACAAGTGAATGCTTACAACGCTGATATGATTGATCCTTTTGGGAAGATCTGGCCTTCCTACAAGGGAAGGCCAGGGAATTTTCTTCAGAGCAGACCAGAGCCAACAGCCCCACCAGAAGAGAGCTTCAGGTCTGGGGTAGAGACAACAACTCCCCCTCAGCCTCCTCACGGCGACGCG	TCACAAGTGAATGCTTACAACGCTGATATGATTGATCCTTTTGGGAAGATCTGGCCTTCCTACAAGGGAAGGCCAGGGAATTTTCTTCAGAGCAGACCAGAGCCAACAGCCCCACCAGAAGAGAGCTTCAGGTCTGGGGTAGAGACAACAACTCCCCCTCAG
36582	fs_permutations			7.84228	0.757168		1					7.77164	0.666331	1	672		0	GCCCCACGGAGGTGCCACCCGTCGCTCAATTCACAAGTGAATGCTTACAACGCTGATATGATTGATCCTTTTCAGCTGGGCCTTCTGGTCGTGTTCTTGGCCACCCAGGAGGTCCTTCGCAAGAGGTGGACAGCCAAGATCAGCATGCCAGCTATACTGATTGCTCTGCTAGTCCTGGTGTTTGGGGGCATTCCTCCTCACGGCGACGCG	TCACAAGTGAATGCTTACAACGCTGATATGATTGATCCTTTTCAGCTGGGCCTTCTGGTCGTGTTCTTGGCCACCCAGGAGGTCCTTCGCAAGAGGTGGACAGCCAAGATCAGCATGCCAGCTATACTGATTGCTCTGCTAGTCCTGGTGTTTGGGGGCATT
36583	fs_permutations						0	8.25319	1.38363		1	7.53124	0.388475	1	909		0	GCCCCACGGAGGTGCCACCCGGGCCGTCCCGAACCCTTGATGCAGTCTGCGGATGCATCAACGTTTTTAAACGGGTTTGCGGTGTAAGTGCAGCCCGTCTTACACCGTGCGGCACAGGCACTAGTACTGATGTCGTCTACAGGGCTTTTGATATTTACAACGAAAAAGTTGCTGGTTTTGCAAAGTTCCTAACCTCCTCACGGCGACGCG	GAACCCTTGATGCAGTCTGCGGATGCATCAACGTTTTTAAACGGGTTTGCGGTGTAAGTGCAGCCCGTCTTACACCGTGCGGCACAGGCACTAGTACTGATGTCGTCTACAGGGCTTTTGATATTTACAACGAAAAAGTTGCTGGTTTTGCAAAGTTCCTAA
36584	fs_permutations			8.01601	1.00046		2	8.90662	2.83166		3	8.57554	2.01643	2	839		0	GCCCCACGGAGGTGCCACGTTTTATTTCGCGAACCCTTGATGCAGTCTGCGGATGCATCAACGTTTTTAAACTCCCCGGCCCCGCTGTAGAGGGACCTTCAGCGACCGGGCCAGAAATAATAAGGTCCCCACAAGATGATGCCTCATCTCCACACTTGCAAGTGATGCTCCAGATTCATCTTCCGGGCAGACCCTCCTCACGGCGACGCG	GAACCCTTGATGCAGTCTGCGGATGCATCAACGTTTTTAAACTCCCCGGCCCCGCTGTAGAGGGACCTTCAGCGACCGGGCCAGAAATAATAAGGTCCCCACAAGATGATGCCTCATCTCCACACTTGCAAGTGATGCTCCAGATTCATCTTCCGGGCAGAC
36585	fs_permutations						0	7.57446	0.435076		2	8.144	1.19938	1	732		0	GCCCCACGGAGGTGCCACTCTGGCGCTAGTGAACCCTTGATGCAGTCTGCGGATGCATCAACGTTTTTAAACTAGGGAGGGCCACTGTTCTCACTGTTGCGCTACATCTGGCTATTCCGCTCAAATGGAAGCCAGACCACACGCCTGTGTGGATTGACCAGTGGCCCCTCCCTGAAGGTAAACTTGTAGCGCCCTCCTCACGGCGACGCG	GAACCCTTGATGCAGTCTGCGGATGCATCAACGTTTTTAAACTAGGGAGGGCCACTGTTCTCACTGTTGCGCTACATCTGGCTATTCCGCTCAAATGGAAGCCAGACCACACGCCTGTGTGGATTGACCAGTGGCCCCTCCCTGAAGGTAAACTTGTAGCGC
36586	fs_permutations			8.09299	1.11799		2	7.90761	0.845241		1	8.20209	1.29567	1	644		0	GCCCCACGGAGGTGCCACACTACTCTGCGGGAACCCTTGATGCAGTCTGCGGATGCATCACCGGCGGGAAACGGGTTTGCGGTGTAAGTGCAGCCCGTCTTACACCGTGCGGCACAGGCACTAGTACTGATGTCGTCTACAGGGCTTTTGATATTTACAACGAAAAAGTTGCTGGTTTTGCAAAGTTCCTAACCTCCTCACGGCGACGCG	GAACCCTTGATGCAGTCTGCGGATGCATCACCGGCGGGAAACGGGTTTGCGGTGTAAGTGCAGCCCGTCTTACACCGTGCGGCACAGGCACTAGTACTGATGTCGTCTACAGGGCTTTTGATATTTACAACGAAAAAGTTGCTGGTTTTGCAAAGTTCCTAA
36587	fs_permutations			7.2982	0.159903		1				0	7.19425	0.0692626	2	907		0	GCCCCACGGAGGTGCCACCCAATAGGGCCTGAACCCTTGATGCAGTCTGCGGATGCATCACCGGCGGGAAACTCCCCGGCCCCGCTGTAGAGGGACCTTCAGCGACCGGGCCAGAAATAATAAGGTCCCCACAAGATGATGCCTCATCTCCACACTTGCAAGTGATGCTCCAGATTCATCTTCCGGGCAGACCCTCCTCACGGCGACGCG	GAACCCTTGATGCAGTCTGCGGATGCATCACCGGCGGGAAACTCCCCGGCCCCGCTGTAGAGGGACCTTCAGCGACCGGGCCAGAAATAATAAGGTCCCCACAAGATGATGCCTCATCTCCACACTTGCAAGTGATGCTCCAGATTCATCTTCCGGGCAGAC
36588	fs_permutations			7.77092	0.665425		1	7.73044	0.615362		1			0	2302		0	GCCCCACGGAGGTGCCACATCCTGACGGATGAACCCTTGATGCAGTCTGCGGATGCATCACCGGCGGGAAACTAGGGAGGGCCACTGTTCTCACTGTTGCGCTACATCTGGCTATTCCGCTCAAATGGAAGCCAGACCACACGCCTGTGTGGATTGACCAGTGGCCCCTCCCTGAAGGTAAACTTGTAGCGCCCTCCTCACGGCGACGCG	GAACCCTTGATGCAGTCTGCGGATGCATCACCGGCGGGAAACTAGGGAGGGCCACTGTTCTCACTGTTGCGCTACATCTGGCTATTCCGCTCAAATGGAAGCCAGACCACACGCCTGTGTGGATTGACCAGTGGCCCCTCCCTGAAGGTAAACTTGTAGCGC
36589	fs_permutations			10.4901	10.7709		1	7.73713	0.623536		1				1944		0	GCCCCACGGAGGTGCCACATGCCAATTCGTGAACCCTTGATGCAGTCTGCGGATGCATCATTGACAAATTTAGGGTTTGCGGTGTAAGTGCAGCCCGTCTTACACCGTGCGGCACAGGCACTAGTACTGATGTCGTCTACAGGGCTTTTGATATTTACAACGAAAAAGTTGCTGGTTTTGCAAAGTTCCTAACCTCCTCACGGCGACGCG	GAACCCTTGATGCAGTCTGCGGATGCATCATTGACAAATTTAGGGTTTGCGGTGTAAGTGCAGCCCGTCTTACACCGTGCGGCACAGGCACTAGTACTGATGTCGTCTACAGGGCTTTTGATATTTACAACGAAAAAGTTGCTGGTTTTGCAAAGTTCCTAA
36590	fs_permutations			8.89996	2.81336		1	7.94601	0.898885		2	7.57781	0.438744	1	1521		0	GCCCCACGGAGGTGCCACCTTTCCGCTCCTGAACCCTTGATGCAGTCTGCGGATGCATCATTGACAAATTTATCCCCGGCCCCGCTGTAGAGGGACCTTCAGCGACCGGGCCAGAAATAATAAGGTCCCCACAAGATGATGCCTCATCTCCACACTTGCAAGTGATGCTCCAGATTCATCTTCCGGGCAGACCCTCCTCACGGCGACGCG	GAACCCTTGATGCAGTCTGCGGATGCATCATTGACAAATTTATCCCCGGCCCCGCTGTAGAGGGACCTTCAGCGACCGGGCCAGAAATAATAAGGTCCCCACAAGATGATGCCTCATCTCCACACTTGCAAGTGATGCTCCAGATTCATCTTCCGGGCAGAC
36591	fs_permutations			7.95542	0.912263		2	7.59862	0.46174		1	7.61059	0.475115	1	722		0	GCCCCACGGAGGTGCCACCATCTCCGAGTTGAACCCTTGATGCAGTCTGCGGATGCATCATTGACAAATTTATAGGGAGGGCCACTGTTCTCACTGTTGCGCTACATCTGGCTATTCCGCTCAAATGGAAGCCAGACCACACGCCTGTGTGGATTGACCAGTGGCCCCTCCCTGAAGGTAAACTTGTAGCGCCCTCCTCACGGCGACGCG	GAACCCTTGATGCAGTCTGCGGATGCATCATTGACAAATTTATAGGGAGGGCCACTGTTCTCACTGTTGCGCTACATCTGGCTATTCCGCTCAAATGGAAGCCAGACCACACGCCTGTGTGGATTGACCAGTGGCCCCTCCCTGAAGGTAAACTTGTAGCGC
36592	fs_permutations			9.07136	3.31256		2	8.42327	1.69988		2	7.90278	0.838586	1	676		0	GCCCCACGGAGGTGCCACTATCCGAGCTACAATTGTCCTGCCAAGGCCTCAAAGTCTTCGACGTTTTTAAACGGGTTTGCGGTGTAAGTGCAGCCCGTCTTACACCGTGCGGCACAGGCACTAGTACTGATGTCGTCTACAGGGCTTTTGATATTTACAACGAAAAAGTTGCTGGTTTTGCAAAGTTCCTAACCTCCTCACGGCGACGCG	AATTGTCCTGCCAAGGCCTCAAAGTCTTCGACGTTTTTAAACGGGTTTGCGGTGTAAGTGCAGCCCGTCTTACACCGTGCGGCACAGGCACTAGTACTGATGTCGTCTACAGGGCTTTTGATATTTACAACGAAAAAGTTGCTGGTTTTGCAAAGTTCCTAA
36593	fs_permutations			8.10254	1.133		2	8.47926	1.8124		3	7.61377	0.478693	1	206		0	GCCCCACGGAGGTGCCACCCTTGTCACTCGAATTGTCCTGCCAAGGCCTCAAAGTCTTCGACGTTTTTAAACTCCCCGGCCCCGCTGTAGAGGGACCTTCAGCGACCGGGCCAGAAATAATAAGGTCCCCACAAGATGATGCCTCATCTCCACACTTGCAAGTGATGCTCCAGATTCATCTTCCGGGCAGACCCTCCTCACGGCGACGCG	AATTGTCCTGCCAAGGCCTCAAAGTCTTCGACGTTTTTAAACTCCCCGGCCCCGCTGTAGAGGGACCTTCAGCGACCGGGCCAGAAATAATAAGGTCCCCACAAGATGATGCCTCATCTCCACACTTGCAAGTGATGCTCCAGATTCATCTTCCGGGCAGAC
36594	fs_permutations			7.92589	0.870606		2	7.66305	0.535077		2	7.94751	0.901021	1	1326		0	GCCCCACGGAGGTGCCACCCGCTCAAGACGAATTGTCCTGCCAAGGCCTCAAAGTCTTCGACGTTTTTAAACTAGGGAGGGCCACTGTTCTCACTGTTGCGCTACATCTGGCTATTCCGCTCAAATGGAAGCCAGACCACACGCCTGTGTGGATTGACCAGTGGCCCCTCCCTGAAGGTAAACTTGTAGCGCCCTCCTCACGGCGACGCG	AATTGTCCTGCCAAGGCCTCAAAGTCTTCGACGTTTTTAAACTAGGGAGGGCCACTGTTCTCACTGTTGCGCTACATCTGGCTATTCCGCTCAAATGGAAGCCAGACCACACGCCTGTGTGGATTGACCAGTGGCCCCTCCCTGAAGGTAAACTTGTAGCGC
36595	fs_permutations						0	8.8018	2.55306		3	7.75699	0.648031	1	137		0	GCCCCACGGAGGTGCCACTTGAAAAGAATCAATTGTCCTGCCAAGGCCTCAAAGTCTTCGCCGGCGGGAAACGGGTTTGCGGTGTAAGTGCAGCCCGTCTTACACCGTGCGGCACAGGCACTAGTACTGATGTCGTCTACAGGGCTTTTGATATTTACAACGAAAAAGTTGCTGGTTTTGCAAAGTTCCTAACCTCCTCACGGCGACGCG	AATTGTCCTGCCAAGGCCTCAAAGTCTTCGCCGGCGGGAAACGGGTTTGCGGTGTAAGTGCAGCCCGTCTTACACCGTGCGGCACAGGCACTAGTACTGATGTCGTCTACAGGGCTTTTGATATTTACAACGAAAAAGTTGCTGGTTTTGCAAAGTTCCTAA
36596	fs_permutations			9.98931	7.2763		1	7.94546	0.898106		1	8.09098	1.11483	1	1288		0	GCCCCACGGAGGTGCCACATTCCGTTATTCAATTGTCCTGCCAAGGCCTCAAAGTCTTCGCCGGCGGGAAACTCCCCGGCCCCGCTGTAGAGGGACCTTCAGCGACCGGGCCAGAAATAATAAGGTCCCCACAAGATGATGCCTCATCTCCACACTTGCAAGTGATGCTCCAGATTCATCTTCCGGGCAGACCCTCCTCACGGCGACGCG	AATTGTCCTGCCAAGGCCTCAAAGTCTTCGCCGGCGGGAAACTCCCCGGCCCCGCTGTAGAGGGACCTTCAGCGACCGGGCCAGAAATAATAAGGTCCCCACAAGATGATGCCTCATCTCCACACTTGCAAGTGATGCTCCAGATTCATCTTCCGGGCAGAC
36597	fs_permutations						0				0	7.31243	0.172825	1	166		0	GCCCCACGGAGGTGCCACAACGATTCCATCAATTGTCCTGCCAAGGCCTCAAAGTCTTCGCCGGCGGGAAACTAGGGAGGGCCACTGTTCTCACTGTTGCGCTACATCTGGCTATTCCGCTCAAATGGAAGCCAGACCACACGCCTGTGTGGATTGACCAGTGGCCCCTCCCTGAAGGTAAACTTGTAGCGCCCTCCTCACGGCGACGCG	AATTGTCCTGCCAAGGCCTCAAAGTCTTCGCCGGCGGGAAACTAGGGAGGGCCACTGTTCTCACTGTTGCGCTACATCTGGCTATTCCGCTCAAATGGAAGCCAGACCACACGCCTGTGTGGATTGACCAGTGGCCCCTCCCTGAAGGTAAACTTGTAGCGC
36598	fs_permutations			10.4485	10.4316		1				0	7.80953	0.714494	1	1195		0	GCCCCACGGAGGTGCCACCCACACTCTGGTAATTGTCCTGCCAAGGCCTCAAAGTCTTCGTTGACAAATTTAGGGTTTGCGGTGTAAGTGCAGCCCGTCTTACACCGTGCGGCACAGGCACTAGTACTGATGTCGTCTACAGGGCTTTTGATATTTACAACGAAAAAGTTGCTGGTTTTGCAAAGTTCCTAACCTCCTCACGGCGACGCG	AATTGTCCTGCCAAGGCCTCAAAGTCTTCGTTGACAAATTTAGGGTTTGCGGTGTAAGTGCAGCCCGTCTTACACCGTGCGGCACAGGCACTAGTACTGATGTCGTCTACAGGGCTTTTGATATTTACAACGAAAAAGTTGCTGGTTTTGCAAAGTTCCTAA
36599	fs_permutations			8.10403	1.13536		2	7.54338	0.401424		1	7.77386	0.669109	1	770		0	GCCCCACGGAGGTGCCACAATAATAGCGGAAATTGTCCTGCCAAGGCCTCAAAGTCTTCGTTGACAAATTTATCCCCGGCCCCGCTGTAGAGGGACCTTCAGCGACCGGGCCAGAAATAATAAGGTCCCCACAAGATGATGCCTCATCTCCACACTTGCAAGTGATGCTCCAGATTCATCTTCCGGGCAGACCCTCCTCACGGCGACGCG	AATTGTCCTGCCAAGGCCTCAAAGTCTTCGTTGACAAATTTATCCCCGGCCCCGCTGTAGAGGGACCTTCAGCGACCGGGCCAGAAATAATAAGGTCCCCACAAGATGATGCCTCATCTCCACACTTGCAAGTGATGCTCCAGATTCATCTTCCGGGCAGAC
36600	fs_permutations			7.49649	0.352006		1	7.97495	0.940288		2	7.96922	0.932014	1	1772		0	GCCCCACGGAGGTGCCACGAGAAACGGAAGAATTGTCCTGCCAAGGCCTCAAAGTCTTCGTTGACAAATTTATAGGGAGGGCCACTGTTCTCACTGTTGCGCTACATCTGGCTATTCCGCTCAAATGGAAGCCAGACCACACGCCTGTGTGGATTGACCAGTGGCCCCTCCCTGAAGGTAAACTTGTAGCGCCCTCCTCACGGCGACGCG	AATTGTCCTGCCAAGGCCTCAAAGTCTTCGTTGACAAATTTATAGGGAGGGCCACTGTTCTCACTGTTGCGCTACATCTGGCTATTCCGCTCAAATGGAAGCCAGACCACACGCCTGTGTGGATTGACCAGTGGCCCCTCCCTGAAGGTAAACTTGTAGCGC
36601	fs_permutations			7.79092	0.690674		1				0	7.7372	0.623628	1	1173		0	GCCCCACGGAGGTGCCACCAATTGCCCACTAGAGATTGTCTGCAGGGCCTAGGGCTCCGCACGTTTTTAAACGGGTTTGCGGTGTAAGTGCAGCCCGTCTTACACCGTGCGGCACAGGCACTAGTACTGATGTCGTCTACAGGGCTTTTGATATTTACAACGAAAAAGTTGCTGGTTTTGCAAAGTTCCTAACCTCCTCACGGCGACGCG	AGAGATTGTCTGCAGGGCCTAGGGCTCCGCACGTTTTTAAACGGGTTTGCGGTGTAAGTGCAGCCCGTCTTACACCGTGCGGCACAGGCACTAGTACTGATGTCGTCTACAGGGCTTTTGATATTTACAACGAAAAAGTTGCTGGTTTTGCAAAGTTCCTAA
36602	fs_permutations			8.70097	2.3035		1				0	7.74241	0.630018	1	880		0	GCCCCACGGAGGTGCCACCCTCTGCTCCGGAGAGATTGTCTGCAGGGCCTAGGGCTCCGCACGTTTTTAAACTCCCCGGCCCCGCTGTAGAGGGACCTTCAGCGACCGGGCCAGAAATAATAAGGTCCCCACAAGATGATGCCTCATCTCCACACTTGCAAGTGATGCTCCAGATTCATCTTCCGGGCAGACCCTCCTCACGGCGACGCG	AGAGATTGTCTGCAGGGCCTAGGGCTCCGCACGTTTTTAAACTCCCCGGCCCCGCTGTAGAGGGACCTTCAGCGACCGGGCCAGAAATAATAAGGTCCCCACAAGATGATGCCTCATCTCCACACTTGCAAGTGATGCTCCAGATTCATCTTCCGGGCAGAC
36603	fs_permutations			7.87872	0.805802		1	8.05873	1.06491		1	7.90727	0.844769	1	639		0	GCCCCACGGAGGTGCCACAGTTGCCCATCAAGAGATTGTCTGCAGGGCCTAGGGCTCCGCACGTTTTTAAACTAGGGAGGGCCACTGTTCTCACTGTTGCGCTACATCTGGCTATTCCGCTCAAATGGAAGCCAGACCACACGCCTGTGTGGATTGACCAGTGGCCCCTCCCTGAAGGTAAACTTGTAGCGCCCTCCTCACGGCGACGCG	AGAGATTGTCTGCAGGGCCTAGGGCTCCGCACGTTTTTAAACTAGGGAGGGCCACTGTTCTCACTGTTGCGCTACATCTGGCTATTCCGCTCAAATGGAAGCCAGACCACACGCCTGTGTGGATTGACCAGTGGCCCCTCCCTGAAGGTAAACTTGTAGCGC
36604	fs_permutations			9.71114	5.79972		1	7.9787	0.945702		1	8.03419	1.02764	1	1460	21	0.0143836	GCCCCACGGAGGTGCCACGCGAGCCGATTGAGAGATTGTCTGCAGGGCCTAGGGCTCCGCCCGGCGGGAAACGGGTTTGCGGTGTAAGTGCAGCCCGTCTTACACCGTGCGGCACAGGCACTAGTACTGATGTCGTCTACAGGGCTTTTGATATTTACAACGAAAAAGTTGCTGGTTTTGCAAAGTTCCTAACCTCCTCACGGCGACGCG	AGAGATTGTCTGCAGGGCCTAGGGCTCCGCCCGGCGGGAAACGGGTTTGCGGTGTAAGTGCAGCCCGTCTTACACCGTGCGGCACAGGCACTAGTACTGATGTCGTCTACAGGGCTTTTGATATTTACAACGAAAAAGTTGCTGGTTTTGCAAAGTTCCTAA
36605	fs_permutations			7.72917	0.613807		1				0	7.99683	0.972132	1	1418		0	GCCCCACGGAGGTGCCACGCGCGAGAATATAGAGATTGTCTGCAGGGCCTAGGGCTCCGCCCGGCGGGAAACTCCCCGGCCCCGCTGTAGAGGGACCTTCAGCGACCGGGCCAGAAATAATAAGGTCCCCACAAGATGATGCCTCATCTCCACACTTGCAAGTGATGCTCCAGATTCATCTTCCGGGCAGACCCTCCTCACGGCGACGCG	AGAGATTGTCTGCAGGGCCTAGGGCTCCGCCCGGCGGGAAACTCCCCGGCCCCGCTGTAGAGGGACCTTCAGCGACCGGGCCAGAAATAATAAGGTCCCCACAAGATGATGCCTCATCTCCACACTTGCAAGTGATGCTCCAGATTCATCTTCCGGGCAGAC
36606	fs_permutations			8.22732	1.33871		2	7.73129	0.616392		2	8.04104	1.03799	1	1326		0	GCCCCACGGAGGTGCCACAGGATGAGATGCAGAGATTGTCTGCAGGGCCTAGGGCTCCGCCCGGCGGGAAACTAGGGAGGGCCACTGTTCTCACTGTTGCGCTACATCTGGCTATTCCGCTCAAATGGAAGCCAGACCACACGCCTGTGTGGATTGACCAGTGGCCCCTCCCTGAAGGTAAACTTGTAGCGCCCTCCTCACGGCGACGCG	AGAGATTGTCTGCAGGGCCTAGGGCTCCGCCCGGCGGGAAACTAGGGAGGGCCACTGTTCTCACTGTTGCGCTACATCTGGCTATTCCGCTCAAATGGAAGCCAGACCACACGCCTGTGTGGATTGACCAGTGGCCCCTCCCTGAAGGTAAACTTGTAGCGC
36607	fs_permutations						0				0	7.81425	0.72059	1	492		0	GCCCCACGGAGGTGCCACAGAGCGCGCCTTAGAGATTGTCTGCAGGGCCTAGGGCTCCGCTTGACAAATTTAGGGTTTGCGGTGTAAGTGCAGCCCGTCTTACACCGTGCGGCACAGGCACTAGTACTGATGTCGTCTACAGGGCTTTTGATATTTACAACGAAAAAGTTGCTGGTTTTGCAAAGTTCCTAACCTCCTCACGGCGACGCG	AGAGATTGTCTGCAGGGCCTAGGGCTCCGCTTGACAAATTTAGGGTTTGCGGTGTAAGTGCAGCCCGTCTTACACCGTGCGGCACAGGCACTAGTACTGATGTCGTCTACAGGGCTTTTGATATTTACAACGAAAAAGTTGCTGGTTTTGCAAAGTTCCTAA
36608	fs_permutations			8.20891	1.30723		2	7.707	0.587003		1			0	503		0	GCCCCACGGAGGTGCCACCCTTCGCTCCCCAGAGATTGTCTGCAGGGCCTAGGGCTCCGCTTGACAAATTTATCCCCGGCCCCGCTGTAGAGGGACCTTCAGCGACCGGGCCAGAAATAATAAGGTCCCCACAAGATGATGCCTCATCTCCACACTTGCAAGTGATGCTCCAGATTCATCTTCCGGGCAGACCCTCCTCACGGCGACGCG	AGAGATTGTCTGCAGGGCCTAGGGCTCCGCTTGACAAATTTATCCCCGGCCCCGCTGTAGAGGGACCTTCAGCGACCGGGCCAGAAATAATAAGGTCCCCACAAGATGATGCCTCATCTCCACACTTGCAAGTGATGCTCCAGATTCATCTTCCGGGCAGAC
36609	fs_permutations			7.96804	0.930321		1	8.0302	1.02165		1	7.86063	0.781503	1	1887		0	GCCCCACGGAGGTGCCACAAAAGAACTAAAAGAGATTGTCTGCAGGGCCTAGGGCTCCGCTTGACAAATTTATAGGGAGGGCCACTGTTCTCACTGTTGCGCTACATCTGGCTATTCCGCTCAAATGGAAGCCAGACCACACGCCTGTGTGGATTGACCAGTGGCCCCTCCCTGAAGGTAAACTTGTAGCGCCCTCCTCACGGCGACGCG	AGAGATTGTCTGCAGGGCCTAGGGCTCCGCTTGACAAATTTATAGGGAGGGCCACTGTTCTCACTGTTGCGCTACATCTGGCTATTCCGCTCAAATGGAAGCCAGACCACACGCCTGTGTGGATTGACCAGTGGCCCCTCCCTGAAGGTAAACTTGTAGCGC
36610	fs_permutations			9.0598	3.27701		1				0	7.42245	0.277168	1	3193	20	0.0062637	GCCCCACGGAGGTGCCACTTGATGTTTCTCCACCAAATGAAAGATTGTACTGAGAGACAGGCTAATTTTTTAGGGAAGATCTGGCCTTCCTACAAGGGAAGGCCAGGGAATTTTCTTCAGAGCAGACCAGAGCCAACAGCCCCACCAGAAGAGAGCTTCAGGTCTGGGGTAGAGACAACAACTCCCCCTCAGCCTCCTCACGGCGACGCG	CACCAAATGAAAGATTGTACTGAGAGACAGGCTAATTTTTTAGGGAAGATCTGGCCTTCCTACAAGGGAAGGCCAGGGAATTTTCTTCAGAGCAGACCAGAGCCAACAGCCCCACCAGAAGAGAGCTTCAGGTCTGGGGTAGAGACAACAACTCCCCCTCAG
36611	fs_permutations													0	50		0	GCCCCACGGAGGTGCCACACGCAAAGGATTCACCAAATGAAAGATTGTACTGAGAGACAGGCTAATTTTTTATGCCCCTCACCCACCCCTGAAGATCCCAGGTGGGCGAGGGAATAGTCAGAGGGATCACAATCTTTCAGCTAACTTATTCTACTCCGATGATCGGCTGAATGTAACAGAGGAACTAACGTCCCTCCTCACGGCGACGCG	CACCAAATGAAAGATTGTACTGAGAGACAGGCTAATTTTTTATGCCCCTCACCCACCCCTGAAGATCCCAGGTGGGCGAGGGAATAGTCAGAGGGATCACAATCTTTCAGCTAACTTATTCTACTCCGATGATCGGCTGAATGTAACAGAGGAACTAACGTC
36612	fs_permutations			8.02148	1.0086		1				0	8.04382	1.0422	1	519		0	GCCCCACGGAGGTGCCACGGAGGCTGTCACCACCAAATGAAAGATTGTACTGAGAGACAGGCTAATTTTTTACAGTCCGAGAGAGGCGAAGAGACAATTGAAGAAAGATTTGAAATTACAGGAACCATGCGCAGGCTCGCTGACCAAAGTCTCCCACCGAACTTCTCCAGCCTTGAAAACTTTAGAGCCTATCCTCCTCACGGCGACGCG	CACCAAATGAAAGATTGTACTGAGAGACAGGCTAATTTTTTACAGTCCGAGAGAGGCGAAGAGACAATTGAAGAAAGATTTGAAATTACAGGAACCATGCGCAGGCTCGCTGACCAAAGTCTCCCACCGAACTTCTCCAGCCTTGAAAACTTTAGAGCCTAT
36613	fs_permutations			8.73404	2.38344		1	13.0978	71.4779		1			0	388		0	GCCCCACGGAGGTGCCACAGCTATGGGTTTCACCAAATGAAAGATTGTACTGAGAGACAGGCTAATTTTTTAgaagtttactcccatctcccagcttttatactcacacttttctcgccgcggggctctatggctccaggcgattggttgtttgcaggtgttgttttacttgctctcttgctctgtcgttctCCTCCTCACGGCGACGCG	CACCAAATGAAAGATTGTACTGAGAGACAGGCTAATTTTTTAGAAGTTTACTCCCATCTCCCAGCTTTTATACTCACACTTTTCTCGCCGCGGGGCTCTATGGCTCCAGGCGATTGGTTGTTTGCAGGTGTTGTTTTACTTGCTCTCTTGCTCTGTCGTTCT
36614	fs_permutations			9.19282	3.70401		2	12.2638	39.5965		2	7.69838	0.576691	1	657		0	GCCCCACGGAGGTGCCACACGGATAGGATCCACCAAATGAAAGATTGTACTGAGAGACAGGCTAATTTTTTAGGCCGTGCTGGCGTTCGTGGCCCTCATCCCGCCGACCTTGCCCGGCACAAACATCGTGTTGGGGGCCCTTCCGGAGGACAGACACATCGACCGCCTGGCCAAACGCCAGCGCCCCGGCGACCTCCTCACGGCGACGCG	CACCAAATGAAAGATTGTACTGAGAGACAGGCTAATTTTTTAGGCCGTGCTGGCGTTCGTGGCCCTCATCCCGCCGACCTTGCCCGGCACAAACATCGTGTTGGGGGCCCTTCCGGAGGACAGACACATCGACCGCCTGGCCAAACGCCAGCGCCCCGGCGA
36615	fs_permutations			9.31649	4.13791		2				0	8.07555	1.0908	1	746		0	GCCCCACGGAGGTGCCACTCGATCCCGTCACACCAAATGAAAGATTGTACTGAGAGACAGGCTAATTTTTTAGGACTGAGGGGCCAGCCCCAGGCCCCGAAACAAGCTTATGGGGCGGTCAGCTTTGTTCCAGCCAACAAAAACAACCCATTTCAAAGCTTACCAGAGCCACCCCAGGAAGTGCAGGATTGGCCTCCTCACGGCGACGCG	CACCAAATGAAAGATTGTACTGAGAGACAGGCTAATTTTTTAGGACTGAGGGGCCAGCCCCAGGCCCCGAAACAAGCTTATGGGGCGGTCAGCTTTGTTCCAGCCAACAAAAACAACCCATTTCAAAGCTTACCAGAGCCACCCCAGGAAGTGCAGGATTGG
36616	fs_permutations			10.4865	10.7412		1	8.05601	1.06074		1	7.48947	0.344746	1	312		0	GCCCCACGGAGGTGCCACAGGCGGATGCCCCACCAAATGAAAGATTGTACTGAGAGACAGGCTAATTTTTTAGGGTTTGCGGTGTAAGTGCAGCCCGTCTTACACCGTGCGGCACAGGCACTAGTACTGATGTCGTCTACAGGGCTTTTGATATTTACAACGAAAAAGTTGCTGGTTTTGCAAAGTTCCTAACCTCCTCACGGCGACGCG	CACCAAATGAAAGATTGTACTGAGAGACAGGCTAATTTTTTAGGGTTTGCGGTGTAAGTGCAGCCCGTCTTACACCGTGCGGCACAGGCACTAGTACTGATGTCGTCTACAGGGCTTTTGATATTTACAACGAAAAAGTTGCTGGTTTTGCAAAGTTCCTAA
36617	fs_permutations			8.76636	2.46335		2	8.23108	1.34518		1	7.64006	0.508525	1	169		0	GCCCCACGGAGGTGCCACGGGTTACAATGCCACCAAATGAAAGATTGTACTGAGAGACAGTGGTGCTCCTGAGGGAAGATCTGGCCTTCCTACAAGGGAAGGCCAGGGAATTTTCTTCAGAGCAGACCAGAGCCAACAGCCCCACCAGAAGAGAGCTTCAGGTCTGGGGTAGAGACAACAACTCCCCCTCAGCCTCCTCACGGCGACGCG	CACCAAATGAAAGATTGTACTGAGAGACAGTGGTGCTCCTGAGGGAAGATCTGGCCTTCCTACAAGGGAAGGCCAGGGAATTTTCTTCAGAGCAGACCAGAGCCAACAGCCCCACCAGAAGAGAGCTTCAGGTCTGGGGTAGAGACAACAACTCCCCCTCAG
36618	fs_permutations			8.35884	1.57566		2	8.18919	1.27395		2	7.91112	0.850082	1	384		0	GCCCCACGGAGGTGCCACCACCTATGTTCGCACCAAATGAAAGATTGTACTGAGAGACAGTGGTGCTCCTGATGCCCCTCACCCACCCCTGAAGATCCCAGGTGGGCGAGGGAATAGTCAGAGGGATCACAATCTTTCAGCTAACTTATTCTACTCCGATGATCGGCTGAATGTAACAGAGGAACTAACGTCCCTCCTCACGGCGACGCG	CACCAAATGAAAGATTGTACTGAGAGACAGTGGTGCTCCTGATGCCCCTCACCCACCCCTGAAGATCCCAGGTGGGCGAGGGAATAGTCAGAGGGATCACAATCTTTCAGCTAACTTATTCTACTCCGATGATCGGCTGAATGTAACAGAGGAACTAACGTC
36619	fs_permutations			7.35662	0.213776		1	8.11354	1.15043		1	8.33695	1.53472	1	96		0	GCCCCACGGAGGTGCCACGGGATACCGAGCCACCAAATGAAAGATTGTACTGAGAGACAGTGGTGCTCCTGACAGTCCGAGAGAGGCGAAGAGACAATTGAAGAAAGATTTGAAATTACAGGAACCATGCGCAGGCTCGCTGACCAAAGTCTCCCACCGAACTTCTCCAGCCTTGAAAACTTTAGAGCCTATCCTCCTCACGGCGACGCG	CACCAAATGAAAGATTGTACTGAGAGACAGTGGTGCTCCTGACAGTCCGAGAGAGGCGAAGAGACAATTGAAGAAAGATTTGAAATTACAGGAACCATGCGCAGGCTCGCTGACCAAAGTCTCCCACCGAACTTCTCCAGCCTTGAAAACTTTAGAGCCTAT
36620	fs_permutations			7.59206	0.454456		1	7.55171	0.410369		1	7.86216	0.78354	1	1152		0	GCCCCACGGAGGTGCCACGCTGATATTAGTCACCAAATGAAAGATTGTACTGAGAGACAGTGGTGCTCCTGAgaagtttactcccatctcccagcttttatactcacacttttctcgccgcggggctctatggctccaggcgattggttgtttgcaggtgttgttttacttgctctcttgctctgtcgttctCCTCCTCACGGCGACGCG	CACCAAATGAAAGATTGTACTGAGAGACAGTGGTGCTCCTGAGAAGTTTACTCCCATCTCCCAGCTTTTATACTCACACTTTTCTCGCCGCGGGGCTCTATGGCTCCAGGCGATTGGTTGTTTGCAGGTGTTGTTTTACTTGCTCTCTTGCTCTGTCGTTCT
36621	fs_permutations			7.69913	0.577594		1	7.58206	0.443412		1	7.75166	0.641429	1	1128		0	GCCCCACGGAGGTGCCACGATGCATGGCGTCACCAAATGAAAGATTGTACTGAGAGACAGTGGTGCTCCTGAGGCCGTGCTGGCGTTCGTGGCCCTCATCCCGCCGACCTTGCCCGGCACAAACATCGTGTTGGGGGCCCTTCCGGAGGACAGACACATCGACCGCCTGGCCAAACGCCAGCGCCCCGGCGACCTCCTCACGGCGACGCG	CACCAAATGAAAGATTGTACTGAGAGACAGTGGTGCTCCTGAGGCCGTGCTGGCGTTCGTGGCCCTCATCCCGCCGACCTTGCCCGGCACAAACATCGTGTTGGGGGCCCTTCCGGAGGACAGACACATCGACCGCCTGGCCAAACGCCAGCGCCCCGGCGA
36622	fs_permutations			7.54234	0.400309		1	8.84441	2.66387		2	7.99479	0.969137	1	347		0	GCCCCACGGAGGTGCCACCTAGTTTCTCGCCACCAAATGAAAGATTGTACTGAGAGACAGTGGTGCTCCTGAGGACTGAGGGGCCAGCCCCAGGCCCCGAAACAAGCTTATGGGGCGGTCAGCTTTGTTCCAGCCAACAAAAACAACCCATTTCAAAGCTTACCAGAGCCACCCCAGGAAGTGCAGGATTGGCCTCCTCACGGCGACGCG	CACCAAATGAAAGATTGTACTGAGAGACAGTGGTGCTCCTGAGGACTGAGGGGCCAGCCCCAGGCCCCGAAACAAGCTTATGGGGCGGTCAGCTTTGTTCCAGCCAACAAAAACAACCCATTTCAAAGCTTACCAGAGCCACCCCAGGAAGTGCAGGATTGG
36623	fs_permutations			7.46076	0.315404		1				0			0	1305		0	GCCCCACGGAGGTGCCACATTACGATATTGCACCAAATGAAAGATTGTACTGAGAGACAGTGGTGCTCCTGAGGGTTTGCGGTGTAAGTGCAGCCCGTCTTACACCGTGCGGCACAGGCACTAGTACTGATGTCGTCTACAGGGCTTTTGATATTTACAACGAAAAAGTTGCTGGTTTTGCAAAGTTCCTAACCTCCTCACGGCGACGCG	CACCAAATGAAAGATTGTACTGAGAGACAGTGGTGCTCCTGAGGGTTTGCGGTGTAAGTGCAGCCCGTCTTACACCGTGCGGCACAGGCACTAGTACTGATGTCGTCTACAGGGCTTTTGATATTTACAACGAAAAAGTTGCTGGTTTTGCAAAGTTCCTAA
36624	fs_permutations										0	7.89523	0.828242	1	83		0	GCCCCACGGAGGTGCCACTTAATCGCACGGCACCAAATGAAAGATTGTACTGAGAGACAGGATTCCTTTCGTGGGAAGATCTGGCCTTCCTACAAGGGAAGGCCAGGGAATTTTCTTCAGAGCAGACCAGAGCCAACAGCCCCACCAGAAGAGAGCTTCAGGTCTGGGGTAGAGACAACAACTCCCCCTCAGCCTCCTCACGGCGACGCG	CACCAAATGAAAGATTGTACTGAGAGACAGGATTCCTTTCGTGGGAAGATCTGGCCTTCCTACAAGGGAAGGCCAGGGAATTTTCTTCAGAGCAGACCAGAGCCAACAGCCCCACCAGAAGAGAGCTTCAGGTCTGGGGTAGAGACAACAACTCCCCCTCAG
36625	fs_permutations			8.04602	1.04553		3				0	7.50961	0.365668	1	238		0	GCCCCACGGAGGTGCCACTGGCATTTTAATCACCAAATGAAAGATTGTACTGAGAGACAGGATTCCTTTCGTTGCCCCTCACCCACCCCTGAAGATCCCAGGTGGGCGAGGGAATAGTCAGAGGGATCACAATCTTTCAGCTAACTTATTCTACTCCGATGATCGGCTGAATGTAACAGAGGAACTAACGTCCCTCCTCACGGCGACGCG	CACCAAATGAAAGATTGTACTGAGAGACAGGATTCCTTTCGTTGCCCCTCACCCACCCCTGAAGATCCCAGGTGGGCGAGGGAATAGTCAGAGGGATCACAATCTTTCAGCTAACTTATTCTACTCCGATGATCGGCTGAATGTAACAGAGGAACTAACGTC
36626	fs_permutations			7.67391	0.547758		2				0	7.96143	0.920846	1	1253		0	GCCCCACGGAGGTGCCACGTCGAAAAGACACACCAAATGAAAGATTGTACTGAGAGACAGGATTCCTTTCGTCAGTCCGAGAGAGGCGAAGAGACAATTGAAGAAAGATTTGAAATTACAGGAACCATGCGCAGGCTCGCTGACCAAAGTCTCCCACCGAACTTCTCCAGCCTTGAAAACTTTAGAGCCTATCCTCCTCACGGCGACGCG	CACCAAATGAAAGATTGTACTGAGAGACAGGATTCCTTTCGTCAGTCCGAGAGAGGCGAAGAGACAATTGAAGAAAGATTTGAAATTACAGGAACCATGCGCAGGCTCGCTGACCAAAGTCTCCCACCGAACTTCTCCAGCCTTGAAAACTTTAGAGCCTAT
36627	fs_permutations			8.52635	1.9105		1	13.0872	70.9479		1			0	187		0	GCCCCACGGAGGTGCCACATTAAAACTTCTCACCAAATGAAAGATTGTACTGAGAGACAGGATTCCTTTCGTgaagtttactcccatctcccagcttttatactcacacttttctcgccgcggggctctatggctccaggcgattggttgtttgcaggtgttgttttacttgctctcttgctctgtcgttctCCTCCTCACGGCGACGCG	CACCAAATGAAAGATTGTACTGAGAGACAGGATTCCTTTCGTGAAGTTTACTCCCATCTCCCAGCTTTTATACTCACACTTTTCTCGCCGCGGGGCTCTATGGCTCCAGGCGATTGGTTGTTTGCAGGTGTTGTTTTACTTGCTCTCTTGCTCTGTCGTTCT
36628	fs_permutations			7.91235	0.851788		2	12.1649	36.8971		2	7.6778	0.55233	1	3521		0	GCCCCACGGAGGTGCCACCGCGCTAAGATCCACCAAATGAAAGATTGTACTGAGAGACAGGATTCCTTTCGTGGCCGTGCTGGCGTTCGTGGCCCTCATCCCGCCGACCTTGCCCGGCACAAACATCGTGTTGGGGGCCCTTCCGGAGGACAGACACATCGACCGCCTGGCCAAACGCCAGCGCCCCGGCGACCTCCTCACGGCGACGCG	CACCAAATGAAAGATTGTACTGAGAGACAGGATTCCTTTCGTGGCCGTGCTGGCGTTCGTGGCCCTCATCCCGCCGACCTTGCCCGGCACAAACATCGTGTTGGGGGCCCTTCCGGAGGACAGACACATCGACCGCCTGGCCAAACGCCAGCGCCCCGGCGA
36629	fs_permutations			7.75973	0.651446		2	7.83556	0.748329		2	7.93817	0.887822	1	164		0	GCCCCACGGAGGTGCCACCAAACATCTGCACACCAAATGAAAGATTGTACTGAGAGACAGGATTCCTTTCGTGGACTGAGGGGCCAGCCCCAGGCCCCGAAACAAGCTTATGGGGCGGTCAGCTTTGTTCCAGCCAACAAAAACAACCCATTTCAAAGCTTACCAGAGCCACCCCAGGAAGTGCAGGATTGGCCTCCTCACGGCGACGCG	CACCAAATGAAAGATTGTACTGAGAGACAGGATTCCTTTCGTGGACTGAGGGGCCAGCCCCAGGCCCCGAAACAAGCTTATGGGGCGGTCAGCTTTGTTCCAGCCAACAAAAACAACCCATTTCAAAGCTTACCAGAGCCACCCCAGGAAGTGCAGGATTGG
36630	fs_permutations			7.69407	0.571563		1	9.29708	4.06734		2	7.72878	0.613333	1	126		0	GCCCCACGGAGGTGCCACCATTTTCTTACTCACCAAATGAAAGATTGTACTGAGAGACAGGATTCCTTTCGTGGGTTTGCGGTGTAAGTGCAGCCCGTCTTACACCGTGCGGCACAGGCACTAGTACTGATGTCGTCTACAGGGCTTTTGATATTTACAACGAAAAAGTTGCTGGTTTTGCAAAGTTCCTAACCTCCTCACGGCGACGCG	CACCAAATGAAAGATTGTACTGAGAGACAGGATTCCTTTCGTGGGTTTGCGGTGTAAGTGCAGCCCGTCTTACACCGTGCGGCACAGGCACTAGTACTGATGTCGTCTACAGGGCTTTTGATATTTACAACGAAAAAGTTGCTGGTTTTGCAAAGTTCCTAA
36631	fs_permutations			8.06968	1.08173		1				0	8.14854	1.20677	1	861		0	GCCCCACGGAGGTGCCACGCCACCGGAACACACCAAATGAAAGATTGTACTGAGAGACAGacatgggtttttGGGAAGATCTGGCCTTCCTACAAGGGAAGGCCAGGGAATTTTCTTCAGAGCAGACCAGAGCCAACAGCCCCACCAGAAGAGAGCTTCAGGTCTGGGGTAGAGACAACAACTCCCCCTCAGCCTCCTCACGGCGACGCG	CACCAAATGAAAGATTGTACTGAGAGACAGACATGGGTTTTTGGGAAGATCTGGCCTTCCTACAAGGGAAGGCCAGGGAATTTTCTTCAGAGCAGACCAGAGCCAACAGCCCCACCAGAAGAGAGCTTCAGGTCTGGGGTAGAGACAACAACTCCCCCTCAG
36632	fs_permutations			7.6998	0.578386		1	13.1106	72.1275		1			0	115		0	GCCCCACGGAGGTGCCACCGATCAATTAGTCACCAAATGAAAGATTGTACTGAGAGACAGacatgggtttttTGCCCCTCACCCACCCCTGAAGATCCCAGGTGGGCGAGGGAATAGTCAGAGGGATCACAATCTTTCAGCTAACTTATTCTACTCCGATGATCGGCTGAATGTAACAGAGGAACTAACGTCCCTCCTCACGGCGACGCG	CACCAAATGAAAGATTGTACTGAGAGACAGACATGGGTTTTTTGCCCCTCACCCACCCCTGAAGATCCCAGGTGGGCGAGGGAATAGTCAGAGGGATCACAATCTTTCAGCTAACTTATTCTACTCCGATGATCGGCTGAATGTAACAGAGGAACTAACGTC
36633	fs_permutations						0					7.57906	0.440118	1	150		0	GCCCCACGGAGGTGCCACCGGGTTCGAAAACACCAAATGAAAGATTGTACTGAGAGACAGacatgggtttttCAGTCCGAGAGAGGCGAAGAGACAATTGAAGAAAGATTTGAAATTACAGGAACCATGCGCAGGCTCGCTGACCAAAGTCTCCCACCGAACTTCTCCAGCCTTGAAAACTTTAGAGCCTATCCTCCTCACGGCGACGCG	CACCAAATGAAAGATTGTACTGAGAGACAGACATGGGTTTTTCAGTCCGAGAGAGGCGAAGAGACAATTGAAGAAAGATTTGAAATTACAGGAACCATGCGCAGGCTCGCTGACCAAAGTCTCCCACCGAACTTCTCCAGCCTTGAAAACTTTAGAGCCTAT
36634	fs_permutations			9.48261	4.78249		1							0	121		0	GCCCCACGGAGGTGCCACCGCTTAGTTTGTCACCAAATGAAAGATTGTACTGAGAGACAGacatgggtttttgaagtttactcccatctcccagcttttatactcacacttttctcgccgcggggctctatggctccaggcgattggttgtttgcaggtgttgttttacttgctctcttgctctgtcgttctCCTCCTCACGGCGACGCG	CACCAAATGAAAGATTGTACTGAGAGACAGACATGGGTTTTTGAAGTTTACTCCCATCTCCCAGCTTTTATACTCACACTTTTCTCGCCGCGGGGCTCTATGGCTCCAGGCGATTGGTTGTTTGCAGGTGTTGTTTTACTTGCTCTCTTGCTCTGTCGTTCT
36635	fs_permutations			8.10319	1.13402		1				0	7.99417	0.968229	1	102		0	GCCCCACGGAGGTGCCACGGAGATTGCTCTCACCAAATGAAAGATTGTACTGAGAGACAGacatgggtttttGGCCGTGCTGGCGTTCGTGGCCCTCATCCCGCCGACCTTGCCCGGCACAAACATCGTGTTGGGGGCCCTTCCGGAGGACAGACACATCGACCGCCTGGCCAAACGCCAGCGCCCCGGCGACCTCCTCACGGCGACGCG	CACCAAATGAAAGATTGTACTGAGAGACAGACATGGGTTTTTGGCCGTGCTGGCGTTCGTGGCCCTCATCCCGCCGACCTTGCCCGGCACAAACATCGTGTTGGGGGCCCTTCCGGAGGACAGACACATCGACCGCCTGGCCAAACGCCAGCGCCCCGGCGA
36636	fs_permutations			9.3629	4.31057		2				0				2220		0	GCCCCACGGAGGTGCCACACTGAGGCTCCACACCAAATGAAAGATTGTACTGAGAGACAGacatgggtttttGGACTGAGGGGCCAGCCCCAGGCCCCGAAACAAGCTTATGGGGCGGTCAGCTTTGTTCCAGCCAACAAAAACAACCCATTTCAAAGCTTACCAGAGCCACCCCAGGAAGTGCAGGATTGGCCTCCTCACGGCGACGCG	CACCAAATGAAAGATTGTACTGAGAGACAGACATGGGTTTTTGGACTGAGGGGCCAGCCCCAGGCCCCGAAACAAGCTTATGGGGCGGTCAGCTTTGTTCCAGCCAACAAAAACAACCCATTTCAAAGCTTACCAGAGCCACCCCAGGAAGTGCAGGATTGG
36637	fs_permutations						0				0	7.69354	0.570929	1	240		0	GCCCCACGGAGGTGCCACTTGTTCGAACGGCACCAAATGAAAGATTGTACTGAGAGACAGacatgggtttttGGGTTTGCGGTGTAAGTGCAGCCCGTCTTACACCGTGCGGCACAGGCACTAGTACTGATGTCGTCTACAGGGCTTTTGATATTTACAACGAAAAAGTTGCTGGTTTTGCAAAGTTCCTAACCTCCTCACGGCGACGCG	CACCAAATGAAAGATTGTACTGAGAGACAGACATGGGTTTTTGGGTTTGCGGTGTAAGTGCAGCCCGTCTTACACCGTGCGGCACAGGCACTAGTACTGATGTCGTCTACAGGGCTTTTGATATTTACAACGAAAAAGTTGCTGGTTTTGCAAAGTTCCTAA
36638	fs_permutations			10.1948	8.56518		1	7.76646	0.659836		1			0	676	82	0.121302	GCCCCACGGAGGTGCCACAGAGTCCACACACACCAAATGAAAGATTGTACTGAGAGACAGCATGACCCCCCAGGGAAGATCTGGCCTTCCTACAAGGGAAGGCCAGGGAATTTTCTTCAGAGCAGACCAGAGCCAACAGCCCCACCAGAAGAGAGCTTCAGGTCTGGGGTAGAGACAACAACTCCCCCTCAGCCTCCTCACGGCGACGCG	CACCAAATGAAAGATTGTACTGAGAGACAGCATGACCCCCCAGGGAAGATCTGGCCTTCCTACAAGGGAAGGCCAGGGAATTTTCTTCAGAGCAGACCAGAGCCAACAGCCCCACCAGAAGAGAGCTTCAGGTCTGGGGTAGAGACAACAACTCCCCCTCAG
36639	fs_permutations						0				0	7.55947	0.418755	1	163		0	GCCCCACGGAGGTGCCACCTTTGCATAAGACACCAAATGAAAGATTGTACTGAGAGACAGCATGACCCCCCATGCCCCTCACCCACCCCTGAAGATCCCAGGTGGGCGAGGGAATAGTCAGAGGGATCACAATCTTTCAGCTAACTTATTCTACTCCGATGATCGGCTGAATGTAACAGAGGAACTAACGTCCCTCCTCACGGCGACGCG	CACCAAATGAAAGATTGTACTGAGAGACAGCATGACCCCCCATGCCCCTCACCCACCCCTGAAGATCCCAGGTGGGCGAGGGAATAGTCAGAGGGATCACAATCTTTCAGCTAACTTATTCTACTCCGATGATCGGCTGAATGTAACAGAGGAACTAACGTC
36640	fs_permutations			7.82564	0.735361		1	9.7374	5.92724		3	8.02359	1.01174	1	498		0	GCCCCACGGAGGTGCCACGCGGCTTCTCTGCACCAAATGAAAGATTGTACTGAGAGACAGCATGACCCCCCACAGTCCGAGAGAGGCGAAGAGACAATTGAAGAAAGATTTGAAATTACAGGAACCATGCGCAGGCTCGCTGACCAAAGTCTCCCACCGAACTTCTCCAGCCTTGAAAACTTTAGAGCCTATCCTCCTCACGGCGACGCG	CACCAAATGAAAGATTGTACTGAGAGACAGCATGACCCCCCACAGTCCGAGAGAGGCGAAGAGACAATTGAAGAAAGATTTGAAATTACAGGAACCATGCGCAGGCTCGCTGACCAAAGTCTCCCACCGAACTTCTCCAGCCTTGAAAACTTTAGAGCCTAT
36641	fs_permutations			7.76692	0.660408		1	7.5337	0.391085		1	7.95214	0.907591	1	128		0	GCCCCACGGAGGTGCCACGACTGCACGGAACACCAAATGAAAGATTGTACTGAGAGACAGCATGACCCCCCAgaagtttactcccatctcccagcttttatactcacacttttctcgccgcggggctctatggctccaggcgattggttgtttgcaggtgttgttttacttgctctcttgctctgtcgttctCCTCCTCACGGCGACGCG	CACCAAATGAAAGATTGTACTGAGAGACAGCATGACCCCCCAGAAGTTTACTCCCATCTCCCAGCTTTTATACTCACACTTTTCTCGCCGCGGGGCTCTATGGCTCCAGGCGATTGGTTGTTTGCAGGTGTTGTTTTACTTGCTCTCTTGCTCTGTCGTTCT
36642	fs_permutations			7.68434	0.560034		1	9.92004	6.88155		2	7.56732	0.427282	1	281		0	GCCCCACGGAGGTGCCACCTGCGTTCTTCTCACCAAATGAAAGATTGTACTGAGAGACAGCATGACCCCCCAGGCCGTGCTGGCGTTCGTGGCCCTCATCCCGCCGACCTTGCCCGGCACAAACATCGTGTTGGGGGCCCTTCCGGAGGACAGACACATCGACCGCCTGGCCAAACGCCAGCGCCCCGGCGACCTCCTCACGGCGACGCG	CACCAAATGAAAGATTGTACTGAGAGACAGCATGACCCCCCAGGCCGTGCTGGCGTTCGTGGCCCTCATCCCGCCGACCTTGCCCGGCACAAACATCGTGTTGGGGGCCCTTCCGGAGGACAGACACATCGACCGCCTGGCCAAACGCCAGCGCCCCGGCGA
36643	fs_permutations			8.25872	1.39333		1	9.23893	3.86144		2			0	135		0	GCCCCACGGAGGTGCCACTTCGAGATACTGCACCAAATGAAAGATTGTACTGAGAGACAGCATGACCCCCCAGGACTGAGGGGCCAGCCCCAGGCCCCGAAACAAGCTTATGGGGCGGTCAGCTTTGTTCCAGCCAACAAAAACAACCCATTTCAAAGCTTACCAGAGCCACCCCAGGAAGTGCAGGATTGGCCTCCTCACGGCGACGCG	CACCAAATGAAAGATTGTACTGAGAGACAGCATGACCCCCCAGGACTGAGGGGCCAGCCCCAGGCCCCGAAACAAGCTTATGGGGCGGTCAGCTTTGTTCCAGCCAACAAAAACAACCCATTTCAAAGCTTACCAGAGCCACCCCAGGAAGTGCAGGATTGG
36644	fs_permutations			8.09241	1.11708		2	8.11625	1.15475		2	8.05926	1.06571	1	332		0	GCCCCACGGAGGTGCCACGACTTGCCTGGCCACCAAATGAAAGATTGTACTGAGAGACAGCATGACCCCCCAGGGTTTGCGGTGTAAGTGCAGCCCGTCTTACACCGTGCGGCACAGGCACTAGTACTGATGTCGTCTACAGGGCTTTTGATATTTACAACGAAAAAGTTGCTGGTTTTGCAAAGTTCCTAACCTCCTCACGGCGACGCG	CACCAAATGAAAGATTGTACTGAGAGACAGCATGACCCCCCAGGGTTTGCGGTGTAAGTGCAGCCCGTCTTACACCGTGCGGCACAGGCACTAGTACTGATGTCGTCTACAGGGCTTTTGATATTTACAACGAAAAAGTTGCTGGTTTTGCAAAGTTCCTAA
36645	fs_permutations						0	8.13238	1.18058		1	8.0241	1.01251	1	151	13	0.0860927	GCCCCACGGAGGTGCCACGCCGGGAAGACTCACCAAATGAAAGATTGTACTGAGAGACAGCATCAGGGAAACGGGAAGATCTGGCCTTCCTACAAGGGAAGGCCAGGGAATTTTCTTCAGAGCAGACCAGAGCCAACAGCCCCACCAGAAGAGAGCTTCAGGTCTGGGGTAGAGACAACAACTCCCCCTCAGCCTCCTCACGGCGACGCG	CACCAAATGAAAGATTGTACTGAGAGACAGCATCAGGGAAACGGGAAGATCTGGCCTTCCTACAAGGGAAGGCCAGGGAATTTTCTTCAGAGCAGACCAGAGCCAACAGCCCCACCAGAAGAGAGCTTCAGGTCTGGGGTAGAGACAACAACTCCCCCTCAG
36646	fs_permutations			7.89975	0.834432		1	7.9948	0.969159		1	7.48662	0.341806	1	46		0	GCCCCACGGAGGTGCCACTGGGCTCCTCTTCACCAAATGAAAGATTGTACTGAGAGACAGCATCAGGGAAACTGCCCCTCACCCACCCCTGAAGATCCCAGGTGGGCGAGGGAATAGTCAGAGGGATCACAATCTTTCAGCTAACTTATTCTACTCCGATGATCGGCTGAATGTAACAGAGGAACTAACGTCCCTCCTCACGGCGACGCG	CACCAAATGAAAGATTGTACTGAGAGACAGCATCAGGGAAACTGCCCCTCACCCACCCCTGAAGATCCCAGGTGGGCGAGGGAATAGTCAGAGGGATCACAATCTTTCAGCTAACTTATTCTACTCCGATGATCGGCTGAATGTAACAGAGGAACTAACGTC
36647	fs_permutations			7.82134	0.72977		2				0	8.06325	1.07182	1	1317		0	GCCCCACGGAGGTGCCACAAGCTGGAATGCCACCAAATGAAAGATTGTACTGAGAGACAGCATCAGGGAAACCAGTCCGAGAGAGGCGAAGAGACAATTGAAGAAAGATTTGAAATTACAGGAACCATGCGCAGGCTCGCTGACCAAAGTCTCCCACCGAACTTCTCCAGCCTTGAAAACTTTAGAGCCTATCCTCCTCACGGCGACGCG	CACCAAATGAAAGATTGTACTGAGAGACAGCATCAGGGAAACCAGTCCGAGAGAGGCGAAGAGACAATTGAAGAAAGATTTGAAATTACAGGAACCATGCGCAGGCTCGCTGACCAAAGTCTCCCACCGAACTTCTCCAGCCTTGAAAACTTTAGAGCCTAT
36648	fs_permutations						0				0	7.80387	0.707221	2	116		0	GCCCCACGGAGGTGCCACGGCTGCTTATGCCACCAAATGAAAGATTGTACTGAGAGACAGCATCAGGGAAACgaagtttactcccatctcccagcttttatactcacacttttctcgccgcggggctctatggctccaggcgattggttgtttgcaggtgttgttttacttgctctcttgctctgtcgttctCCTCCTCACGGCGACGCG	CACCAAATGAAAGATTGTACTGAGAGACAGCATCAGGGAAACGAAGTTTACTCCCATCTCCCAGCTTTTATACTCACACTTTTCTCGCCGCGGGGCTCTATGGCTCCAGGCGATTGGTTGTTTGCAGGTGTTGTTTTACTTGCTCTCTTGCTCTGTCGTTCT
36649	fs_permutations			7.81414	0.720451		1				0	7.80688	0.711086	1	208		0	GCCCCACGGAGGTGCCACACTCTATCACCCCACCAAATGAAAGATTGTACTGAGAGACAGCATCAGGGAAACGGCCGTGCTGGCGTTCGTGGCCCTCATCCCGCCGACCTTGCCCGGCACAAACATCGTGTTGGGGGCCCTTCCGGAGGACAGACACATCGACCGCCTGGCCAAACGCCAGCGCCCCGGCGACCTCCTCACGGCGACGCG	CACCAAATGAAAGATTGTACTGAGAGACAGCATCAGGGAAACGGCCGTGCTGGCGTTCGTGGCCCTCATCCCGCCGACCTTGCCCGGCACAAACATCGTGTTGGGGGCCCTTCCGGAGGACAGACACATCGACCGCCTGGCCAAACGCCAGCGCCCCGGCGA
36650	fs_permutations			9.97281	7.18056		1				0	8.05782	1.06351	1	121		0	GCCCCACGGAGGTGCCACGGGTCCACCATTCACCAAATGAAAGATTGTACTGAGAGACAGCATCAGGGAAACGGACTGAGGGGCCAGCCCCAGGCCCCGAAACAAGCTTATGGGGCGGTCAGCTTTGTTCCAGCCAACAAAAACAACCCATTTCAAAGCTTACCAGAGCCACCCCAGGAAGTGCAGGATTGGCCTCCTCACGGCGACGCG	CACCAAATGAAAGATTGTACTGAGAGACAGCATCAGGGAAACGGACTGAGGGGCCAGCCCCAGGCCCCGAAACAAGCTTATGGGGCGGTCAGCTTTGTTCCAGCCAACAAAAACAACCCATTTCAAAGCTTACCAGAGCCACCCCAGGAAGTGCAGGATTGG
36651	fs_permutations			9.24279	3.87486		2	8.5688	2.00171		3	7.92375	0.867611	1	786		0	GCCCCACGGAGGTGCCACTTACTTATTAGACACCAAATGAAAGATTGTACTGAGAGACAGCATCAGGGAAACGGGTTTGCGGTGTAAGTGCAGCCCGTCTTACACCGTGCGGCACAGGCACTAGTACTGATGTCGTCTACAGGGCTTTTGATATTTACAACGAAAAAGTTGCTGGTTTTGCAAAGTTCCTAACCTCCTCACGGCGACGCG	CACCAAATGAAAGATTGTACTGAGAGACAGCATCAGGGAAACGGGTTTGCGGTGTAAGTGCAGCCCGTCTTACACCGTGCGGCACAGGCACTAGTACTGATGTCGTCTACAGGGCTTTTGATATTTACAACGAAAAAGTTGCTGGTTTTGCAAAGTTCCTAA
36652	fs_permutations			7.68977	0.566453		2				0			0	140		0	GCCCCACGGAGGTGCCACCTCCCGCACATGCACCAAATGAAAGATTGTACTGAGAGACAGACGTTTTTAAACGGGAAGATCTGGCCTTCCTACAAGGGAAGGCCAGGGAATTTTCTTCAGAGCAGACCAGAGCCAACAGCCCCACCAGAAGAGAGCTTCAGGTCTGGGGTAGAGACAACAACTCCCCCTCAGCCTCCTCACGGCGACGCG	CACCAAATGAAAGATTGTACTGAGAGACAGACGTTTTTAAACGGGAAGATCTGGCCTTCCTACAAGGGAAGGCCAGGGAATTTTCTTCAGAGCAGACCAGAGCCAACAGCCCCACCAGAAGAGAGCTTCAGGTCTGGGGTAGAGACAACAACTCCCCCTCAG
36653	fs_permutations			7.6876	0.563892		1	8.12669	1.17145		1			0	171		0	GCCCCACGGAGGTGCCACGACTCTCGGACACACCAAATGAAAGATTGTACTGAGAGACAGACGTTTTTAAACTGCCCCTCACCCACCCCTGAAGATCCCAGGTGGGCGAGGGAATAGTCAGAGGGATCACAATCTTTCAGCTAACTTATTCTACTCCGATGATCGGCTGAATGTAACAGAGGAACTAACGTCCCTCCTCACGGCGACGCG	CACCAAATGAAAGATTGTACTGAGAGACAGACGTTTTTAAACTGCCCCTCACCCACCCCTGAAGATCCCAGGTGGGCGAGGGAATAGTCAGAGGGATCACAATCTTTCAGCTAACTTATTCTACTCCGATGATCGGCTGAATGTAACAGAGGAACTAACGTC
36654	fs_permutations			8.10469	1.1364		1	13.5593	98.8561		1				121		0	GCCCCACGGAGGTGCCACCACATGGACGATCACCAAATGAAAGATTGTACTGAGAGACAGACGTTTTTAAACCAGTCCGAGAGAGGCGAAGAGACAATTGAAGAAAGATTTGAAATTACAGGAACCATGCGCAGGCTCGCTGACCAAAGTCTCCCACCGAACTTCTCCAGCCTTGAAAACTTTAGAGCCTATCCTCCTCACGGCGACGCG	CACCAAATGAAAGATTGTACTGAGAGACAGACGTTTTTAAACCAGTCCGAGAGAGGCGAAGAGACAATTGAAGAAAGATTTGAAATTACAGGAACCATGCGCAGGCTCGCTGACCAAAGTCTCCCACCGAACTTCTCCAGCCTTGAAAACTTTAGAGCCTAT
36655	fs_permutations										0	7.97851	0.945437	1	31		0	GCCCCACGGAGGTGCCACCGCTTGAGGGGCCACCAAATGAAAGATTGTACTGAGAGACAGACGTTTTTAAACgaagtttactcccatctcccagcttttatactcacacttttctcgccgcggggctctatggctccaggcgattggttgtttgcaggtgttgttttacttgctctcttgctctgtcgttctCCTCCTCACGGCGACGCG	CACCAAATGAAAGATTGTACTGAGAGACAGACGTTTTTAAACGAAGTTTACTCCCATCTCCCAGCTTTTATACTCACACTTTTCTCGCCGCGGGGCTCTATGGCTCCAGGCGATTGGTTGTTTGCAGGTGTTGTTTTACTTGCTCTCTTGCTCTGTCGTTCT
36656	fs_permutations			7.84136	0.75596		1	13.3871	87.6061		1	7.70313	0.582368	1	242		0	GCCCCACGGAGGTGCCACATGTTGTTTGCGCACCAAATGAAAGATTGTACTGAGAGACAGACGTTTTTAAACGGCCGTGCTGGCGTTCGTGGCCCTCATCCCGCCGACCTTGCCCGGCACAAACATCGTGTTGGGGGCCCTTCCGGAGGACAGACACATCGACCGCCTGGCCAAACGCCAGCGCCCCGGCGACCTCCTCACGGCGACGCG	CACCAAATGAAAGATTGTACTGAGAGACAGACGTTTTTAAACGGCCGTGCTGGCGTTCGTGGCCCTCATCCCGCCGACCTTGCCCGGCACAAACATCGTGTTGGGGGCCCTTCCGGAGGACAGACACATCGACCGCCTGGCCAAACGCCAGCGCCCCGGCGA
36657	fs_permutations			9.29449	4.05798		1				0			0	231		0	GCCCCACGGAGGTGCCACCAAGAGGACACTCACCAAATGAAAGATTGTACTGAGAGACAGACGTTTTTAAACGGACTGAGGGGCCAGCCCCAGGCCCCGAAACAAGCTTATGGGGCGGTCAGCTTTGTTCCAGCCAACAAAAACAACCCATTTCAAAGCTTACCAGAGCCACCCCAGGAAGTGCAGGATTGGCCTCCTCACGGCGACGCG	CACCAAATGAAAGATTGTACTGAGAGACAGACGTTTTTAAACGGACTGAGGGGCCAGCCCCAGGCCCCGAAACAAGCTTATGGGGCGGTCAGCTTTGTTCCAGCCAACAAAAACAACCCATTTCAAAGCTTACCAGAGCCACCCCAGGAAGTGCAGGATTGG
36658	fs_permutations			10.5825	11.5588		1	7.64595	0.515287		1	7.90701	0.844406	1	1016		0	GCCCCACGGAGGTGCCACGGCAAAGGCCGCCACCAAATGAAAGATTGTACTGAGAGACAGACGTTTTTAAACGGGTTTGCGGTGTAAGTGCAGCCCGTCTTACACCGTGCGGCACAGGCACTAGTACTGATGTCGTCTACAGGGCTTTTGATATTTACAACGAAAAAGTTGCTGGTTTTGCAAAGTTCCTAACCTCCTCACGGCGACGCG	CACCAAATGAAAGATTGTACTGAGAGACAGACGTTTTTAAACGGGTTTGCGGTGTAAGTGCAGCCCGTCTTACACCGTGCGGCACAGGCACTAGTACTGATGTCGTCTACAGGGCTTTTGATATTTACAACGAAAAAGTTGCTGGTTTTGCAAAGTTCCTAA
36659	fs_permutations			8.80264	2.55521		1	7.67178	0.545262		1	8.25886	1.39357	1	1405	6	0.00427046	GCCCCACGGAGGTGCCACCATAGCTCTGACTGCTGTAGTAACCCGGGTCCGGGGCCTCGGGCTAATTTTTTAGGGAAGATCTGGCCTTCCTACAAGGGAAGGCCAGGGAATTTTCTTCAGAGCAGACCAGAGCCAACAGCCCCACCAGAAGAGAGCTTCAGGTCTGGGGTAGAGACAACAACTCCCCCTCAGCCTCCTCACGGCGACGCG	TGCTGTAGTAACCCGGGTCCGGGGCCTCGGGCTAATTTTTTAGGGAAGATCTGGCCTTCCTACAAGGGAAGGCCAGGGAATTTTCTTCAGAGCAGACCAGAGCCAACAGCCCCACCAGAAGAGAGCTTCAGGTCTGGGGTAGAGACAACAACTCCCCCTCAG
36660	fs_permutations			7.748	0.636908		1				0	7.92426	0.868331	1	129		0	GCCCCACGGAGGTGCCACGACATAACGAATTGCTGTAGTAACCCGGGTCCGGGGCCTCGGGCTAATTTTTTATGCCCCTCACCCACCCCTGAAGATCCCAGGTGGGCGAGGGAATAGTCAGAGGGATCACAATCTTTCAGCTAACTTATTCTACTCCGATGATCGGCTGAATGTAACAGAGGAACTAACGTCCCTCCTCACGGCGACGCG	TGCTGTAGTAACCCGGGTCCGGGGCCTCGGGCTAATTTTTTATGCCCCTCACCCACCCCTGAAGATCCCAGGTGGGCGAGGGAATAGTCAGAGGGATCACAATCTTTCAGCTAACTTATTCTACTCCGATGATCGGCTGAATGTAACAGAGGAACTAACGTC
36661	fs_permutations			8.66671	2.2226		1				0	7.63046	0.497564	1	250		0	GCCCCACGGAGGTGCCACTTAGGGACGCTCTGCTGTAGTAACCCGGGTCCGGGGCCTCGGGCTAATTTTTTACAGTCCGAGAGAGGCGAAGAGACAATTGAAGAAAGATTTGAAATTACAGGAACCATGCGCAGGCTCGCTGACCAAAGTCTCCCACCGAACTTCTCCAGCCTTGAAAACTTTAGAGCCTATCCTCCTCACGGCGACGCG	TGCTGTAGTAACCCGGGTCCGGGGCCTCGGGCTAATTTTTTACAGTCCGAGAGAGGCGAAGAGACAATTGAAGAAAGATTTGAAATTACAGGAACCATGCGCAGGCTCGCTGACCAAAGTCTCCCACCGAACTTCTCCAGCCTTGAAAACTTTAGAGCCTAT
36662	fs_permutations						0	13.2243	78.1334		1	7.77275	0.667717	1	43		0	GCCCCACGGAGGTGCCACCATCATGGAATATGCTGTAGTAACCCGGGTCCGGGGCCTCGGGCTAATTTTTTAgaagtttactcccatctcccagcttttatactcacacttttctcgccgcggggctctatggctccaggcgattggttgtttgcaggtgttgttttacttgctctcttgctctgtcgttctCCTCCTCACGGCGACGCG	TGCTGTAGTAACCCGGGTCCGGGGCCTCGGGCTAATTTTTTAGAAGTTTACTCCCATCTCCCAGCTTTTATACTCACACTTTTCTCGCCGCGGGGCTCTATGGCTCCAGGCGATTGGTTGTTTGCAGGTGTTGTTTTACTTGCTCTCTTGCTCTGTCGTTCT
36663	fs_permutations			7.89399	0.826545		1				0	7.83166	0.743229	1	1075		0	GCCCCACGGAGGTGCCACGAATTGTTGATTTGCTGTAGTAACCCGGGTCCGGGGCCTCGGGCTAATTTTTTAGGCCGTGCTGGCGTTCGTGGCCCTCATCCCGCCGACCTTGCCCGGCACAAACATCGTGTTGGGGGCCCTTCCGGAGGACAGACACATCGACCGCCTGGCCAAACGCCAGCGCCCCGGCGACCTCCTCACGGCGACGCG	TGCTGTAGTAACCCGGGTCCGGGGCCTCGGGCTAATTTTTTAGGCCGTGCTGGCGTTCGTGGCCCTCATCCCGCCGACCTTGCCCGGCACAAACATCGTGTTGGGGGCCCTTCCGGAGGACAGACACATCGACCGCCTGGCCAAACGCCAGCGCCCCGGCGA
36664	fs_permutations			9.0694	3.30651		1				0	8.0411	1.03808	1	846		0	GCCCCACGGAGGTGCCACTTTCTGCACCAATGCTGTAGTAACCCGGGTCCGGGGCCTCGGGCTAATTTTTTAGGACTGAGGGGCCAGCCCCAGGCCCCGAAACAAGCTTATGGGGCGGTCAGCTTTGTTCCAGCCAACAAAAACAACCCATTTCAAAGCTTACCAGAGCCACCCCAGGAAGTGCAGGATTGGCCTCCTCACGGCGACGCG	TGCTGTAGTAACCCGGGTCCGGGGCCTCGGGCTAATTTTTTAGGACTGAGGGGCCAGCCCCAGGCCCCGAAACAAGCTTATGGGGCGGTCAGCTTTGTTCCAGCCAACAAAAACAACCCATTTCAAAGCTTACCAGAGCCACCCCAGGAAGTGCAGGATTGG
36665	fs_permutations			8.02041	1.007		2	8.28441	1.43891		1	7.74715	0.635854	1	703		0	GCCCCACGGAGGTGCCACAGGACAACCTACTGCTGTAGTAACCCGGGTCCGGGGCCTCGGGCTAATTTTTTAGGGTTTGCGGTGTAAGTGCAGCCCGTCTTACACCGTGCGGCACAGGCACTAGTACTGATGTCGTCTACAGGGCTTTTGATATTTACAACGAAAAAGTTGCTGGTTTTGCAAAGTTCCTAACCTCCTCACGGCGACGCG	TGCTGTAGTAACCCGGGTCCGGGGCCTCGGGCTAATTTTTTAGGGTTTGCGGTGTAAGTGCAGCCCGTCTTACACCGTGCGGCACAGGCACTAGTACTGATGTCGTCTACAGGGCTTTTGATATTTACAACGAAAAAGTTGCTGGTTTTGCAAAGTTCCTAA
36666	fs_permutations						0	8.85331	2.68745		1	7.7525	0.642465	2	498		0	GCCCCACGGAGGTGCCACAGGGAGCTCAATTGCTGTAGTAACCCGGGTCCGGGGCCTCGGTGGTGCTCCTGAGGGAAGATCTGGCCTTCCTACAAGGGAAGGCCAGGGAATTTTCTTCAGAGCAGACCAGAGCCAACAGCCCCACCAGAAGAGAGCTTCAGGTCTGGGGTAGAGACAACAACTCCCCCTCAGCCTCCTCACGGCGACGCG	TGCTGTAGTAACCCGGGTCCGGGGCCTCGGTGGTGCTCCTGAGGGAAGATCTGGCCTTCCTACAAGGGAAGGCCAGGGAATTTTCTTCAGAGCAGACCAGAGCCAACAGCCCCACCAGAAGAGAGCTTCAGGTCTGGGGTAGAGACAACAACTCCCCCTCAG
36667	fs_permutations			7.15353	0.0355		1	11.5316	23.3813		2	7.82035	0.728492	2	50		0	GCCCCACGGAGGTGCCACGATGATAGGAACTGCTGTAGTAACCCGGGTCCGGGGCCTCGGTGGTGCTCCTGATGCCCCTCACCCACCCCTGAAGATCCCAGGTGGGCGAGGGAATAGTCAGAGGGATCACAATCTTTCAGCTAACTTATTCTACTCCGATGATCGGCTGAATGTAACAGAGGAACTAACGTCCCTCCTCACGGCGACGCG	TGCTGTAGTAACCCGGGTCCGGGGCCTCGGTGGTGCTCCTGATGCCCCTCACCCACCCCTGAAGATCCCAGGTGGGCGAGGGAATAGTCAGAGGGATCACAATCTTTCAGCTAACTTATTCTACTCCGATGATCGGCTGAATGTAACAGAGGAACTAACGTC
36668	fs_permutations			8.2573	1.39084		1	10.3419	9.60771		1			0	214		0	GCCCCACGGAGGTGCCACGCCTGTTTAATATGCTGTAGTAACCCGGGTCCGGGGCCTCGGTGGTGCTCCTGACAGTCCGAGAGAGGCGAAGAGACAATTGAAGAAAGATTTGAAATTACAGGAACCATGCGCAGGCTCGCTGACCAAAGTCTCCCACCGAACTTCTCCAGCCTTGAAAACTTTAGAGCCTATCCTCCTCACGGCGACGCG	TGCTGTAGTAACCCGGGTCCGGGGCCTCGGTGGTGCTCCTGACAGTCCGAGAGAGGCGAAGAGACAATTGAAGAAAGATTTGAAATTACAGGAACCATGCGCAGGCTCGCTGACCAAAGTCTCCCACCGAACTTCTCCAGCCTTGAAAACTTTAGAGCCTAT
36669	fs_permutations			7.55526	0.414197		1	7.61096	0.475535		1	7.9378	0.887293	1	592		0	GCCCCACGGAGGTGCCACTCTGAGGGCAATTGCTGTAGTAACCCGGGTCCGGGGCCTCGGTGGTGCTCCTGAgaagtttactcccatctcccagcttttatactcacacttttctcgccgcggggctctatggctccaggcgattggttgtttgcaggtgttgttttacttgctctcttgctctgtcgttctCCTCCTCACGGCGACGCG	TGCTGTAGTAACCCGGGTCCGGGGCCTCGGTGGTGCTCCTGAGAAGTTTACTCCCATCTCCCAGCTTTTATACTCACACTTTTCTCGCCGCGGGGCTCTATGGCTCCAGGCGATTGGTTGTTTGCAGGTGTTGTTTTACTTGCTCTCTTGCTCTGTCGTTCT
36670	fs_permutations			8.23114	1.34529		1	7.67056	0.54383		1	7.88435	0.813426	1	712		0	GCCCCACGGAGGTGCCACGCCCTCGCCACTTGCTGTAGTAACCCGGGTCCGGGGCCTCGGTGGTGCTCCTGAGGCCGTGCTGGCGTTCGTGGCCCTCATCCCGCCGACCTTGCCCGGCACAAACATCGTGTTGGGGGCCCTTCCGGAGGACAGACACATCGACCGCCTGGCCAAACGCCAGCGCCCCGGCGACCTCCTCACGGCGACGCG	TGCTGTAGTAACCCGGGTCCGGGGCCTCGGTGGTGCTCCTGAGGCCGTGCTGGCGTTCGTGGCCCTCATCCCGCCGACCTTGCCCGGCACAAACATCGTGTTGGGGGCCCTTCCGGAGGACAGACACATCGACCGCCTGGCCAAACGCCAGCGCCCCGGCGA
36671	fs_permutations			8.1714	1.24433		2	7.78755	0.686405		1	7.59919	0.462378	1	415		0	GCCCCACGGAGGTGCCACCTAAACTCAAGATGCTGTAGTAACCCGGGTCCGGGGCCTCGGTGGTGCTCCTGAGGACTGAGGGGCCAGCCCCAGGCCCCGAAACAAGCTTATGGGGCGGTCAGCTTTGTTCCAGCCAACAAAAACAACCCATTTCAAAGCTTACCAGAGCCACCCCAGGAAGTGCAGGATTGGCCTCCTCACGGCGACGCG	TGCTGTAGTAACCCGGGTCCGGGGCCTCGGTGGTGCTCCTGAGGACTGAGGGGCCAGCCCCAGGCCCCGAAACAAGCTTATGGGGCGGTCAGCTTTGTTCCAGCCAACAAAAACAACCCATTTCAAAGCTTACCAGAGCCACCCCAGGAAGTGCAGGATTGG
36672	fs_permutations			8.22021	1.3265		2	7.73825	0.624915		1			0	348		0	GCCCCACGGAGGTGCCACCCTATCAAAGCATGCTGTAGTAACCCGGGTCCGGGGCCTCGGTGGTGCTCCTGAGGGTTTGCGGTGTAAGTGCAGCCCGTCTTACACCGTGCGGCACAGGCACTAGTACTGATGTCGTCTACAGGGCTTTTGATATTTACAACGAAAAAGTTGCTGGTTTTGCAAAGTTCCTAACCTCCTCACGGCGACGCG	TGCTGTAGTAACCCGGGTCCGGGGCCTCGGTGGTGCTCCTGAGGGTTTGCGGTGTAAGTGCAGCCCGTCTTACACCGTGCGGCACAGGCACTAGTACTGATGTCGTCTACAGGGCTTTTGATATTTACAACGAAAAAGTTGCTGGTTTTGCAAAGTTCCTAA
36673	fs_permutations			7.92227	0.865545		1	8.04482	1.0437		1			0	317		0	GCCCCACGGAGGTGCCACCGAGTTTCAAGATGCTGTAGTAACCCGGGTCCGGGGCCTCGGGATTCCTTTCGTGGGAAGATCTGGCCTTCCTACAAGGGAAGGCCAGGGAATTTTCTTCAGAGCAGACCAGAGCCAACAGCCCCACCAGAAGAGAGCTTCAGGTCTGGGGTAGAGACAACAACTCCCCCTCAGCCTCCTCACGGCGACGCG	TGCTGTAGTAACCCGGGTCCGGGGCCTCGGGATTCCTTTCGTGGGAAGATCTGGCCTTCCTACAAGGGAAGGCCAGGGAATTTTCTTCAGAGCAGACCAGAGCCAACAGCCCCACCAGAAGAGAGCTTCAGGTCTGGGGTAGAGACAACAACTCCCCCTCAG
36674	fs_permutations			8.16814	1.23893		2	9.09235	3.37787		2	7.75356	0.643782	1	539		0	GCCCCACGGAGGTGCCACTCCGCCTATGCTTGCTGTAGTAACCCGGGTCCGGGGCCTCGGGATTCCTTTCGTTGCCCCTCACCCACCCCTGAAGATCCCAGGTGGGCGAGGGAATAGTCAGAGGGATCACAATCTTTCAGCTAACTTATTCTACTCCGATGATCGGCTGAATGTAACAGAGGAACTAACGTCCCTCCTCACGGCGACGCG	TGCTGTAGTAACCCGGGTCCGGGGCCTCGGGATTCCTTTCGTTGCCCCTCACCCACCCCTGAAGATCCCAGGTGGGCGAGGGAATAGTCAGAGGGATCACAATCTTTCAGCTAACTTATTCTACTCCGATGATCGGCTGAATGTAACAGAGGAACTAACGTC
36675	fs_permutations			7.66251	0.53444		1							0	384		0	GCCCCACGGAGGTGCCACCACGGGAAGGATTGCTGTAGTAACCCGGGTCCGGGGCCTCGGGATTCCTTTCGTCAGTCCGAGAGAGGCGAAGAGACAATTGAAGAAAGATTTGAAATTACAGGAACCATGCGCAGGCTCGCTGACCAAAGTCTCCCACCGAACTTCTCCAGCCTTGAAAACTTTAGAGCCTATCCTCCTCACGGCGACGCG	TGCTGTAGTAACCCGGGTCCGGGGCCTCGGGATTCCTTTCGTCAGTCCGAGAGAGGCGAAGAGACAATTGAAGAAAGATTTGAAATTACAGGAACCATGCGCAGGCTCGCTGACCAAAGTCTCCCACCGAACTTCTCCAGCCTTGAAAACTTTAGAGCCTAT
[truncated: 12,504 more rows]
