# Supplementary material for: High-throughput interrogation of programmed ribosomal frameshifting in human cells
Source: Nat Commun. 2020 Jun 16;11:3061. doi: 10.1038/s41467-020-16961-8 (PMC7297798; doi:10.1038/s41467-020-16961-8)
Supplement: Supplementary file 7 — Supplementary Data 3 [file 41467_2020_16961_MOESM7_ESM.txt]

###
Supplementary Data 3. Predicted secondary structure (pKiss) for library variants with systematic sequence alterations in the region
downstream of the slippery site.
The first line of each record (starting with ">") denotes the library ID (see Supplementary Data 2 for information about and readouts 
for the respective variants).
The second line contains the primary (DNA) sequence of the region downstream of the slippery site.
The third line contains the MFE as calculated using pKiss and the corresponding predicted secondary structure (including two classes
of pseudoknots).
###
>43495
     1  GAAGTTTACTCCCATCTCCCAGCTTTTATACTCACACTTTTCTCGCCGCGGGGCTCTATGGCTCCAGGCGATTGGTTGTTTGCAGGTGTTGTTTTACTTCCACCCACCACCCCGTCCCGA  120
-27.20  [[[[[[............{{]]]]]].......<<<<<<...(((((..((((((....)))))).)))))..}}........>>>>>>...............................


>43496
     1  GAAGTTTACTCCCATCTCCCAGCTTTTATACTCACACTTTTCTCGCCGCGGGGCTCTATGGCTCCAGGCGATTGGTTGTTTGCACACCCCGAACATCTTCCACCCACCACCCCGTCCCGA  120
-23.90  ((((((..............))))))................[[[[[.{{{{{{............]]]]].((((((((((.......))))))..........))))....}}}}}}.


>43497
     1  GAAGTTTACTCCCATCTCCCAGCTTTTATACTCACACTTTTCTCGCCGCGGGGCTCTATGGCTCCAGGCGATGTCACCCGCCACCACCCCGAACATCTTCCACCCACCACCCCGTCCCGA  120
-21.80  ((((((..............))))))..................[[[.{{{{{......]]]....((((........)))).......<<..................}}}}}...>>.


>43498
     1  GAAGTTTACTCCCATCTCCCAGCTTTTATACTCACACTTTTCTCGCCGCGGGGCTCTATGCTCCCCACACACGTCACCCGCCACCACCCCGAACATCTTCCACCCACCACCCCGTCCCGA  120
-12.40  ((((((..............))))))..................[[.{{{{{]].................<<...}}}}}........>>.............................


>43499
    1  GAAGTTTACTCCCATCTCCCAGCTTTTATACTCACACTTTTCTCGCCGCCTACCGTCTATCTCCCCACACACGTCACCCGCCACCACCCCGAACATCTTCCACCCACCACCCCGTCCCGA  120
-2.00  [[[[[................{{............]]]]]...<<..}}....>>................[[..{{.]].........<<......................}}..>>.


>43500
    1  GAAGTTTACTCCCATCTCCCAGCTTTTATACTCACAACCAATCCCACCCCTACCGTCTATCTCCCCACACACGTCACCCGCCACCACCCCGAACATCTTCCACCCACCACCCCGTCCCGA  120
-1.80  ((((((..............)))))).............................................[[..{{.]].........<<......................}}..>>.


>43501
    1  GAAGTTTACTCCCATCTCCCAGCTCCCACCCTCCCCACCAATCCCACCCCTACCGTCTATCTCCCCACACACGTCACCCGCCACCACCCCGAACATCTTCCACCCACCACCCCGTCCCGA  120
-1.10  .......................................................................[[..{{.]].........<<......................}}..>>.


>43502
    1  GAAGTTTACTCCGCCCAACAACCACCCACCCTCCCCACCAATCCCACCCCTACCGTCTATCTCCCCACACACGTCACCCGCCACCACCCCGAACATCTTCCACCCACCACCCCGTCCCGA  120
-1.10  .......................................................................[[..{{.]].........<<......................}}..>>.


>43503
    1  ATCCCCGCCCCAGCCCAACAACCACCCACCCTCCCCACCAATCCCACCCCTACCGTCTATCTCCCCACACACGTCACCCGCCACCACCCCGAACATCTTCCACCCACCACCCCGTCCCGA  120
-1.10  .......................................................................[[..{{.]].........<<......................}}..>>.


>43504
     1  GAAGTTTACTCCCATCTCCCAGCTTTTATACTCACACTTTTCTCGCCGCGGGGCTCTATGGCTCCAGGCGATTGGTTGTTTGCAGGTGTTGTTTTACTTGCTCTCTTGCCGTCAACACAC  120
-30.00  [[[[[................{{............]]]]]..(((((..((((((....)))))).)))))...<<<<...(((((((......)))))))......}}...>>>>....


>43505
     1  GAAGTTTACTCCCATCTCCCAGCTTTTATACTCACACTTTTCTCGCCGCGGGGCTCTATGGCTCCAGGCGATTGGTTGTTTGCACCCACCACACCCACCCACACCCTTCCGTCAACACAC  120
-22.00  [[[[[................{{............]]]]]..(((((..((((((....)))))).))))).<<<<.....}}....>>>>.............................


>43506
     1  GAAGTTTACTCCCATCTCCCAGCTTTTATACTCACACTTTTCTCGCCGCGGGGCTCTATGGCTCCAGGCGATTTCCACACCCCTCCCACCACACCCACCCACACCCTTCCGTCAACACAC  120
-17.90  ((((((..............))))))................(((((..((((((....)))))).))))).................................................


>43507
     1  GAAGTTTACTCCCATCTCCCAGCTTTTATACTCACACTTTTCTCGCCGCGGGGCTCTATGCCTCCCGCCCCCTTCCACACCCCTCCCACCACACCCACCCACACCCTTCCGTCAACACAC  120
-11.30  ((((((..............))))))..................[[.{{{{{]].........}}}}}....................................................


>43508
    1  GAAGTTTACTCCCATCTCCCAGCTTTTATACTCACACTTTTCTCGCCGAGATCCATGCCTCCTCCCGCCCCCTTCCACACCCCTCCCACCACACCCACCCACACCCTTCCGTCAACACAC  120
-5.50  [[[[[[.......{{{{{..]]]]]]..................<<.}}}}}....>>..............................................................


>43509
    1  GAAGTTTACTCCCATCTCCCAGCTTTTATACTCACAACCCCACCCTCCAGATCCATGCCTCCTCCCGCCCCCTTCCACACCCCTCCCACCACACCCACCCACACCCTTCCGTCAACACAC  120
-1.70  ((((((..............))))))......................[[......{{]]......}}....................................................


>43510
    1  GAAGTTTACTCCCATCTCCCAGCTCCTAACCCCGCCACCCCACCCTCCAGATCCATGCCTCCTCCCGCCCCCTTCCACACCCCTCCCACCACACCCACCCACACCCTTCCGTCAACACAC  120
-1.00  ................................................[[......{{]]......}}....................................................


>43511
    1  GAAGTTTACTCCTCCACTCCCCCTCCTAACCCCGCCACCCCACCCTCCAGATCCATGCCTCCTCCCGCCCCCTTCCACACCCCTCCCACCACACCCACCCACACCCTTCCGTCAACACAC  120
-1.00  ................................................[[......{{]]......}}....................................................


>43512
    1  ATACCAGTCCACTCCACTCCCCCTCCTAACCCCGCCACCCCACCCTCCAGATCCATGCCTCCTCCCGCCCCCTTCCACACCCCTCCCACCACACCCACCCACACCCTTCCGTCAACACAC  120
-1.00  ................................................[[......{{]]......}}....................................................


>43513
     1  GAAGTTTACTCCCATCTCCCAGCTTTTATACTCACACTTTTCTCGCCGCGGGGCTCTATGGCTCCAGGCGATTGGTTGTTTGCAGGTGTTGTTTTACTTGCTCTCTTGGCTGCTGCAAGA  120
-35.20  [[[[[..............{{{{{...........]]]]]..(((((..((((((....)))))).)))))....<<<<..(((((((......)))))))......}}}}}..>>>>..


>43514
     1  GAAGTTTACTCCCATCTCCCAGCTTTTATACTCACACTTTTCTCGCCGCGGGGCTCTATGGCTCCAGGCGATTGGTTGTTTGCAGCTAGGGAGGCTGCAGCTAGGGAGGCTGCTGCAAGA  120
-50.50  ........[[[[[..(((((((((........((.(((....(((((..((((((....)))))).)))))..))))).....)))).)))))..{{{{{{..]]]]]...}}}}}}...


>43515
     1  GAAGTTTACTCCCATCTCCCAGCTTTTATACTCACACTTTTCTCGCCGCGGGGCTCTATGGCTCCAGGCGATAGAGAAGCTGCAGCTAGGGAGGCTGCAGCTAGGGAGGCTGCTGCAAGA  120
-53.90  ........[[[[[..(((((((((..........(((((((((((((..((((((....)))))).)))))..)))))).)).)))).)))))..{{{{{{..]]]]]...}}}}}}...


>43516
     1  GAAGTTTACTCCCATCTCCCAGCTTTTATACTCACACTTTTCTCGCCGCGGGGCTCTATGGAAGCTGCTGCAAGAGAAGCTGCAGCTAGGGAGGCTGCAGCTAGGGAGGCTGCTGCAAGA  120
-46.10  ........[[[[[..(((((((((..........(((((((((.((.((((.............)))).)).))))))).)).)))).)))))..{{{{{{..]]]]]...}}}}}}...


>43517
     1  GCCAGGACGGTCACCTTTGGGGTGGTGACAAGTGTGATCACTTGGGTGGTGGCTGTGTTTGCGTCTCTCCCAGGAATCATCTTTACCAGATCTCAAAAAGAAGGTCTTACCCACCTACAG  120
-38.60  .[[[[.{{{{{{{{{.]]]]..<<<<<<((((((....))))))...}}}}}}}}}...((..(((......)))..))...>>>>>>.........[[[.{{{{]]]....}}}}....


>43518
     1  GCCAGGACGGTCACCTTTGGGGTGGTGACAAGTGTGATCACTTGGGTGGTGGCTGTGTTTGCGTCTCTCCCAGGAATCATCTTTACCAGATCTCAACCATCCCTGATTACCCACCTACAG  120
-37.90  ....[[..{{{{{{]]..<<<<<<<<.......}}}}}}.((((((.((.(((.((....))))).))))))))....((((.....))))....>>>>>>>>.................


>43519
     1  GCCAGGACGGTCACCTTTGGGGTGGTGACAAGTGTGATCACTTGGGTGGTGGCTGTGTTTGCGTCTCTCCCAGGAATCATCTTTCCGATCCCCCAACCATCCCTGATTACCCACCTACAG  120
-40.90  .........[[[[[[.{{{{{{.]]]]]]....<<<<<<<((((((.((.(((.((....))))).)))))))).(((........))).}}}}}}.......>>>>>>>..........


>43520
     1  GCCAGGACGGTCACCTTTGGGGTGGTGACAAGTGTGATCACTTGGGTGGTGGCTGTGTTTGCGTCTCTCCCAAACCTCAAACATCCGATCCCCCAACCATCCCTGATTACCCACCTACAG  120
-39.40  .........[[[[[[.{{{{{{.]]]]]].((((....)))).<<<<<<.((..(((((((.((.........))..)))))))))....}}}}}}.((....)).....>>>>>>....


>43521
     1  GCCAGGACGGTCACCTTTGGGGTGGTGACAAGTGTGATCACTTGGGTGGTGGCTGTGTTTCACAAACCCACCAACCTCAAACATCCGATCCCCCAACCATCCCTGATTACCCACCTACAG  120
-42.50  .........[[[[[[.{{{{{{.]]]]]]....<<<<<<<.(((((((((((.((((...))))...))))).))).)))..........}}}}}}.......>>>>>>>..........


>43522
     1  GCCAGGACGGTCACCTTTGGGGTGGTGACAAGTGTGATCACTTGGGTGGTTACAACCCATCACAAACCCACCAACCTCAAACATCCGATCCCCCAACCATCCCTGATTACCCACCTACAG  120
-34.00  ...[[[..{{{{.]]]..<<<<<<<<..((((((....))))))(((((..................)))))..............}}}}.....>>>>>>>>.................


>43523
     1  GCCAGGACGGTCACCTTTGGGGTGGTGACAAGTGTGCATCGACCTCCCGTTACAACCCATCACAAACCCACCAACCTCAAACATCCGATCCCCCAACCATCCCTGATTACCCACCTACAG  120
-23.30  ....((((((.....((((((((((((.....((((...((......))...........))))....)))).))))))))...))).))).............................


>43524
     1  GCCAGGACGGTCACCTTTGGGGTGTCCCCATCCCATCATCGACCTCCCGTTACAACCCATCACAAACCCACCAACCTCAAACATCCGATCCCCCAACCATCCCTGATTACCCACCTACAG  120
-19.90  ....(((.((((.....(((((((....))))))).....))))))).........................................................................


>43525
    1  GCCAGGACGGTCTATATCGCCCTCTCCCCATCCCATCATCGACCTCCCGTTACAACCCATCACAAACCCACCAACCTCAAACATCCGATCCCCCAACCATCCCTGATTACCCACCTACAG  120
-7.20  ....(((.((((............................))))))).........................................................................


>43526
    1  AACCAGACCTTCTATATCGCCCTCTCCCCATCCCATCATCGACCTCCCGTTACAACCCATCACAAACCCACCAACCTCAAACATCCGATCCCCCAACCATCCCTGATTACCCACCTACAG  120
-0.60  .....................................[[[[.......(((............................))){{{]]]]...............}}}.............


>43527
     1  GCCAGGACGGTCACCTTTGGGGTGGTGACAAGTGTGATCACTTGGGTGGTGGCTGTGTTTGCGTCTCTCCCAGGAATCATCTTTACCAGATCTCAAAAAGAAGGTCTTACCCCGTCCCGA  120
-39.60  [[[.{{{{{{.....(((((((((((((..((.(((((..((((((.((.(((.((....))))).)))))))).)))))))))))))..))))))).....]]]......}}}}}}...


>43528
     1  GCCAGGACGGTCACCTTTGGGGTGGTGACAAGTGTGATCACTTGGGTGGTGGCTGTGTTTGCGTCTCTCCCAGGAATCATCTTTACCAGATCTCAACTTCCACCCACCACCCCGTCCCGA  120
-45.10  ......[[[[[[[[[...{{{{{{{{{.((((((....))))))...]]]]]]]]].....<<.........((((..((((.....))))......))))...}}}}}}}}}....>>.


>43529
     1  GCCAGGACGGTCACCTTTGGGGTGGTGACAAGTGTGATCACTTGGGTGGTGGCTGTGTTTGCGTCTCTCCCAGGAATCATCTTTCACCCCGAACATCTTCCACCCACCACCCCGTCCCGA  120
-44.80  ........[[[[[[....{{{{{{{{{......]]]]]]..<<<<<.(((((..(((((((............(((......)))....)))))))...)))))}}}}}}}}}..>>>>>


>43530
     1  GCCAGGACGGTCACCTTTGGGGTGGTGACAAGTGTGATCACTTGGGTGGTGGCTGTGTTTGCGTCTCTCCCAGTCACCCGCCACCACCCCGAACATCTTCCACCCACCACCCCGTCCCGA  120
-54.30  [[[.{{{.]]].......<<<<<<<<<..(((((....)))))((((((((((.(((.(((.........))).)))..)))))))))).........}}}...>>>>>>>>>.......


>43531
     1  GCCAGGACGGTCACCTTTGGGGTGGTGACAAGTGTGATCACTTGGGTGGTGGCTGTGTTTCTCCCCACACACGTCACCCGCCACCACCCCGAACATCTTCCACCCACCACCCCGTCCCGA  120
-54.80  [[[.{{{.]]].......<<<<<<<<<..(((((....)))))(((((((((((((((........)))))........)))))))))).........}}}...>>>>>>>>>.......


>43532
     1  GCCAGGACGGTCACCTTTGGGGTGGTGACAAGTGTGATCACTTGGGTGCCTACCGTCTATCTCCCCACACACGTCACCCGCCACCACCCCGAACATCTTCCACCCACCACCCCGTCCCGA  120
-38.50  ....[[[[[[[....{{{{{{{{{{{{.((((((....)))))).......]]]]]]]........((....))....<<.}}}}}}}}}}}}............((......))..>>.


>43533
     1  GCCAGGACGGTCACCTTTGGGGTGGTGACAAGTGTGACCAATCCCACCCCTACCGTCTATCTCCCCACACACGTCACCCGCCACCACCCCGAACATCTTCCACCCACCACCCCGTCCCGA  120
-33.60  ....[[[[[[[....{{{{{{{{{{{{....(((.((....)).)))....]]]]]]]........((....))....<<.}}}}}}}}}}}}............((......))..>>.


>43534
     1  GCCAGGACGGTCACCTTTGGGGTGCCCCCACTCCCCACCAATCCCACCCCTACCGTCTATCTCCCCACACACGTCACCCGCCACCACCCCGAACATCTTCCACCCACCACCCCGTCCCGA  120
-20.50  ....[[[[[[[....{{{{{{{{{...........................]]]]]]].............((.....))....}}}}}}}}}...........................


>43535
    1  GCCAGGACGGTCACCCAACAACCACCCCCACTCCCCACCAATCCCACCCCTACCGTCTATCTCCCCACACACGTCACCCGCCACCACCCCGAACATCTTCCACCCACCACCCCGTCCCGA  120
-7.99  ....(((((((........................................))))))).............[[..{{.]].........<<......................}}..>>.


>43536
    1  ATCCCCGCCTTCACCCAACAACCACCCCCACTCCCCACCAATCCCACCCCTACCGTCTATCTCCCCACACACGTCACCCGCCACCACCCCGAACATCTTCCACCCACCACCCCGTCCCGA  120
-1.10  .......................................................................[[..{{.]].........<<......................}}..>>.


>43537
     1  GCCAGGACGGTCACCTTTGGGGTGGTGACAAGTGTGATCACTTGGGTGGTGGCTGTGTTTGCGTCTCTCCCAGGAATCATCTTTACCAGATCTCAACTGCAGCTAGGGAGGCTGCTGCAA  120
-50.80  ((.((.(((((((((.((.(((((((.((....)).))))))).)).))))))))).)).))....[[[[[..((...((((.....)))).))...{{{{{{..]]]]]...}}}}}}.


>43538
     1  GCCAGGACGGTCACCTTTGGGGTGGTGACAAGTGTGATCACTTGGGTGGTGGCTGTGTTTGCGTCTCTCCCAGGAATCATCTTTCAGCTAGGGAGGCTGCAGCTAGGGAGGCTGCTGCAA  120
-54.10  ((.((.(((((((((.((.(((((((.((....)).))))))).)).))))))))).)).))....[[[[[..(((......))).{{{.]]]]]..<<<<<<......}}}.>>>>>>.


>43539
     1  GCCAGGACGGTCACCTTTGGGGTGGTGACAAGTGTGATCACTTGGGTGGTGGCTGTGTTTGCGTCTCTCCCACAAGAGAAGCTGCAGCTAGGGAGGCTGCAGCTAGGGAGGCTGCTGCAA  120
-58.40  ....[[.((((((((.((.(((((((.((....)).))))))).)).)))))))).......{{{{{{{]]...<<...((((((((((.....)))))))))).}}}}}}}..>>....


>43540
     1  GCCAGGACGGTCACCTTTGGGGTGGTGACAAGTGTGATCACTTGGGTGGTGGCTGTGTTTCCGAAGCTGCTGCAAGAGAAGCTGCAGCTAGGGAGGCTGCAGCTAGGGAGGCTGCTGCAA  120
-58.40  .[[...(((((((((.((.(((((((.((....)).))))))).)).)))))))))((((((..((((((.((.......)).))))))..)))))){{{{{{..]]......}}}}}}.


>43541
     1  GGGTTTGCGGTGTAAGTGCAGCCCGTCTTACACCGTGCGGCACAGGCACTAGTACTGATGTCGTCTACAGGGCTTTTGATATTTACAACGAAAAAGTTGCTGGTTTTGACCCACCTACAG  120
-39.30  ......[[[[[[[[[[...{{{{{..]]]]]]]]]](((((((((.........))).)))))).....}}}}}...........((((......))))..[[[..{{]]]......}}.


>43542
     1  GGGTTTGCGGTGTAAGTGCAGCCCGTCTTACACCGTGCGGCACAGGCACTAGTACTGATGTCGTCTACAGGGCTTTTGATATTTACAACGAAAAAGCCATCCCTGATTACCCACCTACAG  120
-40.80  [[[[..((((((((((.((.....))))))))))))(((((((((.........))).))))))......(((((((..............)))))))....{{{...]]]].....}}}


>43543
     1  GGGTTTGCGGTGTAAGTGCAGCCCGTCTTACACCGTGCGGCACAGGCACTAGTACTGATGTCGTCTACAGGGCTTTTGATATTTCCGATCCCCCAACCATCCCTGATTACCCACCTACAG  120
-38.10  [[[[..((((((((((.((.....))))))))))))(((((((((.........))).)))))).....(((..((.((....)).))..))).........{{{...]]]].....}}}


>43544
     1  GGGTTTGCGGTGTAAGTGCAGCCCGTCTTACACCGTGCGGCACAGGCACTAGTACTGATGTCGTCTACAGGGAACCTCAAACATCCGATCCCCCAACCATCCCTGATTACCCACCTACAG  120
-39.90  [[[...((((((((((.((.....))))))))))))(((((((((.........))).))))))...{{{{{{...((........))...]]].....}}}}}}...............


>43545
     1  GGGTTTGCGGTGTAAGTGCAGCCCGTCTTACACCGTGCGGCACAGGCACTAGTACTGATGCACAAACCCACCAACCTCAAACATCCGATCCCCCAACCATCCCTGATTACCCACCTACAG  120
-28.80  [[[[[[[.((((((((.((.....)))))))))){{{..((((((.........))).))).]]]]]]].......((........))..............<<<......}}}...>>>


>43546
     1  GGGTTTGCGGTGTAAGTGCAGCCCGTCTTACACCGTGCGGCACAGGCAGTTACAACCCATCACAAACCCACCAACCTCAAACATCCGATCCCCCAACCATCCCTGATTACCCACCTACAG  120
-26.50  [[[[[.{{{{{{{{{{...]]]]]..}}}}}}}}}}.[[[..{{{{..(((............................)))..]]]..............}}}}...............


>43547
     1  GGGTTTGCGGTGTAAGTGCAGCCCGTCTTACACCGTCATCGACCTCCCGTTACAACCCATCACAAACCCACCAACCTCAAACATCCGATCCCCCAACCATCCCTGATTACCCACCTACAG  120
-23.40  [[[[[[[.((((((((.((.....)))))))))).....((......)).........{{{.]]]]]]].......<<<.......}}}..............>>>..............


>43548
     1  GGGTTTGCGGTGTAAGTGCAGCCCTCCCCATCCCATCATCGACCTCCCGTTACAACCCATCACAAACCCACCAACCTCAAACATCCGATCCCCCAACCATCCCTGATTACCCACCTACAG  120
-14.27  [[[[[[[.(((((((..................................)))).))).{{{.]]]]]]].......<<<.......}}}..............>>>..............


>43549
     1  GGGTTTGCGGTGTATATCGCCCTCTCCCCATCCCATCATCGACCTCCCGTTACAACCCATCACAAACCCACCAACCTCAAACATCCGATCCCCCAACCATCCCTGATTACCCACCTACAG  120
-14.20  [[[[[[[.((((.....))))..................((......)).........{{{.]]]]]]].......<<<.......}}}..............>>>..............


>43550
    1  AACCAGACCTTCTATATCGCCCTCTCCCCATCCCATCATCGACCTCCCGTTACAACCCATCACAAACCCACCAACCTCAAACATCCGATCCCCCAACCATCCCTGATTACCCACCTACAG  120
-0.60  .....................................[[[[.......(((............................))){{{]]]]...............}}}.............


>43551
     1  GGGTTTGCGGTGTAAGTGCAGCCCGTCTTACACCGTGCGGCACAGGCACTAGTACTGATGTCGTCTACAGGGCTTTTGATATTTACAACGAAAAAGTTGCTGGTTTTGACCCCGTCCCGA  120
-39.90  [[[[[.{{{{{{{{{{...]]]]]..}}}}}}}}}}.......[[[[.........{{{{{{]]]]...<<<<....}}}}}}..((((......))))..(((....)))..>>>>...


>43552
     1  GGGTTTGCGGTGTAAGTGCAGCCCGTCTTACACCGTGCGGCACAGGCACTAGTACTGATGTCGTCTACAGGGCTTTTGATATTTACAACGAAAAAGCTTCCACCCACCACCCCGTCCCGA  120
-37.10  [[[[[.{{{{{{{{{{...]]]]]..}}}}}}}}}}(((((((((.........))).)))))).....[[[[[[[[..........{{{.]]]]]]]].............}}}.....


>43553
     1  GGGTTTGCGGTGTAAGTGCAGCCCGTCTTACACCGTGCGGCACAGGCACTAGTACTGATGTCGTCTACAGGGCTTTTGATATTTCACCCCGAACATCTTCCACCCACCACCCCGTCCCGA  120
-35.70  [[[[..((((((((((.((.....))))))))))))(((((((((.........))).)))))).....{{{....(((....)))....(((....))).]]]].....}}}.......


>43554
     1  GGGTTTGCGGTGTAAGTGCAGCCCGTCTTACACCGTGCGGCACAGGCACTAGTACTGATGTCGTCTACAGGGGTCACCCGCCACCACCCCGAACATCTTCCACCCACCACCCCGTCCCGA  120
-41.80  [[[[..((((((((((.((.....))))))))))))(((((((((.........))).)))))).....{{{{{.]]]]..........<<.................}}}}}....>>.


>43555
     1  GGGTTTGCGGTGTAAGTGCAGCCCGTCTTACACCGTGCGGCACAGGCACTAGTACTGATGCTCCCCACACACGTCACCCGCCACCACCCCGAACATCTTCCACCCACCACCCCGTCCCGA  120
-30.00  [[[[..((((((((((.((.....))))))))))))..(((((((.........))).))))........{{{..]]]]..........<<.....................}}}..>>.


>43556
     1  GGGTTTGCGGTGTAAGTGCAGCCCGTCTTACACCGTGCGGCACAGGCACCTACCGTCTATCTCCCCACACACGTCACCCGCCACCACCCCGAACATCTTCCACCCACCACCCCGTCCCGA  120
-29.30  [[[...((((((((((.((.....)))))))))))){{{{...((((.......)))).....]]].....<<....}}}}........>>.............................


>43557
     1  GGGTTTGCGGTGTAAGTGCAGCCCGTCTTACACCGTACCAATCCCACCCCTACCGTCTATCTCCCCACACACGTCACCCGCCACCACCCCGAACATCTTCCACCCACCACCCCGTCCCGA  120
-22.10  [[[..(((((((((((.((.....)))))))))))))........{{]]]....}}...............[[..{{.]].........<<......................}}..>>.


>43558
     1  GGGTTTGCGGTGTAAGTGCAGCCCCCCCCACTCCCCACCAATCCCACCCCTACCGTCTATCTCCCCACACACGTCACCCGCCACCACCCCGAACATCTTCCACCCACCACCCCGTCCCGA  120
-13.30  [[[[..((((((...(((..........................)))...))))))..............{{{..]]]]..........<<.....................}}}..>>.


>43559
     1  GGGTTTGCGGTGACCCAACAACCACCCCCACTCCCCACCAATCCCACCCCTACCGTCTATCTCCCCACACACGTCACCCGCCACCACCCCGAACATCTTCCACCCACCACCCCGTCCCGA  120
-13.19  [[[[..((((((((..........................................................)))).))))........{{..........]]]].......}}......


>43560
    1  ATCCCCGCCTTCACCCAACAACCACCCCCACTCCCCACCAATCCCACCCCTACCGTCTATCTCCCCACACACGTCACCCGCCACCACCCCGAACATCTTCCACCCACCACCCCGTCCCGA  120
-1.10  .......................................................................[[..{{.]].........<<......................}}..>>.


>43561
     1  GGGTTTGCGGTGTAAGTGCAGCCCGTCTTACACCGTGCGGCACAGGCACTAGTACTGATGTCGTCTACAGGGCTTTTGATATTTACAACGAAAAAGTTGCTGGTTTTGAGGCTGCTGCAA  120
-43.20  ......[[[[[[[[[[.{{{{{{...]]]]]]]]]].((((((((.........))).)))))....((((((((((..............))))))).)))...<<<.}}}}}}..>>>


>43562
     1  GGGTTTGCGGTGTAAGTGCAGCCCGTCTTACACCGTGCGGCACAGGCACTAGTACTGATGTCGTCTACAGGGCTTTTGATATTTACAACGAAAAAGCTGCAGCTAGGGAGGCTGCTGCAA  120
-46.50  ......[[[[[[[[[[...{{{{{..]]]]]]]]]](((((((((.........))).)))))).....}}}}}.....................((.((((((.....)))))).))..


>43563
     1  GGGTTTGCGGTGTAAGTGCAGCCCGTCTTACACCGTGCGGCACAGGCACTAGTACTGATGTCGTCTACAGGGCTTTTGATATTTCAGCTAGGGAGGCTGCAGCTAGGGAGGCTGCTGCAA  120
-48.30  ......[[[[[[[[[[...{{{{{..]]]]]]]]]].((((((((.........))).))))).<<<..}}}}}..(((....)))..>>>....((.((((((.....)))))).))..


>43564
     1  GGGTTTGCGGTGTAAGTGCAGCCCGTCTTACACCGTGCGGCACAGGCACTAGTACTGATGTCGTCTACAGGGCAAGAGAAGCTGCAGCTAGGGAGGCTGCAGCTAGGGAGGCTGCTGCAA  120
-54.20  ......[[[[[[[[[[.{{{{{{...]]]]]]]]]](((((((((.........))).))))))((........))...((((((((((.....)))))))))).....}}}}}}.....


>43565
     1  GGGTTTGCGGTGTAAGTGCAGCCCGTCTTACACCGTGCGGCACAGGCACTAGTACTGATGCCGAAGCTGCTGCAAGAGAAGCTGCAGCTAGGGAGGCTGCAGCTAGGGAGGCTGCTGCAA  120
-60.10  ......[[[[[[[[[[.{{{{{{...]]]]]]]]]].((((((((.........))).))))).......<<<......((((((((((.....)))))))))).....}}}}}}.>>>.


>43566
     1  GGCCTTGGTCCATGGGGAAAGAAGCCCCGCAATTTCCCCATGGCTCAAGTGCATCAGGGGCTGATGCCAACTGCTCCCCCAGAGGACCCAGCTGTGGATCTGCTAAAGACCCACCTACAG  120
-51.10  ...(((((.(((((((((((...((...))..))))))))))).))))).[[[[[[[.{{]]]]]]]...<<<.(((......))).}}....((((.(((.....))).))))...>>>


>43567
     1  GGCCTTGGTCCATGGGGAAAGAAGCCCCGCAATTTCCCCATGGCTCAAGTGCATCAGGGGCTGATGCCAACTGCTCCCCCAGAGGACCCAGCTGTGCCATCCCTGATTACCCACCTACAG  120
-47.00  .(((((((.(((((((((((...((...))..))))))))))).))))).))[[[[[[[.{{{..((((.(((.(((......)))..))).)).))...]]]]]]]..........}}}


>43568
     1  GGCCTTGGTCCATGGGGAAAGAAGCCCCGCAATTTCCCCATGGCTCAAGTGCATCAGGGGCTGATGCCAACTGCTCCCCCAGAGCCGATCCCCCAACCATCCCTGATTACCCACCTACAG  120
-44.90  ...(((((.(((((((((((...((...))..))))))))))).))))).[[[[[[[.{{]]]]]]].....((((.....)))).................<<<.....}}.....>>>


>43569
     1  GGCCTTGGTCCATGGGGAAAGAAGCCCCGCAATTTCCCCATGGCTCAAGTGCATCAGGGGCACAAACCCACCAACCTCAAACATCCGATCCCCCAACCATCCCTGATTACCCACCTACAG  120
-36.50  .(((((((.(((((((((((...((...))..))))))))))).))))).))....[[[[..........................{{{{]]]]..........}}}}............


>43570
     1  GGCCTTGGTCCATGGGGAAAGAAGCCCCGCAATTTCCCCATGGCTCAAGTTACAACCCATCACAAACCCACCAACCTCAAACATCCGATCCCCCAACCATCCCTGATTACCCACCTACAG  120
-25.10  ...(((((.(((((((((((...((...))..))))))))))).))))).......................................................................


>43571
     1  GGCCTTGGTCCATGGGGAAAGAAGCCCCGCAATTTCCATCGACCTCCCGTTACAACCCATCACAAACCCACCAACCTCAAACATCCGATCCCCCAACCATCCCTGATTACCCACCTACAG  120
-15.09  [[..{{{{.]]..<<<<<..((((........)))).((((............................................))))...}}}}...>>>>>................


>43572
     1  GGCCTTGGTCCATGGGGAAAGAAGTCCCCATCCCATCATCGACCTCCCGTTACAACCCATCACAAACCCACCAACCTCAAACATCCGATCCCCCAACCATCCCTGATTACCCACCTACAG  120
-17.00  [[..{{{{{]].((((((......)))))).......<<<<.......(((.............)))..}}}}}...........>>>>...............................


>43573
    1  GGCCTTGGTCCATATATCGCCCTCTCCCCATCCCATCATCGACCTCCCGTTACAACCCATCACAAACCCACCAACCTCAAACATCCGATCCCCCAACCATCCCTGATTACCCACCTACAG  120
-5.90  [[[.{{{{{.........]]]................<<<<.......(((.............)))..}}}}}...........>>>>...............................


>43574
    1  AACCAGACCTTCTATATCGCCCTCTCCCCATCCCATCATCGACCTCCCGTTACAACCCATCACAAACCCACCAACCTCAAACATCCGATCCCCCAACCATCCCTGATTACCCACCTACAG  120
-0.60  .....................................[[[[.......(((............................))){{{]]]]...............}}}.............


>43575
     1  GGCCTTGGTCCATGGGGAAAGAAGCCCCGCAATTTCCCCATGGCTCAAGTGCATCAGGGGCTGATGCCAACTGCTCCCCCAGAGGACCCAGCTGTGGATCTGCTAAAGACCCCGTCCCGA  120
-48.70  ...(((((.(((((((((((...((...))..))))))))))).))))).[[[[[[[.{{]]]]]]]...(((......))).<<<<}}......((.(((.....)))))..>>>>...


>43576
     1  GGCCTTGGTCCATGGGGAAAGAAGCCCCGCAATTTCCCCATGGCTCAAGTGCATCAGGGGCTGATGCCAACTGCTCCCCCAGAGGACCCAGCTGTGCTTCCACCCACCACCCCGTCCCGA  120
-46.50  ...(((((.(((((((((((...((...))..))))))))))).))))).[[[[[.{{{{{.]]]]]...(((.(((......)))..)))..(((........)))......}}}}}..


>43577
     1  GGCCTTGGTCCATGGGGAAAGAAGCCCCGCAATTTCCCCATGGCTCAAGTGCATCAGGGGCTGATGCCAACTGCTCCCCCAGAGCACCCCGAACATCTTCCACCCACCACCCCGTCCCGA  120
-46.30  ...(((((.(((((((((((...((...))..))))))))))).))))).[[[[[[[.{{]]]]]]]....(((((.....)))))...<<....................}}....>>.


>43578
     1  GGCCTTGGTCCATGGGGAAAGAAGCCCCGCAATTTCCCCATGGCTCAAGTGCATCAGGGGCTGATGCCAACTGTCACCCGCCACCACCCCGAACATCTTCCACCCACCACCCCGTCCCGA  120
-39.90  ...(((((.(((((((((((...((...))..))))))))))).))))).[[[[[[[.{{]]]]]]]...........<<...}}....>>.............................


>43579
     1  GGCCTTGGTCCATGGGGAAAGAAGCCCCGCAATTTCCCCATGGCTCAAGTGCATCAGGGGCTCCCCACACACGTCACCCGCCACCACCCCGAACATCTTCCACCCACCACCCCGTCCCGA  120
-35.60  .........[[[[[[[[[[[..{{{{{{....]]]]]]]]]]].....<<<.....}}}}}}...>>>...[[..{{.]].........<<......................}}..>>.


>43580
     1  GGCCTTGGTCCATGGGGAAAGAAGCCCCGCAATTTCCCCATGGCTCAACCTACCGTCTATCTCCCCACACACGTCACCCGCCACCACCCCGAACATCTTCCACCCACCACCCCGTCCCGA  120
-25.50  [[[.((((.(((((((((((...((...))..))))))))))).))))......................{{{......]]].......<<.....................}}}..>>.


>43581
     1  GGCCTTGGTCCATGGGGAAAGAAGCCCCGCAATTTCACCAATCCCACCCCTACCGTCTATCTCCCCACACACGTCACCCGCCACCACCCCGAACATCTTCCACCCACCACCCCGTCCCGA  120
-15.90  [[..{{{{{]]..<<<<<..((((........))))}}}}}....................>>>>>.....[[..{{.]].........<<......................}}..>>.


>43582
     1  GGCCTTGGTCCATGGGGAAAGAAGCCCCCACTCCCCACCAATCCCACCCCTACCGTCTATCTCCCCACACACGTCACCCGCCACCACCCCGAACATCTTCCACCCACCACCCCGTCCCGA  120
-15.40  [[...{{{.]]..<<<<<.........}}}.>>>>>...................................[[..{{.]].........<<......................}}..>>.


>43583
    1  GGCCTTGGTCCAACCCAACAACCACCCCCACTCCCCACCAATCCCACCCCTACCGTCTATCTCCCCACACACGTCACCCGCCACCACCCCGAACATCTTCCACCCACCACCCCGTCCCGA  120
-6.50  [[..{{{{.]]...}}}}.....................................................[[..{{.]].........<<......................}}..>>.


>43584
    1  ATCCCCGCCTTCACCCAACAACCACCCCCACTCCCCACCAATCCCACCCCTACCGTCTATCTCCCCACACACGTCACCCGCCACCACCCCGAACATCTTCCACCCACCACCCCGTCCCGA  120
-1.10  .......................................................................[[..{{.]].........<<......................}}..>>.


>43585
     1  GGCCTTGGTCCATGGGGAAAGAAGCCCCGCAATTTCCCCATGGCTCAAGTGCATCAGGGGCTGATGCCAACTGCTCCCCCAGAGGACCCAGCTGTGGATCTGCTAAAGAGGCTGCTGCAA  120
-50.40  ...(((((.(((((((((((...((...))..))))))))))).))))).[[[[[[[.{{]]]]]]]...}}.[[[..{{{]]]....<<<<..}}}.(((.....)))....>>>>...


>43586
     1  GGCCTTGGTCCATGGGGAAAGAAGCCCCGCAATTTCCCCATGGCTCAAGTGCATCAGGGGCTGATGCCAACTGCTCCCCCAGAGGACCCAGCTGTGCTGCAGCTAGGGAGGCTGCTGCAA  120
-57.70  ...(((((.(((((((((((...((...))..))))))))))).))))).[[[[[[[.{{]]]]]]]...}}.[[[[[.((.((.......)).)).{{{{{{..]]]]]...}}}}}}.


>43587
     1  GGCCTTGGTCCATGGGGAAAGAAGCCCCGCAATTTCCCCATGGCTCAAGTGCATCAGGGGCTGATGCCAACTGCTCCCCCAGAGCAGCTAGGGAGGCTGCAGCTAGGGAGGCTGCTGCAA  120
-63.60  .........[[[[[[[[[[[...{{{{{....]]]]]]]]]]].......<<<<<.}}}}}.>>>>>...[[[[[[.{{{.]]]]]]...}}}..((.((((((.....)))))).))..


>43588
     1  GGCCTTGGTCCATGGGGAAAGAAGCCCCGCAATTTCCCCATGGCTCAAGTGCATCAGGGGCTGATGCCAACTCAAGAGAAGCTGCAGCTAGGGAGGCTGCAGCTAGGGAGGCTGCTGCAA  120
-58.00  .........[[[[[[[[[[[...{{{{{....]]]]]]]]]]].......<<<<<.}}}}}.>>>>>...[[[......((((((((((.....)))))))))).{{]]]....}}....


>43589
     1  GGCCTTGGTCCATGGGGAAAGAAGCCCCGCAATTTCCCCATGGCTCAAGTGCATCAGGGGCCGAAGCTGCTGCAAGAGAAGCTGCAGCTAGGGAGGCTGCAGCTAGGGAGGCTGCTGCAA  120
-58.20  .(((((((.(((((((((((...((...))..))))))))))).))))).))..[[[.{{{{....]]]..<<<.....((((((((((.....)))))))))).....}}}}..>>>..


>43590
     1  GGACTGAGGGGCCAGCCCCAGGCCCCGAAACAAGCTTATGGGGCGGTCAGCTTTGTTCCAGCCAACAAAAACAACCCATTTCAAAGCTTACCAGAGCCACCCCAGGAAACCCACCTACAG  120
-42.50  .......[[[[[[.{{{{{{]]]]]].......<<<<.}}}}}}(((.(((((((..........................))))))).))).>>>>......(((.......)))....


>43591
     1  GGACTGAGGGGCCAGCCCCAGGCCCCGAAACAAGCTTATGGGGCGGTCAGCTTTGTTCCAGCCAACAAAAACAACCCATTTCAAAGCTTACCAGAGCCATCCCTGATTACCCACCTACAG  120
-41.70  .......[[[[[[.{{{{{{]]]]]].......<<<<.}}}}}}(((.(((((((..........................))))))).))).>>>>.......................


>43592
     1  GGACTGAGGGGCCAGCCCCAGGCCCCGAAACAAGCTTATGGGGCGGTCAGCTTTGTTCCAGCCAACAAAAACAACCCATTTCAACCGATCCCCCAACCATCCCTGATTACCCACCTACAG  120
-33.60  .......[[[[[[.{{{{{{]]]]]].....<<<<<..}}}}}}....>>>>>...................................................................


>43593
     1  GGACTGAGGGGCCAGCCCCAGGCCCCGAAACAAGCTTATGGGGCGGTCAGCTTTGTTCCAGCCAACAAAAACAACCTCAAACATCCGATCCCCCAACCATCCCTGATTACCCACCTACAG  120
-33.90  .......[[[[[[.{{{{{{]]]]]].....<<<<<..}}}}}}....>>>>>[[...{{{.]]............((........))..............}}}...............


>43594
     1  GGACTGAGGGGCCAGCCCCAGGCCCCGAAACAAGCTTATGGGGCGGTCAGCTTTGTTCCACACAAACCCACCAACCTCAAACATCCGATCCCCCAACCATCCCTGATTACCCACCTACAG  120
-33.60  .......[[[[[[.{{{{{{]]]]]].....<<<<<..}}}}}}....>>>>>...................................................................


>43595
     1  GGACTGAGGGGCCAGCCCCAGGCCCCGAAACAAGCTTATGGGGCGGTCGTTACAACCCATCACAAACCCACCAACCTCAAACATCCGATCCCCCAACCATCCCTGATTACCCACCTACAG  120
-30.71  ...[[[.{{{{.]]]...<<<<}}}}............(((((.(((((....................................))))))))))......>>>>...............


>43596
     1  GGACTGAGGGGCCAGCCCCAGGCCCCGAAACAAGCTCATCGACCTCCCGTTACAACCCATCACAAACCCACCAACCTCAAACATCCGATCCCCCAACCATCCCTGATTACCCACCTACAG  120
-17.49  ...[[[.{{{{.]]]...<<<<...............((((............................................)))).}}}}.......>>>>...............


>43597
     1  GGACTGAGGGGCCAGCCCCAGGCCTCCCCATCCCATCATCGACCTCCCGTTACAACCCATCACAAACCCACCAACCTCAAACATCCGATCCCCCAACCATCCCTGATTACCCACCTACAG  120
-17.49  ...[[[.{{{{.]]]...<<<<...}}}}........((((............................................))))............>>>>...............


>43598
     1  GGACTGAGGGGCTATATCGCCCTCTCCCCATCCCATCATCGACCTCCCGTTACAACCCATCACAAACCCACCAACCTCAAACATCCGATCCCCCAACCATCCCTGATTACCCACCTACAG  120
-14.39  [[...(((((((......)))).)))...{{{]]...((((............................................))))...............}}}.............


>43599
    1  AACCAGACCTTCTATATCGCCCTCTCCCCATCCCATCATCGACCTCCCGTTACAACCCATCACAAACCCACCAACCTCAAACATCCGATCCCCCAACCATCCCTGATTACCCACCTACAG  120
-0.60  .....................................[[[[.......(((............................))){{{]]]]...............}}}.............


>43600
     1  GGACTGAGGGGCCAGCCCCAGGCCCCGAAACAAGCTTATGGGGCGGTCAGCTTTGTTCCAGCCAACAAAAACAACCCATTTCAAAGCTTACCAGAGCCACCCCAGGAAACCCCGTCCCGA  120
-43.20  .......[[[[[[.{{{{{{]]]]]].......<<<<.}}}}}}(((.(((((((..........................))))))).))).>>>>.......(((.......)))...


>43601
     1  GGACTGAGGGGCCAGCCCCAGGCCCCGAAACAAGCTTATGGGGCGGTCAGCTTTGTTCCAGCCAACAAAAACAACCCATTTCAAAGCTTACCAGAGCTTCCACCCACCACCCCGTCCCGA  120
-44.10  .......[[[[[[.{{{{{{]]]]]].....<<<<<<.}}}}}}(((.(((((((..........................))))))).))).>>>>>>.....................


>43602
     1  GGACTGAGGGGCCAGCCCCAGGCCCCGAAACAAGCTTATGGGGCGGTCAGCTTTGTTCCAGCCAACAAAAACAACCCATTTCAACACCCCGAACATCTTCCACCCACCACCCCGTCCCGA  120
-33.70  .[[[[[.((((((.......))))))...........{{{{{{]]]]]...((((((......))))))....................<<..................}}}}}}..>>.


>43603
     1  GGACTGAGGGGCCAGCCCCAGGCCCCGAAACAAGCTTATGGGGCGGTCAGCTTTGTTCCAGCCAACAAAAACGTCACCCGCCACCACCCCGAACATCTTCCACCCACCACCCCGTCCCGA  120
-36.90  .......[[[[[[.{{{{{{]]]]]]......<<<<..}}}}}}....>>>>[[[[[...{{.]]]]]...<<......}}........>>.............................


>43604
     1  GGACTGAGGGGCCAGCCCCAGGCCCCGAAACAAGCTTATGGGGCGGTCAGCTTTGTTCCACTCCCCACACACGTCACCCGCCACCACCCCGAACATCTTCCACCCACCACCCCGTCCCGA  120
-34.70  .......[[[[[[.{{{{{{]]]]]].....<<<<<..}}}}}}....>>>>>..................[[..{{.]].........<<......................}}..>>.


>43605
     1  GGACTGAGGGGCCAGCCCCAGGCCCCGAAACAAGCTTATGGGGCGGTCCCTACCGTCTATCTCCCCACACACGTCACCCGCCACCACCCCGAACATCTTCCACCCACCACCCCGTCCCGA  120
-34.70  [[[[[[.((((((.......))))))............{{{{{]]]]]]....<<<......}}}}}...>>>...............................................


>43606
     1  GGACTGAGGGGCCAGCCCCAGGCCCCGAAACAAGCTACCAATCCCACCCCTACCGTCTATCTCCCCACACACGTCACCCGCCACCACCCCGAACATCTTCCACCCACCACCCCGTCCCGA  120
-17.00  [[....{{{{{]].(((...)))..<<...................}}}}}..>>................[[..{{.]].........<<......................}}..>>.


>43607
     1  GGACTGAGGGGCCAGCCCCAGGCCCCCCCACTCCCCACCAATCCCACCCCTACCGTCTATCTCCCCACACACGTCACCCGCCACCACCCCGAACATCTTCCACCCACCACCCCGTCCCGA  120
-17.20  (((.((.((((((.......))))))..)).))).....................................[[..{{.]].........<<......................}}..>>.


>43608
     1  GGACTGAGGGGCACCCAACAACCACCCCCACTCCCCACCAATCCCACCCCTACCGTCTATCTCCCCACACACGTCACCCGCCACCACCCCGAACATCTTCCACCCACCACCCCGTCCCGA  120
-11.10  (((.((.((((.............)))))).))).....................................[[..{{.]].........<<......................}}..>>.


>43609
    1  ATCCCCGCCTTCACCCAACAACCACCCCCACTCCCCACCAATCCCACCCCTACCGTCTATCTCCCCACACACGTCACCCGCCACCACCCCGAACATCTTCCACCCACCACCCCGTCCCGA  120
-1.10  .......................................................................[[..{{.]].........<<......................}}..>>.


>43610
     1  GGACTGAGGGGCCAGCCCCAGGCCCCGAAACAAGCTTATGGGGCGGTCAGCTTTGTTCCAGCCAACAAAAACAACCCATTTCAAAGCTTACCAGAGCCACCCCAGGAAAGGCTGCTGCAA  120
-46.90  .......[[[[[[.{{{{{{]]]]]]......<<<<..}}}}}}....>>>>[[[[[.{{{{{]]]]].......((........((((....)))).......))...}}}}}......


>43611
     1  GGACTGAGGGGCCAGCCCCAGGCCCCGAAACAAGCTTATGGGGCGGTCAGCTTTGTTCCAGCCAACAAAAACAACCCATTTCAAAGCTTACCAGAGCTGCAGCTAGGGAGGCTGCTGCAA  120
-51.90  .......[[[[[[.{{{{{{]]]]]]......<<<<<.}}}}}}(((.(((((((..........................))))))).))).>>>>>(((((.((.....)))))))..


>43612
     1  GGACTGAGGGGCCAGCCCCAGGCCCCGAAACAAGCTTATGGGGCGGTCAGCTTTGTTCCAGCCAACAAAAACAACCCATTTCAACAGCTAGGGAGGCTGCAGCTAGGGAGGCTGCTGCAA  120
-54.10  .......[[[[[[.{{{{{{]]]]]]......<<<<..}}}}}}....>>>>[[[[[...{{.]]]]]......<<<.........}}..>>>..((.((((((.....)))))).))..


>43613
     1  GGACTGAGGGGCCAGCCCCAGGCCCCGAAACAAGCTTATGGGGCGGTCAGCTTTGTTCCAGCCAACAAAAACCAAGAGAAGCTGCAGCTAGGGAGGCTGCAGCTAGGGAGGCTGCTGCAA  120
-61.10  .......[[[[[[.{{{{{{]]]]]]......<<<<..}}}}}}....>>>>[[[[[.{{{{{]]]]]...........((((((((((.....)))))))))).....}}}}}......


>43614
     1  GGACTGAGGGGCCAGCCCCAGGCCCCGAAACAAGCTTATGGGGCGGTCAGCTTTGTTCCACCGAAGCTGCTGCAAGAGAAGCTGCAGCTAGGGAGGCTGCAGCTAGGGAGGCTGCTGCAA  120
-63.00  .......[[[[[[.{{{{{{]]]]]].....<<<<<..}}}}}}....>>>>>..[[[[.((..((((((.((.......)).))))))..))....{{{{{{..]]]]....}}}}}}.


>43615
     1  GGGCAAGCGGCACCGTCCGCCAAAACAAACGGCAACTCCGACATCCCCGACGCCGCTACAAGCGCACCACCAATGGACAAAATGGTCGAACAGATCATCACAGCTATGACCCACCTACAG  120
-29.20  [[[..{{{{{{...(((.(((.........)))......)))...]]]...}}}}}}...[[[..........{{{.....((((((.....))))))....]]].....}}}.......


>43616
     1  GGGCAAGCGGCACCGTCCGCCAAAACAAACGGCAACTCCGACATCCCCGACGCCGCTACAAGCGCACCACCAATGGACAAAATGGTCGAACAGATCCCATCCCTGATTACCCACCTACAG  120
-31.40  [[[..{{{{{{...(((.(((.........)))......)))...]]]...}}}}}}.....[[..(((....))).....{{{{.]]..<<<...}}}}..>>>...............


>43617
     1  GGGCAAGCGGCACCGTCCGCCAAAACAAACGGCAACTCCGACATCCCCGACGCCGCTACAAGCGCACCACCAATGGACAAAATGCCGATCCCCCAACCATCCCTGATTACCCACCTACAG  120
-27.40  [[[[.{{{{{{...]]]]...........<<<<<....((.......))..}}}}}}.........(((....)))......>>>>>.................................


>43618
     1  GGGCAAGCGGCACCGTCCGCCAAAACAAACGGCAACTCCGACATCCCCGACGCCGCTACAAGCGCACCACCAAACCTCAAACATCCGATCCCCCAACCATCCCTGATTACCCACCTACAG  120
-20.20  .[[..{{{{{{.]]...<<<.........(((.....)))...........}}}}}}....>>>........................................................


>43619
     1  GGGCAAGCGGCACCGTCCGCCAAAACAAACGGCAACTCCGACATCCCCGACGCCGCTACACACAAACCCACCAACCTCAAACATCCGATCCCCCAACCATCCCTGATTACCCACCTACAG  120
-18.90  [[[..{{{{{{...(((.(((.........)))......)))...]]]...}}}}}}...............................................................


>43620
     1  GGGCAAGCGGCACCGTCCGCCAAAACAAACGGCAACTCCGACATCCCCGTTACAACCCATCACAAACCCACCAACCTCAAACATCCGATCCCCCAACCATCCCTGATTACCCACCTACAG  120
-14.90  ......[[[[...{{.]]]].......<<<<<......}}......>>>>>.....................................................................


>43621
     1  GGGCAAGCGGCACCGTCCGCCAAAACAAACGGCAACCATCGACCTCCCGTTACAACCCATCACAAACCCACCAACCTCAAACATCCGATCCCCCAACCATCCCTGATTACCCACCTACAG  120
-14.60  ......[[[[...{{.]]]].......<<<<<.......}}.....>>>>>.....................................................................


>43622
     1  GGGCAAGCGGCACCGTCCGCCAAATCCCCATCCCATCATCGACCTCCCGTTACAACCCATCACAAACCCACCAACCTCAAACATCCGATCCCCCAACCATCCCTGATTACCCACCTACAG  120
-12.39  [[[...((((......))))..{{{{]]]........((((............................................))))...............}}}}............


>43623
     1  GGGCAAGCGGCATATATCGCCCTCTCCCCATCCCATCATCGACCTCCCGTTACAACCCATCACAAACCCACCAACCTCAAACATCCGATCCCCCAACCATCCCTGATTACCCACCTACAG  120
-11.80  [[[[.{{{{{........]]]]...............<<<<.....}}}}}..................................>>>>...............................


>43624
     1  GGGCAAGCGGCACCGTCCGCCAAAACAAACGGCAACTCCGACATCCCCGACGCCGCTACAAGCGCACCACCAATGGACAAAATGGTCGAACAGATCATCACAGCTATGACCCCGTCCCGA  120
-31.50  [[[..{{{{{{...(((.(((.........)))......)))...]]]...}}}}}}...[[[...........{{{{...((((((.....))))))....]]]........}}}}...


>43625
     1  GGGCAAGCGGCACCGTCCGCCAAAACAAACGGCAACTCCGACATCCCCGACGCCGCTACAAGCGCACCACCAATGGACAAAATGGTCGAACAGATCCTTCCACCCACCACCCCGTCCCGA  120
-27.80  .[[..{{{{{{.]]...<<<.........(((.....)))...........}}}}}}....>>>..........((((....((((......((....)).....))))....))))...


>43626
     1  GGGCAAGCGGCACCGTCCGCCAAAACAAACGGCAACTCCGACATCCCCGACGCCGCTACAAGCGCACCACCAATGGACAAAATGCACCCCGAACATCTTCCACCCACCACCCCGTCCCGA  120
-24.50  [[[..{{{{{{...(((.(((.........)))......)))...]]]...}}}}}}......[[[......{{{{......]]]....<<....................}}}}..>>.


>43627
     1  GGGCAAGCGGCACCGTCCGCCAAAACAAACGGCAACTCCGACATCCCCGACGCCGCTACAAGCGCACCACCAGTCACCCGCCACCACCCCGAACATCTTCCACCCACCACCCCGTCCCGA  120
-22.10  [[[..{{{{{{...(((.(((.........)))......)))...]]]...}}}}}}....[[[...........{{.]]]........<<......................}}..>>.


>43628
     1  GGGCAAGCGGCACCGTCCGCCAAAACAAACGGCAACTCCGACATCCCCGACGCCGCTACACTCCCCACACACGTCACCCGCCACCACCCCGAACATCTTCCACCCACCACCCCGTCCCGA  120
-20.00  [[[..{{{{{{...(((.(((.........)))......)))...]]]...}}}}}}..............[[..{{.]].........<<......................}}..>>.


>43629
     1  GGGCAAGCGGCACCGTCCGCCAAAACAAACGGCAACTCCGACATCCCCCCTACCGTCTATCTCCCCACACACGTCACCCGCCACCACCCCGAACATCTTCCACCCACCACCCCGTCCCGA  120
-15.50  [[[...((((......))))..........{{{......(((............)))......]]].....<<......}}}.......>>.............................


>43630
     1  GGGCAAGCGGCACCGTCCGCCAAAACAAACGGCAACACCAATCCCACCCCTACCGTCTATCTCCCCACACACGTCACCCGCCACCACCCCGAACATCTTCCACCCACCACCCCGTCCCGA  120
-14.00  .[[[..((((......))))........((((....................))))..............{{{......]]].......<<.....................}}}..>>.


>43631
     1  GGGCAAGCGGCACCGTCCGCCAAACCCCCACTCCCCACCAATCCCACCCCTACCGTCTATCTCCCCACACACGTCACCCGCCACCACCCCGAACATCTTCCACCCACCACCCCGTCCCGA  120
-10.20  [[[...((((......))))...{{.]]].........................}}...............[[..{{.]].........<<......................}}..>>.


>43632
    1  GGGCAAGCGGCAACCCAACAACCACCCCCACTCCCCACCAATCCCACCCCTACCGTCTATCTCCCCACACACGTCACCCGCCACCACCCCGAACATCTTCCACCCACCACCCCGTCCCGA  120
-7.44  .[[[..((((..........................................))))..............{{{......]]].......<<.....................}}}..>>.


>43633
    1  ATCCCCGCCTTCACCCAACAACCACCCCCACTCCCCACCAATCCCACCCCTACCGTCTATCTCCCCACACACGTCACCCGCCACCACCCCGAACATCTTCCACCCACCACCCCGTCCCGA  120
-1.10  .......................................................................[[..{{.]].........<<......................}}..>>.


>43634
     1  GGGCAAGCGGCACCGTCCGCCAAAACAAACGGCAACTCCGACATCCCCGACGCCGCTACAAGCGCACCACCAATGGACAAAATGGTCGAACAGATCATCACAGCTATGAGGCTGCTGCAA  120
-34.80  ......[[[[..{{{{]]]]........}}}}......[[...{{{.]]..<<((((...))))..........}}}....((((((.....))))))..(((((....)))))..>>..


>43635
     1  GGGCAAGCGGCACCGTCCGCCAAAACAAACGGCAACTCCGACATCCCCGACGCCGCTACAAGCGCACCACCAATGGACAAAATGGTCGAACAGATCCTGCAGCTAGGGAGGCTGCTGCAA  120
-40.70  ......[[[[..{{{{]]]]........}}}}......[[...{{{{]]....((((...))))..(((....))).......((((.....)))).<<<<<<..}}}}....>>>>>>.


>43636
     1  GGGCAAGCGGCACCGTCCGCCAAAACAAACGGCAACTCCGACATCCCCGACGCCGCTACAAGCGCACCACCAATGGACAAAATGCAGCTAGGGAGGCTGCAGCTAGGGAGGCTGCTGCAA  120
-43.00  [[[[.{{{{{{...]]]]...........(((.....))).....<<<...}}}}}}...(((((((((....)))......))).))).>>>..((.((((((.....)))))).))..


>43637
     1  GGGCAAGCGGCACCGTCCGCCAAAACAAACGGCAACTCCGACATCCCCGACGCCGCTACAAGCGCACCACCACAAGAGAAGCTGCAGCTAGGGAGGCTGCAGCTAGGGAGGCTGCTGCAA  120
-43.80  [[[..{{{{{{...(((.(((.........)))......)))...]]]...}}}}}}....(((((((.((........((((((((((.....))))))))))..)).)).))).))..


>43638
     1  GGGCAAGCGGCACCGTCCGCCAAAACAAACGGCAACTCCGACATCCCCGACGCCGCTACACCGAAGCTGCTGCAAGAGAAGCTGCAGCTAGGGAGGCTGCAGCTAGGGAGGCTGCTGCAA  120
-49.60  [[[[.{{{{{{...]]]]...........(((.....))).....<<<...}}}}}}.......((((((.((.......)).)))))).>>>..((.((((((.....)))))).))..


>43639
     1  TGCCCCTCACCCACCCCTGAAGATCCCAGGTGGGCGAGGGAATAGTCAGAGGGATCACAATCTTTCAGCTAACTTATTCTACTCCGATGATCGGCTGAATGTAACAGAACCCCGTCCCGA  120
-39.00  [[.(((((.((((((...((...))...)))))).)))))....{{]]..<<<<<.(((....(((((((...(((((.......)))))..)))))))))).}}........>>>>>..


>43640
     1  TGCCCCTCACCCACCCCTGAAGATCCCAGGTGGGCGAGGGAATAGTCAGAGGGATCACAATCTTTCAGCTAACTTATTCTACTCCGATGATCGGCTCTTCCACCCACCACCCCGTCCCGA  120
-33.80  [[.(((((.((((((...((...))...)))))).)))))..{{{{]]..<<<<<............}}}}............((((...))))...................>>>>>..


>43641
     1  TGCCCCTCACCCACCCCTGAAGATCCCAGGTGGGCGAGGGAATAGTCAGAGGGATCACAATCTTTCAGCTAACTTATTCTACTCCACCCCGAACATCTTCCACCCACCACCCCGTCCCGA  120
-30.00  ...[[[[[...((....)).........{{{{{{.]]]]]..((((..(((((((....))))))).))))..................<<...........}}}}}}....>>......


>43642
     1  TGCCCCTCACCCACCCCTGAAGATCCCAGGTGGGCGAGGGAATAGTCAGAGGGATCACAATCTTTCAGCTAAGTCACCCGCCACCACCCCGAACATCTTCCACCCACCACCCCGTCCCGA  120
-31.40  [[.(((((.((((((...((...))...)))))).)))))..((((..(((((((....))))))).)))).......{{.]]......<<.....................}}...>>.


>43643
     1  TGCCCCTCACCCACCCCTGAAGATCCCAGGTGGGCGAGGGAATAGTCAGAGGGATCACAACTCCCCACACACGTCACCCGCCACCACCCCGAACATCTTCCACCCACCACCCCGTCCCGA  120
-30.10  [[.(((((.((((((...((...))...)))))).)))))...{{{]]..<<<......}}}.>>>.....[[..{{.]].........<<......................}}..>>.


>43644
     1  TGCCCCTCACCCACCCCTGAAGATCCCAGGTGGGCGAGGGAATAGTCACCTACCGTCTATCTCCCCACACACGTCACCCGCCACCACCCCGAACATCTTCCACCCACCACCCCGTCCCGA  120
-25.10  ...(((((.((((((...((...))...)))))).))))).[[[[........{{.]]]]...........<<.....}}.........>>.............................


>43645
     1  TGCCCCTCACCCACCCCTGAAGATCCCAGGTGGGCGACCAATCCCACCCCTACCGTCTATCTCCCCACACACGTCACCCGCCACCACCCCGAACATCTTCCACCCACCACCCCGTCCCGA  120
-17.87  ..................[[[[[[....((((((.(((..................................))).)))))).......{{...]]]]]]............}}......


>43646
    1  TGCCCCTCACCCACCCCTGAAGATCCCACCCTCCCCACCAATCCCACCCCTACCGTCTATCTCCCCACACACGTCACCCGCCACCACCCCGAACATCTTCCACCCACCACCCCGTCCCGA  120
-1.39  ..................((((((......................................................................))))))....................


>43647
    1  TGCCCCTCACCCGCCCAACAACCACCCACCCTCCCCACCAATCCCACCCCTACCGTCTATCTCCCCACACACGTCACCCGCCACCACCCCGAACATCTTCCACCCACCACCCCGTCCCGA  120
-1.10  .......................................................................[[..{{.]].........<<......................}}..>>.


>43648
    1  ATCCCCGCCCCAGCCCAACAACCACCCACCCTCCCCACCAATCCCACCCCTACCGTCTATCTCCCCACACACGTCACCCGCCACCACCCCGAACATCTTCCACCCACCACCCCGTCCCGA  120
-1.10  .......................................................................[[..{{.]].........<<......................}}..>>.


>43649
     1  TGCCCCTCACCCACCCCTGAAGATCCCAGGTGGGCGAGGGAATAGTCAGAGGGATCACAATCTTTCAGCTAACTTATTCTACTCCGATGATCGGCTGAATGTAACAGACCGTCAACACAC  120
-37.00  ...(((((.((((((...((...))...)))))).)))))..((((..(((((((....))))))).))))................(((.((((((.......))).))))))......


>43650
     1  TGCCCCTCACCCACCCCTGAAGATCCCAGGTGGGCGAGGGAATAGTCAGAGGGATCACAATCTTTCAGCTAACTTATTCTACTCCGATGATCGGCTACCCACACCCTTCCGTCAACACAC  120
-33.60  ...(((((.((((((...((...))...)))))).)))))...[[[..(((((((....))))))){{{{.]]]...........<<<<...}}}}.............>>>>.......


>43651
     1  TGCCCCTCACCCACCCCTGAAGATCCCAGGTGGGCGAGGGAATAGTCAGAGGGATCACAATCTTTCAGCTAACTTATTCTACTCCCCACCACACCCACCCACACCCTTCCGTCAACACAC  120
-29.20  ...[[[[[...((....)).........{{{{{{.]]]]]..((((..(((((((....))))))).)))).............}}}}}}..............................


>43652
     1  TGCCCCTCACCCACCCCTGAAGATCCCAGGTGGGCGAGGGAATAGTCAGAGGGATCACAATCTTTCAGCTAATTCCACACCCCTCCCACCACACCCACCCACACCCTTCCGTCAACACAC  120
-30.90  ...(((((.((((((...((...))...)))))).)))))..[[[[..{{{{{..............]]]].........}}}}}...................................


>43653
     1  TGCCCCTCACCCACCCCTGAAGATCCCAGGTGGGCGAGGGAATAGTCAGAGGGATCACAACCTCCCGCCCCCTTCCACACCCCTCCCACCACACCCACCCACACCCTTCCGTCAACACAC  120
-30.40  ...[[[[[.......((((.......)))).{{{{]]]]]........<<<<<.............}}}}..........>>>>>...................................


>43654
     1  TGCCCCTCACCCACCCCTGAAGATCCCAGGTGGGCGAGGGAATAGTCAAGATCCATGCCTCCTCCCGCCCCCTTCCACACCCCTCCCACCACACCCACCCACACCCTTCCGTCAACACAC  120
-23.10  ...(((((.((((((...((...))...)))))).)))))........[[......{{]]......}}....................................................


>43655
     1  TGCCCCTCACCCACCCCTGAAGATCCCAGGTGGGCGACCCCACCCTCCAGATCCATGCCTCCTCCCGCCCCCTTCCACACCCCTCCCACCACACCCACCCACACCCTTCCGTCAACACAC  120
-18.20  ................[[[..{{{{.]]]..<<<<<.............}}}}............>>>>>..................................................


>43656
    1  TGCCCCTCACCCACCCCTGAAGATCCTAACCCCGCCACCCCACCCTCCAGATCCATGCCTCCTCCCGCCCCCTTCCACACCCCTCCCACCACACCCACCCACACCCTTCCGTCAACACAC  120
-1.50  .....[[.........{{{.]]...........<<............}}}......>>..............................................................


>43657
    1  TGCCCCTCACCCTCCACTCCCCCTCCTAACCCCGCCACCCCACCCTCCAGATCCATGCCTCCTCCCGCCCCCTTCCACACCCCTCCCACCACACCCACCCACACCCTTCCGTCAACACAC  120
-1.00  ................................................[[......{{]]......}}....................................................


>43658
    1  ATACCAGTCCACTCCACTCCCCCTCCTAACCCCGCCACCCCACCCTCCAGATCCATGCCTCCTCCCGCCCCCTTCCACACCCCTCCCACCACACCCACCCACACCCTTCCGTCAACACAC  120
-1.00  ................................................[[......{{]]......}}....................................................


>43659
     1  TGCCCCTCACCCACCCCTGAAGATCCCAGGTGGGCGAGGGAATAGTCAGAGGGATCACAATCTTTCAGCTAACTTATTCTACTCCGATGATCGGCTGAATGTAACAGAGCTGCTGCAAGA  120
-37.50  [[.(((((.((((((...((...))...)))))).)))))........{{{{{{{]]..}}}}}}}.[[[....(((((....((((...))))..)))))...{{{]]]..}}}.....


>43660
     1  TGCCCCTCACCCACCCCTGAAGATCCCAGGTGGGCGAGGGAATAGTCAGAGGGATCACAATCTTTCAGCTAACTTATTCTACTCCGATGATCGGCTGCAGCTAGGGAGGCTGCTGCAAGA  120
-45.60  ...(((((.((((((...((...))...)))))).)))))..((((..(((((((....))))))).))))..[[[[[...{{{{]]]]].....<<<<<<...}}}}...>>>>>>...


>43661
     1  TGCCCCTCACCCACCCCTGAAGATCCCAGGTGGGCGAGGGAATAGTCAGAGGGATCACAATCTTTCAGCTAACTTATTCTACTCGCTAGGGAGGCTGCAGCTAGGGAGGCTGCTGCAAGA  120
-45.10  ...[[[[..{{{.((((((.......)))).))(((((((((((((..(((((((....))))))).....)).)))))).))))).]]]]....<<<<<<..}}}.....>>>>>>...


>43662
     1  TGCCCCTCACCCACCCCTGAAGATCCCAGGTGGGCGAGGGAATAGTCAGAGGGATCACAATCTTTCAGCTAAAGAGAAGCTGCAGCTAGGGAGGCTGCAGCTAGGGAGGCTGCTGCAAGA  120
-50.80  ...[[[[[.{{{.((((((.......)))).))..]]]]]..((((..(((((((....))))))).))))......<<<<<<<<<<.}}}.>>>>>>>>>>......((....))....


>43663
     1  TGCCCCTCACCCACCCCTGAAGATCCCAGGTGGGCGAGGGAATAGTCAGAGGGATCACAAGAAGCTGCTGCAAGAGAAGCTGCAGCTAGGGAGGCTGCAGCTAGGGAGGCTGCTGCAAGA  120
-49.10  ...[[[[[.{{{.((((((.......)))).))..]]]]].....<<...}}}.((....)).((.((.((......((((((((((.....))))))))))......)).)).))..>>


>43664
     1  GGCCGTGCTGGCGTTCGTGGCCCTCATCCCGCCGACCTTGCCCGGCACAAACATCGTGTTGGGGGCCCTTCCGGAGGACAGACACATCGACCGCCTGGCCAAACGCCAACCCACCTACAG  120
-41.30  [[[[[[[.{{{{{{{]]]]]]]........(((.......((((((((.......))))))))))).....(((..((........))..)))..<<<...}}}}}}}..>>>.......


>43665
     1  GGCCGTGCTGGCGTTCGTGGCCCTCATCCCGCCGACCTTGCCCGGCACAAACATCGTGTTGGGGGCCCTTCCGGAGGACAGACACATCGACCGCCTCCATCCCTGATTACCCACCTACAG  120
-38.70  [[[[[[[.{{{{{..]]]]]]].......}}}}}.....[[[[.((((.......)))){{{]]]]......(((((...((....)).....)))))....<<<.....}}}....>>>


>43666
     1  GGCCGTGCTGGCGTTCGTGGCCCTCATCCCGCCGACCTTGCCCGGCACAAACATCGTGTTGGGGGCCCTTCCGGAGGACAGACACCGATCCCCCAACCATCCCTGATTACCCACCTACAG  120
-38.80  [[[[[[[.{{{{{..]]]]]]].......}}}}}.......[[[[............{{{{{{{{.....]]]]....<<<........}}}}}}}}.....>>>...............


>43667
     1  GGCCGTGCTGGCGTTCGTGGCCCTCATCCCGCCGACCTTGCCCGGCACAAACATCGTGTTGGGGGCCCTTCCAACCTCAAACATCCGATCCCCCAACCATCCCTGATTACCCACCTACAG  120
-34.70  [[..(((((((((....((((.........))))....)).))))))).........{{{{{{{{.]]...<<...((........)).}}}}}}}}......>>...............


>43668
     1  GGCCGTGCTGGCGTTCGTGGCCCTCATCCCGCCGACCTTGCCCGGCACAAACATCGTGTTCACAAACCCACCAACCTCAAACATCCGATCCCCCAACCATCCCTGATTACCCACCTACAG  120
-21.70  ....[[[[[[[.(((.((((........)))).))).{{{.]]]]]]].......<<<....}}}...>>>.................................................


>43669
     1  GGCCGTGCTGGCGTTCGTGGCCCTCATCCCGCCGACCTTGCCCGGCACGTTACAACCCATCACAAACCCACCAACCTCAAACATCCGATCCCCCAACCATCCCTGATTACCCACCTACAG  120
-21.20  ...[[[[[[[[.(((.((((........)))).))).{{{.]]]]]]]]...}}}.................................................................


>43670
     1  GGCCGTGCTGGCGTTCGTGGCCCTCATCCCGCCGACCATCGACCTCCCGTTACAACCCATCACAAACCCACCAACCTCAAACATCCGATCCCCCAACCATCCCTGATTACCCACCTACAG  120
-15.40  [[[[[[[.{{{{{..]]]]]]].......}}}}}...[[[[.......(((............................))){{{]]]]...............}}}.............


>43671
     1  GGCCGTGCTGGCGTTCGTGGCCCTTCCCCATCCCATCATCGACCTCCCGTTACAACCCATCACAAACCCACCAACCTCAAACATCCGATCCCCCAACCATCCCTGATTACCCACCTACAG  120
-11.70  [[..(((.(((.(((.(((((...........................))))))))))).))).......................{{{{]]............}}}}............


>43672
    1  GGCCGTGCTGGCTATATCGCCCTCTCCCCATCCCATCATCGACCTCCCGTTACAACCCATCACAAACCCACCAACCTCAAACATCCGATCCCCCAACCATCCCTGATTACCCACCTACAG  120
-7.39  [[..{{{..(((......)))......]]........((((............................................)))).............<<<......}}}...>>>


>43673
    1  AACCAGACCTTCTATATCGCCCTCTCCCCATCCCATCATCGACCTCCCGTTACAACCCATCACAAACCCACCAACCTCAAACATCCGATCCCCCAACCATCCCTGATTACCCACCTACAG  120
-0.60  .....................................[[[[.......(((............................))){{{]]]]...............}}}.............


>43674
     1  GGCCGTGCTGGCGTTCGTGGCCCTCATCCCGCCGACCTTGCCCGGCACAAACATCGTGTTGGGGGCCCTTCCGGAGGACAGACACATCGACCGCCTGGCCAAACGCCAACCCCGTCCCGA  120
-44.80  [[[[[[[.{{{{{{{]]]]]]]...........<<<....((((((((.......))))))))((((....(((..((........))..)))...)))).}}}}}}}.....>>>....


>43675
     1  GGCCGTGCTGGCGTTCGTGGCCCTCATCCCGCCGACCTTGCCCGGCACAAACATCGTGTTGGGGGCCCTTCCGGAGGACAGACACATCGACCGCCTCTTCCACCCACCACCCCGTCCCGA  120
-36.70  [[..(((((((((....((((.........))))....)).))))))).((((...)))).{{{{.]]...<<<.(((.(((.............))))))........}}}}...>>>.


>43676
     1  GGCCGTGCTGGCGTTCGTGGCCCTCATCCCGCCGACCTTGCCCGGCACAAACATCGTGTTGGGGGCCCTTCCGGAGGACAGACACACCCCGAACATCTTCCACCCACCACCCCGTCCCGA  120
-37.10  [[[[[[[.{{{{{..]]]]]]].......}}}}}.........[[[............{{{{{{]]].....<<<<<<........}}}}}}...>>>>>>...................


>43677
     1  GGCCGTGCTGGCGTTCGTGGCCCTCATCCCGCCGACCTTGCCCGGCACAAACATCGTGTTGGGGGCCCTTCCGTCACCCGCCACCACCCCGAACATCTTCCACCCACCACCCCGTCCCGA  120
-32.20  [[..(((((((((....((((.........))))....)).))))))).......(((((.((((......((.....))......)))).))))).....{{]]........}}.....


>43678
     1  GGCCGTGCTGGCGTTCGTGGCCCTCATCCCGCCGACCTTGCCCGGCACAAACATCGTGTTCTCCCCACACACGTCACCCGCCACCACCCCGAACATCTTCCACCCACCACCCCGTCCCGA  120
-26.00  [[[[[[[.{{{{{{.]]]]]]]........((((........)))).........<<<<<<.........}}}}}}..............>>>>>>........................


>43679
     1  GGCCGTGCTGGCGTTCGTGGCCCTCATCCCGCCGACCTTGCCCGGCACCCTACCGTCTATCTCCCCACACACGTCACCCGCCACCACCCCGAACATCTTCCACCCACCACCCCGTCCCGA  120
-21.80  [[[[[[[.{{{{{{.]]]]]]]........((((........)))).......<<...............}}}}}}..>>........................................


>43680
     1  GGCCGTGCTGGCGTTCGTGGCCCTCATCCCGCCGACACCAATCCCACCCCTACCGTCTATCTCCCCACACACGTCACCCGCCACCACCCCGAACATCTTCCACCCACCACCCCGTCCCGA  120
-16.00  ((..(((.(((((...(((((............(((..................)))...............))))).))))).))).))..............................


>43681
     1  GGCCGTGCTGGCGTTCGTGGCCCTCCCCCACTCCCCACCAATCCCACCCCTACCGTCTATCTCCCCACACACGTCACCCGCCACCACCCCGAACATCTTCCACCCACCACCCCGTCCCGA  120
-15.23  ((..(((.(((((...(((((...................................................))))).))))).))).))..............................


>43682
    1  GGCCGTGCTGGCACCCAACAACCACCCCCACTCCCCACCAATCCCACCCCTACCGTCTATCTCCCCACACACGTCACCCGCCACCACCCCGAACATCTTCCACCCACCACCCCGTCCCGA  120
-6.94  ((..(((.((((...................................................................)))).))).))..............................


>43683
    1  ATCCCCGCCTTCACCCAACAACCACCCCCACTCCCCACCAATCCCACCCCTACCGTCTATCTCCCCACACACGTCACCCGCCACCACCCCGAACATCTTCCACCCACCACCCCGTCCCGA  120
-1.10  .......................................................................[[..{{.]].........<<......................}}..>>.


>43684
     1  GGCCGTGCTGGCGTTCGTGGCCCTCATCCCGCCGACCTTGCCCGGCACAAACATCGTGTTGGGGGCCCTTCCGGAGGACAGACACATCGACCGCCTGGCCAAACGCCAAGGCTGCTGCAA  120
-45.20  [[[[[[[.{{{{{..]]]]]]].......}}}}}.[[[[[.(((((((.......))))))).((((....(((..((........))..)))...))))....{{]]]]].....}}..


>43685
     1  GGCCGTGCTGGCGTTCGTGGCCCTCATCCCGCCGACCTTGCCCGGCACAAACATCGTGTTGGGGGCCCTTCCGGAGGACAGACACATCGACCGCCTCTGCAGCTAGGGAGGCTGCTGCAA  120
-50.90  [[[[[[[.{{{{{..]]]]]]].......}}}}}.[[[[.((((((((.......))))))))...{{{{{{.]]]]...((....)).........<<<<<<..}}}}}}..>>>>>>.


>43686
     1  GGCCGTGCTGGCGTTCGTGGCCCTCATCCCGCCGACCTTGCCCGGCACAAACATCGTGTTGGGGGCCCTTCCGGAGGACAGACACAGCTAGGGAGGCTGCAGCTAGGGAGGCTGCTGCAA  120
-52.20  [[[[[[[.{{{{{..]]]]]]].......}}}}}.[[[[.((((((((.......))))))))...{{{{{{.]]]].........<<..}}}}}}..((((((.....)))))).>>..


>43687
     1  GGCCGTGCTGGCGTTCGTGGCCCTCATCCCGCCGACCTTGCCCGGCACAAACATCGTGTTGGGGGCCCTTCCCAAGAGAAGCTGCAGCTAGGGAGGCTGCAGCTAGGGAGGCTGCTGCAA  120
-58.00  [[[[[[[.{{{{{..]]]]]]].......}}}}}......[[[[[[[[.....{{]]]]]]]]....<<<<<<..}}..((((((((((.....)))))))))).>>>>>>.........


>43688
     1  GGCCGTGCTGGCGTTCGTGGCCCTCATCCCGCCGACCTTGCCCGGCACAAACATCGTGTTCCGAAGCTGCTGCAAGAGAAGCTGCAGCTAGGGAGGCTGCAGCTAGGGAGGCTGCTGCAA  120
-50.30  [[[[[[[.{{{{{..]]]]]]].......}}}}}..[[[[[.(((.(((.......))).))).{{{{{{.]]]]]...<<<<}}}}}}.....>>>>(((((.((.....)))))))..


>43689
     1  TCCCCGGCCCCGCTGTAGAGGGACCTTCAGCGACCGGGCCAGAAATAATAAGGTCCCCACAAGATGATGCCTCATCTCCACACTTGCAAGTGATGCTCCAGATTCATCACCCACCTACAG  120
-36.80  ..........[[[[[....{{{{{{{{]]]]]...<<............}}}}}}}}....((((((....))))))............((((((.........))))))...>>.....


>43690
     1  TCCCCGGCCCCGCTGTAGAGGGACCTTCAGCGACCGGGCCAGAAATAATAAGGTCCCCACAAGATGATGCCTCATCTCCACACTTGCAAGTGATGCCCATCCCTGATTACCCACCTACAG  120
-40.90  ..........[[[[[....{{{{{{{{]]]]]...<<<<..........}}}}}}}}....((((((....))))))...((((....))))..>>>>......................


>43691
     1  TCCCCGGCCCCGCTGTAGAGGGACCTTCAGCGACCGGGCCAGAAATAATAAGGTCCCCACAAGATGATGCCTCATCTCCACACTCCGATCCCCCAACCATCCCTGATTACCCACCTACAG  120
-34.30  ..........[[[[[....{{{{{{{{]]]]]..<<<<...........}}}}}}}}....((((((....))))))......>>>>.................................


>43692
     1  TCCCCGGCCCCGCTGTAGAGGGACCTTCAGCGACCGGGCCAGAAATAATAAGGTCCCCACCACAAACCCACCAACCTCAAACATCCGATCCCCCAACCATCCCTGATTACCCACCTACAG  120
-27.80  ..........[[[[[....{{{{{{{{]]]]]...<<<...........}}}}}}}}.........>>>...................................................


>43693
     1  TCCCCGGCCCCGCTGTAGAGGGACCTTCAGCGACCGGGCCAGAAATAAGTTACAACCCATCACAAACCCACCAACCTCAAACATCCGATCCCCCAACCATCCCTGATTACCCACCTACAG  120
-18.20  .....((((((((((.((......)).)))))...)))))................................................................................


>43694
     1  TCCCCGGCCCCGCTGTAGAGGGACCTTCAGCGACCGCATCGACCTCCCGTTACAACCCATCACAAACCCACCAACCTCAAACATCCGATCCCCCAACCATCCCTGATTACCCACCTACAG  120
-15.70  ..........[[[[[..{{{{......]]]]].....<<<<.}}}}..(((............................)))...>>>>...............................


>43695
     1  TCCCCGGCCCCGCTGTAGAGGGACTCCCCATCCCATCATCGACCTCCCGTTACAACCCATCACAAACCCACCAACCTCAAACATCCGATCCCCCAACCATCCCTGATTACCCACCTACAG  120
-12.40  ....[[[.....{{{{{{.((((.......))))............]]].........((((..............((........))...............)))).......}}}}}}


>43696
    1  TCCCCGGCCCCGTATATCGCCCTCTCCCCATCCCATCATCGACCTCCCGTTACAACCCATCACAAACCCACCAACCTCAAACATCCGATCCCCCAACCATCCCTGATTACCCACCTACAG  120
-2.70  .....[[[..{{......]]]................<<<<......}}....................................>>>>...............................


>43697
    1  AACCAGACCTTCTATATCGCCCTCTCCCCATCCCATCATCGACCTCCCGTTACAACCCATCACAAACCCACCAACCTCAAACATCCGATCCCCCAACCATCCCTGATTACCCACCTACAG  120
-0.60  .....................................[[[[.......(((............................))){{{]]]]...............}}}.............


>43698
     1  TCCCCGGCCCCGCTGTAGAGGGACCTTCAGCGACCGGGCCAGAAATAATAAGGTCCCCACAAGATGATGCCTCATCTCCACACTTGCAAGTGATGCTCCAGATTCATCACCCCGTCCCGA  120
-42.50  ..........[[[[[....{{{{{{{{]]]]]..<<<<...........}}}}}}}}....((((((....))))))............((((((.........)))))).....>>>>.


>43699
     1  TCCCCGGCCCCGCTGTAGAGGGACCTTCAGCGACCGGGCCAGAAATAATAAGGTCCCCACAAGATGATGCCTCATCTCCACACTTGCAAGTGATGCCTTCCACCCACCACCCCGTCCCGA  120
-39.10  ..........[[[[[....{{{{{{{{]]]]]..<<<<...........}}}}}}}}....((((((....)))))).((((((....)))).))...............>>>>......


>43700
     1  TCCCCGGCCCCGCTGTAGAGGGACCTTCAGCGACCGGGCCAGAAATAATAAGGTCCCCACAAGATGATGCCTCATCTCCACACTCACCCCGAACATCTTCCACCCACCACCCCGTCCCGA  120
-36.90  ..........[[[[[....{{{{{{{{]]]]]..<<<<...........}}}}}}}}....((((((....))))))..........>>>>.............................


>43701
     1  TCCCCGGCCCCGCTGTAGAGGGACCTTCAGCGACCGGGCCAGAAATAATAAGGTCCCCACAAGATGATGCCTGTCACCCGCCACCACCCCGAACATCTTCCACCCACCACCCCGTCCCGA  120
-33.50  ..........[[[[[....{{{{{{{{]]]]]..<<<<...........}}}}}}}}...((((((...........................))))))...........>>>>......


>43702
     1  TCCCCGGCCCCGCTGTAGAGGGACCTTCAGCGACCGGGCCAGAAATAATAAGGTCCCCACCTCCCCACACACGTCACCCGCCACCACCCCGAACATCTTCCACCCACCACCCCGTCCCGA  120
-30.10  ..........[[[[[....{{{{{{{{]]]]]..<<<<...........}}}}}}}}..............((.....)).......>>>>.............................


>43703
     1  TCCCCGGCCCCGCTGTAGAGGGACCTTCAGCGACCGGGCCAGAAATAACCTACCGTCTATCTCCCCACACACGTCACCCGCCACCACCCCGAACATCTTCCACCCACCACCCCGTCCCGA  120
-21.20  ..[[[[[.(((........))).......{{{.]]]]]...((.(((((.....)).))).))........<<.....}}}........>>.............................


>43704
     1  TCCCCGGCCCCGCTGTAGAGGGACCTTCAGCGACCGACCAATCCCACCCCTACCGTCTATCTCCCCACACACGTCACCCGCCACCACCCCGAACATCTTCCACCCACCACCCCGTCCCGA  120
-17.20  ..........[[[[[...{{{{.....]]]]]...<<<.........}}}}...>>>..............[[..{{.]].........<<......................}}..>>.


>43705
     1  TCCCCGGCCCCGCTGTAGAGGGACCCCCCACTCCCCACCAATCCCACCCCTACCGTCTATCTCCCCACACACGTCACCCGCCACCACCCCGAACATCTTCCACCCACCACCCCGTCCCGA  120
-12.60  .....[[[...((.((((.(((........................))))))).))..............{{{......]]].......<<.....................}}}..>>.


>43706
    1  TCCCCGGCCCCGACCCAACAACCACCCCCACTCCCCACCAATCCCACCCCTACCGTCTATCTCCCCACACACGTCACCCGCCACCACCCCGAACATCTTCCACCCACCACCCCGTCCCGA  120
-3.29  .....[[[...(((........................................))).............{{{......]]].......<<.....................}}}..>>.


>43707
    1  ATCCCCGCCTTCACCCAACAACCACCCCCACTCCCCACCAATCCCACCCCTACCGTCTATCTCCCCACACACGTCACCCGCCACCACCCCGAACATCTTCCACCCACCACCCCGTCCCGA  120
-1.10  .......................................................................[[..{{.]].........<<......................}}..>>.


>43708
     1  TCCCCGGCCCCGCTGTAGAGGGACCTTCAGCGACCGGGCCAGAAATAATAAGGTCCCCACAAGATGATGCCTCATCTCCACACTTGCAAGTGATGCTCCAGATTCATCAGGCTGCTGCAA  120
-41.00  ....[[[.{{{{]]]....<<<<<<<<.......}}}}...........>>>>>>>>....[[[[[[.{{{]]]]]]......<<<<<..(((((.........)))))}}}...>>>>>


>43709
     1  TCCCCGGCCCCGCTGTAGAGGGACCTTCAGCGACCGGGCCAGAAATAATAAGGTCCCCACAAGATGATGCCTCATCTCCACACTTGCAAGTGATGCCTGCAGCTAGGGAGGCTGCTGCAA  120
-47.00  ..........[[[[[....{{{{{{{{]]]]]...<<<<..........}}}}}}}}....((((((....))))))...((((....))))..>>>>(((((.((.....)))))))..


>43710
     1  TCCCCGGCCCCGCTGTAGAGGGACCTTCAGCGACCGGGCCAGAAATAATAAGGTCCCCACAAGATGATGCCTCATCTCCACACTCAGCTAGGGAGGCTGCAGCTAGGGAGGCTGCTGCAA  120
-47.00  ..........[[[[[....{{{{{{{{]]]]]...<<<<..........}}}}}}}}...........>>>>...[[[[...{{{......]]]]..<<<<<<....}}}...>>>>>>.


>43711
     1  TCCCCGGCCCCGCTGTAGAGGGACCTTCAGCGACCGGGCCAGAAATAATAAGGTCCCCACAAGATGATGCCTCAAGAGAAGCTGCAGCTAGGGAGGCTGCAGCTAGGGAGGCTGCTGCAA  120
-51.90  ..........[[[[[....{{{{{{{{]]]]].......<<<.......}}}}}}}}...........(((((......((((((((((.....))))))))))...)))))..>>>...


>43712
     1  TCCCCGGCCCCGCTGTAGAGGGACCTTCAGCGACCGGGCCAGAAATAATAAGGTCCCCACCCGAAGCTGCTGCAAGAGAAGCTGCAGCTAGGGAGGCTGCAGCTAGGGAGGCTGCTGCAA  120
-57.70  ..[[[..{{{[[[[[....{{{{{{{{]]]]]..<<<<...........}}}}}}}}..>>>>.((((((.((.......)).)))))).]]]....<<<<<<..}}}.....>>>>>>.


>43713
     1  TAGGGAGGGCCACTGTTCTCACTGTTGCGCTACATCTGGCTATTCCGCTCAAATGGAAGCCAGACCACACGCCTGTGTGGATTGACCAGTGGCCCCTCCCTGAAGGTAACCCACCTACAG  120
-53.10  (((((((((((((((.((....(((......)))(((((((..((((......)))))))))))((((((....))))))...)).)))))).))))))))).((((.....))))....


>43714
     1  TAGGGAGGGCCACTGTTCTCACTGTTGCGCTACATCTGGCTATTCCGCTCAAATGGAAGCCAGACCACACGCCTGTGTGGATTGACCAGTGGCCCCCCATCCCTGATTACCCACCTACAG  120
-48.20  (((((((((((((((.((....(((......)))(((((((..((((......)))))))))))((((((....))))))...)).)))))))))....))))))...............


>43715
     1  TAGGGAGGGCCACTGTTCTCACTGTTGCGCTACATCTGGCTATTCCGCTCAAATGGAAGCCAGACCACACGCCTGTGTGGATTGCCGATCCCCCAACCATCCCTGATTACCCACCTACAG  120
-35.50  ..[[[.((((.((.((....)).)).)).))...(((((((..((((......)))))))))))((((((....))))))......{{{{.]]]..........}}}}............


>43716
     1  TAGGGAGGGCCACTGTTCTCACTGTTGCGCTACATCTGGCTATTCCGCTCAAATGGAAGCCAGACCACACGCAACCTCAAACATCCGATCCCCCAACCATCCCTGATTACCCACCTACAG  120
-33.00  ..[[..{{{]]..((((......((((((.....(((((((..((((......))))))))))).....))))))....))))...<<<<.}}}..........>>>>............


>43717
     1  TAGGGAGGGCCACTGTTCTCACTGTTGCGCTACATCTGGCTATTCCGCTCAAATGGAAGCCACAAACCCACCAACCTCAAACATCCGATCCCCCAACCATCCCTGATTACCCACCTACAG  120
-22.10  ..[[..{{{]]..((((......((((.........(((((..((((......))))))))).........))))....))))...<<<<.}}}..........>>>>............


>43718
     1  TAGGGAGGGCCACTGTTCTCACTGTTGCGCTACATCTGGCTATTCCGCGTTACAACCCATCACAAACCCACCAACCTCAAACATCCGATCCCCCAACCATCCCTGATTACCCACCTACAG  120
-16.00  ..[[..{{{]]..<<<......(((.((((................)))).))).}}}...>>>........................................................


>43719
     1  TAGGGAGGGCCACTGTTCTCACTGTTGCGCTACATCCATCGACCTCCCGTTACAACCCATCACAAACCCACCAACCTCAAACATCCGATCCCCCAACCATCCCTGATTACCCACCTACAG  120
-14.20  ..[[[[[[..............(((......)))...{{{{.]]]]]].......................<<............}}}}..............>>...............


>43720
     1  TAGGGAGGGCCACTGTTCTCACTGTCCCCATCCCATCATCGACCTCCCGTTACAACCCATCACAAACCCACCAACCTCAAACATCCGATCCCCCAACCATCCCTGATTACCCACCTACAG  120
-14.00  ..[[[[[[..((.((....)).)).............{{{{.]]]]]].......................<<............}}}}..............>>...............


>43721
     1  TAGGGAGGGCCATATATCGCCCTCTCCCCATCCCATCATCGACCTCCCGTTACAACCCATCACAAACCCACCAACCTCAAACATCCGATCCCCCAACCATCCCTGATTACCCACCTACAG  120
-15.80  ..((((((((........))))))))...........[[[[.......(((............................))){{{]]]]...............}}}.............


>43722
    1  AACCAGACCTTCTATATCGCCCTCTCCCCATCCCATCATCGACCTCCCGTTACAACCCATCACAAACCCACCAACCTCAAACATCCGATCCCCCAACCATCCCTGATTACCCACCTACAG  120
-0.60  .....................................[[[[.......(((............................))){{{]]]]...............}}}.............


>43723
     1  TAGGGAGGGCCACTGTTCTCACTGTTGCGCTACATCTGGCTATTCCGCTCAAATGGAAGCCAGACCACACGCCTGTGTGGATTGACCAGTGGCCCCTCCCTGAAGGTAACCCCGTCCCGA  120
-50.80  (((((((((((((((.((....(((......)))(((((((..((((......)))))))))))((((((....))))))...)).)))))).)))))))))..((....))........


>43724
     1  TAGGGAGGGCCACTGTTCTCACTGTTGCGCTACATCTGGCTATTCCGCTCAAATGGAAGCCAGACCACACGCCTGTGTGGATTGACCAGTGGCCCCCTTCCACCCACCACCCCGTCCCGA  120
-45.80  ..[[[.{{{{{{{{{..]]]..(((......)))(((((((..((((......)))))))))))((((((....))))))..<<..}}}}}}}}}.....>>..................


>43725
     1  TAGGGAGGGCCACTGTTCTCACTGTTGCGCTACATCTGGCTATTCCGCTCAAATGGAAGCCAGACCACACGCCTGTGTGGATTGCACCCCGAACATCTTCCACCCACCACCCCGTCCCGA  120
-36.90  ..[[..{{{]]..<<<<<....(((......)))(((((((..((((......)))))))))))((((((....))))))......}}}.>>>>>.........................


>43726
     1  TAGGGAGGGCCACTGTTCTCACTGTTGCGCTACATCTGGCTATTCCGCTCAAATGGAAGCCAGACCACACGCGTCACCCGCCACCACCCCGAACATCTTCCACCCACCACCCCGTCCCGA  120
-31.50  ..[[..{{{]]..<<<<<....((.((((.....(((((((..((((......))))))))))).....)))).))}}}...........>>>>>.........................


>43727
     1  TAGGGAGGGCCACTGTTCTCACTGTTGCGCTACATCTGGCTATTCCGCTCAAATGGAAGCCTCCCCACACACGTCACCCGCCACCACCCCGAACATCTTCCACCCACCACCCCGTCCCGA  120
-24.00  ..[[[[[[..............(((......)))...(((......)))....{{{{{{]]]]]]......((.....)).........<<.....}}}}}}...((......))..>>.


>43728
     1  TAGGGAGGGCCACTGTTCTCACTGTTGCGCTACATCTGGCTATTCCGCCCTACCGTCTATCTCCCCACACACGTCACCCGCCACCACCCCGAACATCTTCCACCCACCACCCCGTCCCGA  120
-18.40  ..[[..{{{]]..<<<<<.....((.(((........(((......)))....(((..............))).....))).))..}}}.>>>>>.........................


>43729
     1  TAGGGAGGGCCACTGTTCTCACTGTTGCGCTACATCACCAATCCCACCCCTACCGTCTATCTCCCCACACACGTCACCCGCCACCACCCCGAACATCTTCCACCCACCACCCCGTCCCGA  120
-12.98  ...[[.{{{]]..<<<<<.....((.(((.................................................))).))..}}}.>>>>>.........................


>43730
     1  TAGGGAGGGCCACTGTTCTCACTGCCCCCACTCCCCACCAATCCCACCCCTACCGTCTATCTCCCCACACACGTCACCCGCCACCACCCCGAACATCTTCCACCCACCACCCCGTCCCGA  120
-13.20  [[[[[.((((...((....))..))))..................{{]]]]]..}}...............[[..{{.]].........<<......................}}..>>.


>43731
     1  TAGGGAGGGCCAACCCAACAACCACCCCCACTCCCCACCAATCCCACCCCTACCGTCTATCTCCCCACACACGTCACCCGCCACCACCCCGAACATCTTCCACCCACCACCCCGTCCCGA  120
-10.10  ..(((((((..................)).)))))....................................[[..{{.]].........<<......................}}..>>.


>43732
    1  ATCCCCGCCTTCACCCAACAACCACCCCCACTCCCCACCAATCCCACCCCTACCGTCTATCTCCCCACACACGTCACCCGCCACCACCCCGAACATCTTCCACCCACCACCCCGTCCCGA  120
-1.10  .......................................................................[[..{{.]].........<<......................}}..>>.


>43733
     1  TAGGGAGGGCCACTGTTCTCACTGTTGCGCTACATCTGGCTATTCCGCTCAAATGGAAGCCAGACCACACGCCTGTGTGGATTGACCAGTGGCCCCTCCCTGAAGGTAAGGCTGCTGCAA  120
-52.10  (((((((((((((((.((....(((......)))(((((((..((((......)))))))))))((((((....))))))...)).)))))).)))))))))........((....))..


>43734
     1  TAGGGAGGGCCACTGTTCTCACTGTTGCGCTACATCTGGCTATTCCGCTCAAATGGAAGCCAGACCACACGCCTGTGTGGATTGACCAGTGGCCCCCTGCAGCTAGGGAGGCTGCTGCAA  120
-57.30  ......[[[[[[[[[.{{{{..(((......)))(((((((..((((......)))))))))))((((((....))))))......]]]]]]]]]..<<<<<<..}}}}....>>>>>>.


>43735
     1  TAGGGAGGGCCACTGTTCTCACTGTTGCGCTACATCTGGCTATTCCGCTCAAATGGAAGCCAGACCACACGCCTGTGTGGATTGCAGCTAGGGAGGCTGCAGCTAGGGAGGCTGCTGCAA  120
-50.70  [[[.((((((....))))))......{{{]]]..<<<<<<<....}}}.........>>>>>>>[[[[[[.{{{]]]]]]..<<<<<<<}}}..>>>>>>>.........((....))..


>43736
     1  TAGGGAGGGCCACTGTTCTCACTGTTGCGCTACATCTGGCTATTCCGCTCAAATGGAAGCCAGACCACACGCCAAGAGAAGCTGCAGCTAGGGAGGCTGCAGCTAGGGAGGCTGCTGCAA  120
-47.80  ..[[[[.{{{{.....]]]].((.(((((.....(((((((..((((......))))))))))).....)).))).)).((((((((((.....)))))))))).....}}}}.......


>43737
     1  TAGGGAGGGCCACTGTTCTCACTGTTGCGCTACATCTGGCTATTCCGCTCAAATGGAAGCCCGAAGCTGCTGCAAGAGAAGCTGCAGCTAGGGAGGCTGCAGCTAGGGAGGCTGCTGCAA  120
-47.30  ..[[[[.{{{{.....]]]].((.((((((....((.((((..((((......)))))))).))....)).)))).)).((((((((((.....)))))))))).....}}}}.......


>43738
     1  ACCAAACGTAACACCTACCGCCGCCCACAGGACGTCAAGTTCCCGGGCGGTGGTCAGATCGTTGGTGGAGTTTACGTGTTGCCGCGCAGGGGCCCCCTTCCACCCACCACCCCGTCCCGA  120
-49.90  .........[[[..((((((((((((...((((.....))))..)))))))))).)).....{{{{{{.]]]..((((....))))..<<<<<..........}}}}}}....>>>>>..


>43739
     1  ACCAAACGTAACACCTACCGCCGCCCACAGGACGTCAAGTTCCCGGGCGGTGGTCAGATCGTTGGTGGAGTTTACGTGTTGCCGCACCCCGAACATCTTCCACCCACCACCCCGTCCCGA  120
-42.40  .......[[[[[[[..((((((((((...((((.....))))..))))))))))........{{{{{{.......]]]]]]].......<<............}}}}}}...>>......


>43740
     1  ACCAAACGTAACACCTACCGCCGCCCACAGGACGTCAAGTTCCCGGGCGGTGGTCAGATCGTTGGTGGAGTTGTCACCCGCCACCACCCCGAACATCTTCCACCCACCACCCCGTCCCGA  120
-39.00  ................[[[[[[[[[[...{{{{{..........]]]]]]]]]]......((.(((((((.((((...............)).))..))))))).)).....}}}}}...


>43741
     1  ACCAAACGTAACACCTACCGCCGCCCACAGGACGTCAAGTTCCCGGGCGGTGGTCAGATCCTCCCCACACACGTCACCCGCCACCACCCCGAACATCTTCCACCCACCACCCCGTCCCGA  120
-27.70  ................[[[[[[[[[[...{{{{{..........]]]]]]]]]].((((..((.........((.....)).........))..))))..............}}}}}...


>43742
     1  ACCAAACGTAACACCTACCGCCGCCCACAGGACGTCAAGTTCCCGGGCCCTACCGTCTATCTCCCCACACACGTCACCCGCCACCACCCCGAACATCTTCCACCCACCACCCCGTCCCGA  120
-13.40  ......................[[[[...{{{{{..........]]]].....}}}}}.............[[..{{.]].........<<......................}}..>>.


>43743
    1  ACCAAACGTAACACCTACCGCCGCCCACAGGACGTCACCAATCCCACCCCTACCGTCTATCTCCCCACACACGTCACCCGCCACCACCCCGAACATCTTCCACCCACCACCCCGTCCCGA  120
-6.20  ......[[...........{{]]......<<<<<...................(((..............)))......}}.........(((....)))............>>>>>...


>43744
    1  ACCAAACGTAACACCTACCGCCGCCCCACCCTCCCCACCAATCCCACCCCTACCGTCTATCTCCCCACACACGTCACCCGCCACCACCCCGAACATCTTCCACCCACCACCCCGTCCCGA  120
-1.10  .......................................................................[[..{{.]].........<<......................}}..>>.


>43745
    1  ACCAAACGTAACGCCCAACAACCACCCACCCTCCCCACCAATCCCACCCCTACCGTCTATCTCCCCACACACGTCACCCGCCACCACCCCGAACATCTTCCACCCACCACCCCGTCCCGA  120
-1.10  .......................................................................[[..{{.]].........<<......................}}..>>.


>43746
    1  ATCCCCGCCCCAGCCCAACAACCACCCACCCTCCCCACCAATCCCACCCCTACCGTCTATCTCCCCACACACGTCACCCGCCACCACCCCGAACATCTTCCACCCACCACCCCGTCCCGA  120
-1.10  .......................................................................[[..{{.]].........<<......................}}..>>.


>43747
     1  ACCAAACGTAACACCTACCGCCGCCCACAGGACGTCAAGTTCCCGGGCGGTGGTCAGATCGTTGGTGGAGTTTACGTGTTGCCGCGCAGGGGCCCCACGTTGGGTGTGCCGTCAACACAC  120
-52.80  ...[[[[.((((..((((((((((((...((((.....))))..)))))))))).))...)))){{{{.]]]]..<<<<<<}}}}...((.((((((...)))).)).))..>>>>>>..


>43748
     1  ACCAAACGTAACACCTACCGCCGCCCACAGGACGTCAAGTTCCCGGGCGGTGGTCAGATCGTTGGTGGAGTTTACGTGTTGCCGCGCAGGGGCCCCACCCACACCCTTCCGTCAACACAC  120
-47.20  .....[[[[[[...((((((((((((...((((.....))))..)))))))))).))...{{{{{{{{{{.]]]]]]..(((...)))(((......)))......}}}}}}}}}}....


>43749
     1  ACCAAACGTAACACCTACCGCCGCCCACAGGACGTCAAGTTCCCGGGCGGTGGTCAGATCGTTGGTGGAGTTTACGTGTTGCCGCCCACCACACCCACCCACACCCTTCCGTCAACACAC  120
-44.00  ...[[[[.......((((((((((((...((((.....))))..)))))))))).)).....{{{{{{.]]]]..<<<<<<....}}}}}}.....................>>>>>>..


>43750
     1  ACCAAACGTAACACCTACCGCCGCCCACAGGACGTCAAGTTCCCGGGCGGTGGTCAGATCGTTGGTGGAGTTTTCCACACCCCTCCCACCACACCCACCCACACCCTTCCGTCAACACAC  120
-36.60  ...[[[[.......((((((((((((...((((.....))))..)))))))))).)).....{{{{{{.]]]]............}}}}}}.............................


>43751
     1  ACCAAACGTAACACCTACCGCCGCCCACAGGACGTCAAGTTCCCGGGCGGTGGTCAGATCCCTCCCGCCCCCTTCCACACCCCTCCCACCACACCCACCCACACCCTTCCGTCAACACAC  120
-25.40  ..............((((((((((((...((((.....))))..)))))))))).))...............................................................


>43752
     1  ACCAAACGTAACACCTACCGCCGCCCACAGGACGTCAAGTTCCCGGGCAGATCCATGCCTCCTCCCGCCCCCTTCCACACCCCTCCCACCACACCCACCCACACCCTTCCGTCAACACAC  120
-12.80  ......[[...........{{]]......((((.....))))..(((((......)))))......}}....................................................


>43753
    1  ACCAAACGTAACACCTACCGCCGCCCACAGGACGTCACCCCACCCTCCAGATCCATGCCTCCTCCCGCCCCCTTCCACACCCCTCCCACCACACCCACCCACACCCTTCCGTCAACACAC  120
-5.60  ......[[..........{{.]].....<<<.}}.........>>>..[[......{{]]......}}....................................................


>43754
    1  ACCAAACGTAACACCTACCGCCGCCCTAACCCCGCCACCCCACCCTCCAGATCCATGCCTCCTCCCGCCCCCTTCCACACCCCTCCCACCACACCCACCCACACCCTTCCGTCAACACAC  120
-2.00  ......[[...........{{]]..........}}.............[[......{{]]......}}....................................................


>43755
    1  ACCAAACGTAACTCCACTCCCCCTCCTAACCCCGCCACCCCACCCTCCAGATCCATGCCTCCTCCCGCCCCCTTCCACACCCCTCCCACCACACCCACCCACACCCTTCCGTCAACACAC  120
-1.00  ................................................[[......{{]]......}}....................................................


>43756
    1  ATACCAGTCCACTCCACTCCCCCTCCTAACCCCGCCACCCCACCCTCCAGATCCATGCCTCCTCCCGCCCCCTTCCACACCCCTCCCACCACACCCACCCACACCCTTCCGTCAACACAC  120
-1.00  ................................................[[......{{]]......}}....................................................


>43757
     1  ACCAAACGTAACACCTACCGCCGCCCACAGGACGTCAAGTTCCCGGGCGGTGGTCAGATCGTTGGTGGAGTTTACGTGTTGCCGCGCAGGGGCCCCACGTTGGGTGTGGCTGCTGCAAGA  120
-56.40  [[[[[..{{{{{{{((((((((((((...((((.....))))..)))))))))).))....]]]]].........}}}}}}}...((((.((((.(((.....))).)))).))))....


>43758
     1  ACCAAACGTAACACCTACCGCCGCCCACAGGACGTCAAGTTCCCGGGCGGTGGTCAGATCGTTGGTGGAGTTTACGTGTTGCCGCGCAGGGGCCCCGCAGCTAGGGAGGCTGCTGCAAGA  120
-55.70  [[[[[..{{{{{{{((((((((((((...((((.....))))..)))))))))).))....]]]]].........}}}}}}}...((((.((((((........)).)))).))))....


>43759
     1  ACCAAACGTAACACCTACCGCCGCCCACAGGACGTCAAGTTCCCGGGCGGTGGTCAGATCGTTGGTGGAGTTTACGTGTTGCCGGCTAGGGAGGCTGCAGCTAGGGAGGCTGCTGCAAGA  120
-52.30  [[[[[..{{{{{{{((((((((((((...((((.....))))..)))))))))).))....]]]]]..<<<<...}}}}}}}.>>>>......((.((((((.....)))))).))....


>43760
     1  ACCAAACGTAACACCTACCGCCGCCCACAGGACGTCAAGTTCCCGGGCGGTGGTCAGATCGTTGGTGGAGTTAGAGAAGCTGCAGCTAGGGAGGCTGCAGCTAGGGAGGCTGCTGCAAGA  120
-51.50  [[[[[...{{{{..((((((((((((...((((.....))))..)))))))))).))....]]]]]...}}}}....((((((((((.....))))))))))......((....))....


>43761
     1  ACCAAACGTAACACCTACCGCCGCCCACAGGACGTCAAGTTCCCGGGCGGTGGTCAGATCGAAGCTGCTGCAAGAGAAGCTGCAGCTAGGGAGGCTGCAGCTAGGGAGGCTGCTGCAAGA  120
-54.90  ................[[[[[[[[[[....(((.....))){{{]]]]]]]]]]....<<..((((((.((.......)).)))))).}}}..((.((((((.....)))))).))..>>


>43762
     1  GAGCAAAGGGGCCAGCCTCAGGCCCCACAACAAACTGGGGCATTCCCAATTCAGCCATTTGTTCCTCAGGGTTTTCAGGGACAACAACCCCCACTGTCCCAAGTGTTTACCCACCTACAG  120
-44.80  .......[[[[[[.{{{{{{]]]]]]..<<<<<<.}}}}}}................>>>>>>.....[[[[[....{{{{{{..]]]]]....}}}}}}..(((......)))......


>43763
     1  GAGCAAAGGGGCCAGCCTCAGGCCCCACAACAAACTGGGGCATTCCCAATTCAGCCATTTGTTCCTCAGGGTTTTCAGGGACAACAACCCCCACTGCCATCCCTGATTACCCACCTACAG  120
-46.50  .......[[[[[[.{{{{{{]]]]]]..<<<<<<.}}}}}}................>>>>>>.....((((..(((((((...((........))...)))))))..))))........


>43764
     1  GAGCAAAGGGGCCAGCCTCAGGCCCCACAACAAACTGGGGCATTCCCAATTCAGCCATTTGTTCCTCAGGGTTTTCAGGGACAACCGATCCCCCAACCATCCCTGATTACCCACCTACAG  120
-45.10  .......[[[[[[.{{{{{{]]]]]]..<<<<<<.}}}}}}................>>>>>>.....((((..(((((((..................)))))))..))))........


>43765
     1  GAGCAAAGGGGCCAGCCTCAGGCCCCACAACAAACTGGGGCATTCCCAATTCAGCCATTTCACAAACCCACCAACCTCAAACATCCGATCCCCCAACCATCCCTGATTACCCACCTACAG  120
-24.50  .......[[[[[[.{{{{{{]]]]]].........}}}}}}...............................................................................


>43766
     1  GAGCAAAGGGGCCAGCCTCAGGCCCCACAACAAACTGGGGCATTCCCAGTTACAACCCATCACAAACCCACCAACCTCAAACATCCGATCCCCCAACCATCCCTGATTACCCACCTACAG  120
-27.80  ..[[...((((((.......))))))......{{{{{{{]]...}}}}}}}.....................................................................


>43767
     1  GAGCAAAGGGGCCAGCCTCAGGCCCCACAACAAACTCATCGACCTCCCGTTACAACCCATCACAAACCCACCAACCTCAAACATCCGATCCCCCAACCATCCCTGATTACCCACCTACAG  120
-17.10  ..[[...{{{{{{.]]....}}}}}}...........[[[[.......(((............................))){{{]]]]...............}}}.............


>43768
     1  GAGCAAAGGGGCCAGCCTCAGGCCTCCCCATCCCATCATCGACCTCCCGTTACAACCCATCACAAACCCACCAACCTCAAACATCCGATCCCCCAACCATCCCTGATTACCCACCTACAG  120
-13.40  ..[[...{{{{{{.]]....}}}}}}...........[[[[.......(((............................))){{{]]]]...............}}}.............


>43769
     1  GAGCAAAGGGGCTATATCGCCCTCTCCCCATCCCATCATCGACCTCCCGTTACAACCCATCACAAACCCACCAACCTCAAACATCCGATCCCCCAACCATCCCTGATTACCCACCTACAG  120
-11.10  [[[....(((((......))))).................{{{]]]..}}}.....................................................................


>43770
    1  AACCAGACCTTCTATATCGCCCTCTCCCCATCCCATCATCGACCTCCCGTTACAACCCATCACAAACCCACCAACCTCAAACATCCGATCCCCCAACCATCCCTGATTACCCACCTACAG  120
-0.60  .....................................[[[[.......(((............................))){{{]]]]...............}}}.............


>43771
     1  GAGCAAAGGGGCCAGCCTCAGGCCCCACAACAAACTGGGGCATTCCCAATTCAGCCATTTGTTCCTCAGGGTTTTCAGGGACAACAACCCCCACTGTCCCAAGTGTTTACCCCGTCCCGA  120
-46.50  .......[[[[[[.{{{{{{]]]]]]..<<<<<<.}}}}}}................>>>>>>.....[[[[[....{{{{{...]]]]].((((......))))........}}}}}..


>43772
     1  GAGCAAAGGGGCCAGCCTCAGGCCCCACAACAAACTGGGGCATTCCCAATTCAGCCATTTGTTCCTCAGGGTTTTCAGGGACAACAACCCCCACTGCTTCCACCCACCACCCCGTCCCGA  120
-40.90  .......[[[[[[.{{{{{{]]]]]]..<<<<<<.}}}}}}................>>>>>>.....[[[[.....{{{{{..((........)).....]]]]........}}}}}..


>43773
     1  GAGCAAAGGGGCCAGCCTCAGGCCCCACAACAAACTGGGGCATTCCCAATTCAGCCATTTGTTCCTCAGGGTTTTCAGGGACAACACCCCGAACATCTTCCACCCACCACCCCGTCCCGA  120
-40.60  .......[[[[[[.{{{{{{]]]]]]..<<<<<<.}}}}}}................>>>>>>.....[[[[.....{{{{{........(((....))).]]]]........}}}}}..


>43774
     1  GAGCAAAGGGGCCAGCCTCAGGCCCCACAACAAACTGGGGCATTCCCAATTCAGCCATTTGTTCCTCAGGGTGTCACCCGCCACCACCCCGAACATCTTCCACCCACCACCCCGTCCCGA  120
-37.40  .......[[[[[[.{{{{{{]]]]]].........}}}}}}...........[[.....{{{{{]]..<<<<<.................}}}}}.....>>>>>...............


>43775
     1  GAGCAAAGGGGCCAGCCTCAGGCCCCACAACAAACTGGGGCATTCCCAATTCAGCCATTTCTCCCCACACACGTCACCCGCCACCACCCCGAACATCTTCCACCCACCACCCCGTCCCGA  120
-25.60  .......[[[[[[.{{{{{{]]]]]].........}}}}}}..............................[[..{{.]].........<<......................}}..>>.


>43776
     1  GAGCAAAGGGGCCAGCCTCAGGCCCCACAACAAACTGGGGCATTCCCACCTACCGTCTATCTCCCCACACACGTCACCCGCCACCACCCCGAACATCTTCCACCCACCACCCCGTCCCGA  120
-25.60  .......[[[[[[.{{{{{{]]]]]].........}}}}}}..............................[[..{{.]].........<<......................}}..>>.


>43777
     1  GAGCAAAGGGGCCAGCCTCAGGCCCCACAACAAACTACCAATCCCACCCCTACCGTCTATCTCCCCACACACGTCACCCGCCACCACCCCGAACATCTTCCACCCACCACCCCGTCCCGA  120
-17.60  ..[[...{{{{{{.]]....}}}}}}.............................................[[..{{.]].........<<......................}}..>>.


>43778
     1  GAGCAAAGGGGCCAGCCTCAGGCCCCCCCACTCCCCACCAATCCCACCCCTACCGTCTATCTCCCCACACACGTCACCCGCCACCACCCCGAACATCTTCCACCCACCACCCCGTCCCGA  120
-16.90  ..[[...{{{{{{.]]....}}}}}}.............................................[[..{{.]].........<<......................}}..>>.


>43779
    1  GAGCAAAGGGGCACCCAACAACCACCCCCACTCCCCACCAATCCCACCCCTACCGTCTATCTCCCCACACACGTCACCCGCCACCACCCCGAACATCTTCCACCCACCACCCCGTCCCGA  120
-8.10  ..[[...{{{]]..............}}}..........................................[[..{{.]].........<<......................}}..>>.


>43780
    1  ATCCCCGCCTTCACCCAACAACCACCCCCACTCCCCACCAATCCCACCCCTACCGTCTATCTCCCCACACACGTCACCCGCCACCACCCCGAACATCTTCCACCCACCACCCCGTCCCGA  120
-1.10  .......................................................................[[..{{.]].........<<......................}}..>>.


>43781
     1  GAGCAAAGGGGCCAGCCTCAGGCCCCACAACAAACTGGGGCATTCCCAATTCAGCCATTTGTTCCTCAGGGTTTTCAGGGACAACAACCCCCACTGCTGCAGCTAGGGAGGCTGCTGCAA  120
-51.00  .......[[[[[[.{{{{{{]]]]]].........}}}}}}.................[[[[[[[[..{{{{....]]]]]]]]..}}}}....(((.((((((.....)))))).))).


>43782
     1  GAGCAAAGGGGCCAGCCTCAGGCCCCACAACAAACTGGGGCATTCCCAATTCAGCCATTTGTTCCTCAGGGTTTTCAGGGACAACAGCTAGGGAGGCTGCAGCTAGGGAGGCTGCTGCAA  120
-52.80  .......[[[[[[.{{{{{{]]]]]].........}}}}}}.[[[[[......{{{..((((((((..........))))))))......]]]]]..<<<<<<......}}}.>>>>>>.


>43783
     1  GAGCAAAGGGGCCAGCCTCAGGCCCCACAACAAACTGGGGCATTCCCAATTCAGCCATTTGTTCCTCAGGGTCAAGAGAAGCTGCAGCTAGGGAGGCTGCAGCTAGGGAGGCTGCTGCAA  120
-56.20  .......[[[[[[.{{{{{{]]]]]].........}}}}}}.[[[[[....{{{{..((((..((....)).))))...((((((((((.....)))))))))).]]]]]...}}}}...


>43784
     1  GAGCAAAGGGGCCAGCCTCAGGCCCCACAACAAACTGGGGCATTCCCAATTCAGCCATTTCCGAAGCTGCTGCAAGAGAAGCTGCAGCTAGGGAGGCTGCAGCTAGGGAGGCTGCTGCAA  120
-61.10  .......[[[[[[.{{{{{{]]]]]].........}}}}}}.[[[[[.....((((...(((..((((((.((.......)).))))))..))))))){{{{{..]]]]]...}}}}}..


>43785
     1  CAGTCCGAGAGAGGCGAAGAGACAATTGAAGAAAGATTTGAAATTACAGGAACCATGCGCAGGCTCGCTGACCAAAGTCTCCCACCGAACTTCTCCAGCCTTGAAAACACCCCGTCCCGA  120
-22.50  .....[[.{{{{{{]]..(((((..(((((......))))).....(((((.((.......)).)).)))......)))))....<<..}}}}}}((....))...((.....))..>>.


>43786
     1  CAGTCCGAGAGAGGCGAAGAGACAATTGAAGAAAGATTTGAAATTACAGGAACCATGCGCAGGCTCGCTGACCAAAGTCTCCCACCGAACTTCTCCCTTCCACCCACCACCCCGTCCCGA  120
-22.10  .....[[.{{{{{{]]..(((((..(((((......))))).....(((((.((.......)).)).)))......)))))....<<..}}}}}}..........((......))..>>.


>43787
     1  CAGTCCGAGAGAGGCGAAGAGACAATTGAAGAAAGATTTGAAATTACAGGAACCATGCGCAGGCTCGCTGACCAAAGTCTCCCACACCCCGAACATCTTCCACCCACCACCCCGTCCCGA  120
-19.00  .....[[.....{{]]..<<<<<..(((((......))))).....(((((.((.......)).)).))).}}...>>>>>.......................................


>43788
     1  CAGTCCGAGAGAGGCGAAGAGACAATTGAAGAAAGATTTGAAATTACAGGAACCATGCGCAGGCTCGCTGACGTCACCCGCCACCACCCCGAACATCTTCCACCCACCACCCCGTCCCGA  120
-19.30  ..[[[.......{{{{....]]]....<<<<<....((((......))))......((((((.....))).)))....}}}}.............>>>>>....................


>43789
     1  CAGTCCGAGAGAGGCGAAGAGACAATTGAAGAAAGATTTGAAATTACAGGAACCATGCGCCTCCCCACACACGTCACCCGCCACCACCCCGAACATCTTCCACCCACCACCCCGTCCCGA  120
-16.00  ..[[[.....{{{{{{....]]]....<<<<<....((((......)))).......}}}}}}........((.....))...............>>>>>....................


>43790
     1  CAGTCCGAGAGAGGCGAAGAGACAATTGAAGAAAGATTTGAAATTACACCTACCGTCTATCTCCCCACACACGTCACCCGCCACCACCCCGAACATCTTCCACCCACCACCCCGTCCCGA  120
-13.37  ......[[[[..{{{{...((((...............................)))).]]]]........<<.....}}}}.......>>.............................


>43791
     1  CAGTCCGAGAGAGGCGAAGAGACAATTGAAGAAAGAACCAATCCCACCCCTACCGTCTATCTCCCCACACACGTCACCCGCCACCACCCCGAACATCTTCCACCCACCACCCCGTCCCGA  120
-13.37  ......[[[[..{{{{...((((...............................)))).]]]]........<<.....}}}}.......>>.............................


>43792
     1  CAGTCCGAGAGAGGCGAAGAGACACCCACCCTCCCCACCAATCCCACCCCTACCGTCTATCTCCCCACACACGTCACCCGCCACCACCCCGAACATCTTCCACCCACCACCCCGTCCCGA  120
-13.37  ......[[[[..{{{{...((((...............................)))).]]]]........<<.....}}}}.......>>.............................


>43793
    1  CAGTCCGAGAGAGCCCAACAACCACCCACCCTCCCCACCAATCCCACCCCTACCGTCTATCTCCCCACACACGTCACCCGCCACCACCCCGAACATCTTCCACCCACCACCCCGTCCCGA  120
-2.72  .....[[.((((...............................................)))).......{{{.....]].........<<.....................}}}..>>.


>43794
    1  ATCCCCGCCCCAGCCCAACAACCACCCACCCTCCCCACCAATCCCACCCCTACCGTCTATCTCCCCACACACGTCACCCGCCACCACCCCGAACATCTTCCACCCACCACCCCGTCCCGA  120
-1.10  .......................................................................[[..{{.]].........<<......................}}..>>.


>43795
     1  CAGTCCGAGAGAGGCGAAGAGACAATTGAAGAAAGATTTGAAATTACAGGAACCATGCGCAGGCTCGCTGACCAAAGTCTCCCACCGAACTTCTCCAGCCTTGAAAACCCGTCAACACAC  120
-22.30  .....[[.{{{{{{]]..(((((..(((((......))))).....(((((.((.......)).)).)))......)))))....<<<.}}}}}}.....>>>.................


>43796
     1  CAGTCCGAGAGAGGCGAAGAGACAATTGAAGAAAGATTTGAAATTACAGGAACCATGCGCAGGCTCGCTGACCAAAGTCTCCCACCGAACTTCTCCACCCACACCCTTCCGTCAACACAC  120
-22.20  .....[[.{{{{{{]]..(((((..(((((......))))).....(((((.((.......)).)).)))......)))))....<<..}}}}}}..............>>.........


>43797
     1  CAGTCCGAGAGAGGCGAAGAGACAATTGAAGAAAGATTTGAAATTACAGGAACCATGCGCAGGCTCGCTGACCAAAGTCTCCCACCCACCACACCCACCCACACCCTTCCGTCAACACAC  120
-19.00  .....[[.....{{]]..<<<<<..(((((......))))).....(((((.((.......)).)).))).}}...>>>>>.......................................


>43798
     1  CAGTCCGAGAGAGGCGAAGAGACAATTGAAGAAAGATTTGAAATTACAGGAACCATGCGCAGGCTCGCTGACTTCCACACCCCTCCCACCACACCCACCCACACCCTTCCGTCAACACAC  120
-17.20  .....[[...{{{{]]....<<<..(((((......))))).......((((....(((......)))....)))).....}}}}.........................>>>.......


>43799
     1  CAGTCCGAGAGAGGCGAAGAGACAATTGAAGAAAGATTTGAAATTACAGGAACCATGCGCCCTCCCGCCCCCTTCCACACCCCTCCCACCACACCCACCCACACCCTTCCGTCAACACAC  120
-16.80  .....[[...{{{{]]....<<<..(((((......))))).......((((....(((......)))....)))).....}}}}.........................>>>.......


>43800
     1  CAGTCCGAGAGAGGCGAAGAGACAATTGAAGAAAGATTTGAAATTACAAGATCCATGCCTCCTCCCGCCCCCTTCCACACCCCTCCCACCACACCCACCCACACCCTTCCGTCAACACAC  120
-17.10  ..[[[.....{{{{{{....]]]....<<<<...(((((.........)))))..}}}}}}..........>>>>.............................................


>43801
     1  CAGTCCGAGAGAGGCGAAGAGACAATTGAAGAAAGAACCCCACCCTCCAGATCCATGCCTCCTCCCGCCCCCTTCCACACCCCTCCCACCACACCCACCCACACCCTTCCGTCAACACAC  120
-12.50  ..[[[.....{{{{{{....]]]....<<<<...((.........))........}}}}}}..........>>>>.............................................


>43802
     1  CAGTCCGAGAGAGGCGAAGAGACACCTAACCCCGCCACCCCACCCTCCAGATCCATGCCTCCTCCCGCCCCCTTCCACACCCCTCCCACCACACCCACCCACACCCTTCCGTCAACACAC  120
-11.67  ..((..(((.((((((..((...............................))..)))))))))..))....................................................


>43803
    1  CAGTCCGAGAGATCCACTCCCCCTCCTAACCCCGCCACCCCACCCTCCAGATCCATGCCTCCTCCCGCCCCCTTCCACACCCCTCCCACCACACCCACCCACACCCTTCCGTCAACACAC  120
-4.74  ......[[[.((((...................................))))...{{]]].....}}....................................................


>43804
    1  ATACCAGTCCACTCCACTCCCCCTCCTAACCCCGCCACCCCACCCTCCAGATCCATGCCTCCTCCCGCCCCCTTCCACACCCCTCCCACCACACCCACCCACACCCTTCCGTCAACACAC  120
-1.00  ................................................[[......{{]]......}}....................................................


>43805
     1  CAGTCCGAGAGAGGCGAAGAGACAATTGAAGAAAGATTTGAAATTACAGGAACCATGCGCAGGCTCGCTGACCAAAGTCTCCCACCGAACTTCTCCAGCCTTGAAAACGCTGCTGCAAGA  120
-24.50  .....[[.....{{]]..<<<<<..(((((......))))).....(((((.((.......)).)).))).}}...>>>>>....[[[.......{{{{.]]].....}}}}........


>43806
     1  CAGTCCGAGAGAGGCGAAGAGACAATTGAAGAAAGATTTGAAATTACAGGAACCATGCGCAGGCTCGCTGACCAAAGTCTCCCACCGAACTTCTCCGCAGCTAGGGAGGCTGCTGCAAGA  120
-31.90  .....[[.....{{]]..<<<<<..(((((......))))).....(((((.((.......)).)).))).}}...>>>>>........[[[[[[.{{{{{..]]]]]]..}}}}}....


>43807
     1  CAGTCCGAGAGAGGCGAAGAGACAATTGAAGAAAGATTTGAAATTACAGGAACCATGCGCAGGCTCGCTGACCAAAGTCTCCCAGCTAGGGAGGCTGCAGCTAGGGAGGCTGCTGCAAGA  120
-37.70  .....[[.....{{]].......((((..(((....)))..)))).......}}.(((((((.(((.(((.....((((((((.....)))))))).....))).))).)))).)))...


>43808
     1  CAGTCCGAGAGAGGCGAAGAGACAATTGAAGAAAGATTTGAAATTACAGGAACCATGCGCAGGCTCGCTGACAGAGAAGCTGCAGCTAGGGAGGCTGCAGCTAGGGAGGCTGCTGCAAGA  120
-38.50  .....[[.....{{]].......((((..(((....)))..)))).......}}.(((((((.(((.((........((((((((((.....)))))))))))).))).)))).)))...


>43809
     1  CAGTCCGAGAGAGGCGAAGAGACAATTGAAGAAAGATTTGAAATTACAGGAACCATGCGCGAAGCTGCTGCAAGAGAAGCTGCAGCTAGGGAGGCTGCAGCTAGGGAGGCTGCTGCAAGA  120
-33.30  ..[[[........{{{....]]]..(((((......)))))...........<<...}}}..((((((.((.......)).))))))..>>..((.((((((.....)))))).))....


>43810
     1  CAGAACGCCTCCAGGCCTTGCAACACTTGGTCCGGAAGGCCCTGGAGGCAGGCCATATCGAACCCTACACCGGGCCAGGAAATAACCCAGTATTCCCAGTTAAAAAAGACCCACCTACAG  120
-41.70  .[[...{{{{{{{{{.]].......<<<<<<<<<<.....}}}}}}}}}(((...........)))...>>>>>>>>>>...................(((......)))..........


>43811
     1  CAGAACGCCTCCAGGCCTTGCAACACTTGGTCCGGAAGGCCCTGGAGGCAGGCCATATCGAACCCTACACCGGGCCAGGAAATAACCCAGTATTCCCCATCCCTGATTACCCACCTACAG  120
-43.60  .[[...{{{{{{{{{.]].......<<<<<<<<<<.....}}}}}}}}}(((...........)))...>>>>>>>>>>.[[[[...{{{]]]]........}}}...............


>43812
     1  CAGAACGCCTCCAGGCCTTGCAACACTTGGTCCGGAAGGCCCTGGAGGCAGGCCATATCGAACCCTACACCGGGCCAGGAAATACCGATCCCCCAACCATCCCTGATTACCCACCTACAG  120
-41.60  ......[[[[[[[[[..........{{{{{{{{{{.....]]]]]]]]].......<<<<.........}}}}}}}}}}......>>>>...............................


>43813
     1  CAGAACGCCTCCAGGCCTTGCAACACTTGGTCCGGAAGGCCCTGGAGGCAGGCCATATCGAACCCTACACCGAACCTCAAACATCCGATCCCCCAACCATCCCTGATTACCCACCTACAG  120
-28.00  [[[...(((((((((((((...((.....))....)))).))))))))){{{....((((.........................)))).............]]]........}}}....


>43814
     1  CAGAACGCCTCCAGGCCTTGCAACACTTGGTCCGGAAGGCCCTGGAGGCAGGCCATATCGCACAAACCCACCAACCTCAAACATCCGATCCCCCAACCATCCCTGATTACCCACCTACAG  120
-27.90  .[[...{{{{{{{{{.]]........<<<<<((....)).}}}}}}}}}..((......))........>>>>>..............................................


>43815
     1  CAGAACGCCTCCAGGCCTTGCAACACTTGGTCCGGAAGGCCCTGGAGGGTTACAACCCATCACAAACCCACCAACCTCAAACATCCGATCCCCCAACCATCCCTGATTACCCACCTACAG  120
-23.80  ......[[.....{{{{{.]]...........<<<<}}}}}.(((.(((((.............))))).)))..........>>>>.................................


>43816
     1  CAGAACGCCTCCAGGCCTTGCAACACTTGGTCCGGACATCGACCTCCCGTTACAACCCATCACAAACCCACCAACCTCAAACATCCGATCCCCCAACCATCCCTGATTACCCACCTACAG  120
-13.29  .[[........{{{{.]].........((((..((..((((............................................))))..))..))))..}}}}...............


>43817
    1  CAGAACGCCTCCAGGCCTTGCAACTCCCCATCCCATCATCGACCTCCCGTTACAACCCATCACAAACCCACCAACCTCAAACATCCGATCCCCCAACCATCCCTGATTACCCACCTACAG  120
-4.90  .[[...{{]]...<<....}}......>>........[[[[.......(((............................))){{{]]]]...............}}}.............


>43818
    1  CAGAACGCCTCCTATATCGCCCTCTCCCCATCCCATCATCGACCTCCCGTTACAACCCATCACAAACCCACCAACCTCAAACATCCGATCCCCCAACCATCCCTGATTACCCACCTACAG  120
-1.90  .[[...{{]]........}}.................[[[[.......(((............................))){{{]]]]...............}}}.............


>43819
    1  AACCAGACCTTCTATATCGCCCTCTCCCCATCCCATCATCGACCTCCCGTTACAACCCATCACAAACCCACCAACCTCAAACATCCGATCCCCCAACCATCCCTGATTACCCACCTACAG  120
-0.60  .....................................[[[[.......(((............................))){{{]]]]...............}}}.............


>43820
     1  CAGAACGCCTCCAGGCCTTGCAACACTTGGTCCGGAAGGCCCTGGAGGCAGGCCATATCGAACCCTACACCGGGCCAGGAAATAACCCAGTATTCCCAGTTAAAAAAGACCCCGTCCCGA  120
-42.30  .[[...{{{{{{{{{.]].......<<<<<<<<<<.....}}}}}}}}}(((...........)))...>>>>>>>>>>............................(((...)))....


>43821
     1  CAGAACGCCTCCAGGCCTTGCAACACTTGGTCCGGAAGGCCCTGGAGGCAGGCCATATCGAACCCTACACCGGGCCAGGAAATAACCCAGTATTCCCTTCCACCCACCACCCCGTCCCGA  120
-41.60  .[[...{{{{{{{{{.]].......<<<<<<<<<<.....}}}}}}}}}(((...........)))...>>>>>>>>>>.........................................


>43822
     1  CAGAACGCCTCCAGGCCTTGCAACACTTGGTCCGGAAGGCCCTGGAGGCAGGCCATATCGAACCCTACACCGGGCCAGGAAATACACCCCGAACATCTTCCACCCACCACCCCGTCCCGA  120
-41.60  .[[...{{{{{{{{{.]].......<<<<<<<<<<.....}}}}}}}}}(((...........)))...>>>>>>>>>>.........................................


>43823
     1  CAGAACGCCTCCAGGCCTTGCAACACTTGGTCCGGAAGGCCCTGGAGGCAGGCCATATCGAACCCTACACCGGTCACCCGCCACCACCCCGAACATCTTCCACCCACCACCCCGTCCCGA  120
-33.70  ......[[[[[[[[[....((........))..{{{{{{.]]]]]]]]].(((...((((..........)))).....))).......<<....}}}}}}....((......))..>>.


>43824
     1  CAGAACGCCTCCAGGCCTTGCAACACTTGGTCCGGAAGGCCCTGGAGGCAGGCCATATCGCTCCCCACACACGTCACCCGCCACCACCCCGAACATCTTCCACCCACCACCCCGTCCCGA  120
-31.90  ......[[[[[[[[[....((........))..{{{{{{.]]]]]]]]].(((.....((...........))......))).......<<....}}}}}}....((......))..>>.


>43825
     1  CAGAACGCCTCCAGGCCTTGCAACACTTGGTCCGGAAGGCCCTGGAGGCCTACCGTCTATCTCCCCACACACGTCACCCGCCACCACCCCGAACATCTTCCACCCACCACCCCGTCCCGA  120
-26.90  ......[[[[[[[[[....((........))..{{{{{{.]]]]]]]]]....(((..............)))................<<....}}}}}}....((......))..>>.


>43826
     1  CAGAACGCCTCCAGGCCTTGCAACACTTGGTCCGGAACCAATCCCACCCCTACCGTCTATCTCCCCACACACGTCACCCGCCACCACCCCGAACATCTTCCACCCACCACCCCGTCCCGA  120
-12.00  ..[[..{{{]]..}}}..........[[[[[.{{{.]]]]]...........}}}................[[..{{.]].........<<......................}}..>>.


>43827
    1  CAGAACGCCTCCAGGCCTTGCAACCCCCCACTCCCCACCAATCCCACCCCTACCGTCTATCTCCCCACACACGTCACCCGCCACCACCCCGAACATCTTCCACCCACCACCCCGTCCCGA  120
-5.40  .[[...{{]]...<<....}}......>>..........................................[[..{{.]].........<<......................}}..>>.


>43828
    1  CAGAACGCCTCCACCCAACAACCACCCCCACTCCCCACCAATCCCACCCCTACCGTCTATCTCCCCACACACGTCACCCGCCACCACCCCGAACATCTTCCACCCACCACCCCGTCCCGA  120
-1.10  .......................................................................[[..{{.]].........<<......................}}..>>.


>43829
    1  ATCCCCGCCTTCACCCAACAACCACCCCCACTCCCCACCAATCCCACCCCTACCGTCTATCTCCCCACACACGTCACCCGCCACCACCCCGAACATCTTCCACCCACCACCCCGTCCCGA  120
-1.10  .......................................................................[[..{{.]].........<<......................}}..>>.


>43830
     1  CAGAACGCCTCCAGGCCTTGCAACACTTGGTCCGGAAGGCCCTGGAGGCAGGCCATATCGAACCCTACACCGGGCCAGGAAATAACCCAGTATTCCCAGTTAAAAAAGAGGCTGCTGCAA  120
-46.30  .[[...{{{{{{{{{.]].......<<<<<<<<<<.....}}}}}}}}}(((...........)))...>>>>>>>>>>........(((((...((..((....))..)).)))))...


>43831
     1  CAGAACGCCTCCAGGCCTTGCAACACTTGGTCCGGAAGGCCCTGGAGGCAGGCCATATCGAACCCTACACCGGGCCAGGAAATAACCCAGTATTCCCTGCAGCTAGGGAGGCTGCTGCAA  120
-56.30  .[[...{{{{{{{{{.]].......<<<<<<<<<<.....}}}}}}}}}(((...........)))...>>>>>>>>>>.[[[[.{{{..]]]]...<<<<<<..}}}.....>>>>>>.


>43832
     1  CAGAACGCCTCCAGGCCTTGCAACACTTGGTCCGGAAGGCCCTGGAGGCAGGCCATATCGAACCCTACACCGGGCCAGGAAATACAGCTAGGGAGGCTGCAGCTAGGGAGGCTGCTGCAA  120
-57.60  ......[[[[[[[[[..........{{{{{{{{{{.....]]]]]]]]].............<<<<<..}}}}}}}}}}.........>>>>>..((.((((((.....)))))).))..


>43833
     1  CAGAACGCCTCCAGGCCTTGCAACACTTGGTCCGGAAGGCCCTGGAGGCAGGCCATATCGAACCCTACACCGCAAGAGAAGCTGCAGCTAGGGAGGCTGCAGCTAGGGAGGCTGCTGCAA  120
-51.50  ..[[..(((((((((((((...((.....))....)))).))))))))).{{{{...]]............<<<.....((((((((((.....)))))))))).....}}}}..>>>..


>43834
     1  CAGAACGCCTCCAGGCCTTGCAACACTTGGTCCGGAAGGCCCTGGAGGCAGGCCATATCGCCGAAGCTGCTGCAAGAGAAGCTGCAGCTAGGGAGGCTGCAGCTAGGGAGGCTGCTGCAA  120
-57.40  ......[[[[[[[[[.{{{{{{.........((....)).]]]]]]]]].(((......)))..<<<<..}}}}}}...((((((((((.....)))))))))).....>>>>.......


>43835
     1  GGGAAGATCTGGCCTTCCTACAAGGGAAGGCCAGGGAATTTTCTTCAGAGCAGACCAGAGCCAACAGCCCCACCAGAAGAGAGCTTCAGGTCTGGGGTAGAGACAACAACCCACCTACAG  120
-45.80  [[[[[[[[.((((((((((....)))))))))){{{.]]]]]]]]....((........)).....((((((((.((((....)))).)))..)))))..<<.......}}}..>>....


>43836
     1  GGGAAGATCTGGCCTTCCTACAAGGGAAGGCCAGGGAATTTTCTTCAGAGCAGACCAGAGCCAACAGCCCCACCAGAAGAGAGCTTCAGGTCTGGGCCATCCCTGATTACCCACCTACAG  120
-46.60  [[[[[[[[.((((((((((....)))))))))){{{.]]]]]]]]....((........)).....((((.(((.((((....)))).)))..)))).....<<<....}}}.....>>>


>43837
     1  GGGAAGATCTGGCCTTCCTACAAGGGAAGGCCAGGGAATTTTCTTCAGAGCAGACCAGAGCCAACAGCCCCACCAGAAGAGAGCCCGATCCCCCAACCATCCCTGATTACCCACCTACAG  120
-35.50  [[[....((((((((((((....))))))))))))...((((((((.............................))))))))...{{{{.]]]..........}}}}............


>43838
     1  GGGAAGATCTGGCCTTCCTACAAGGGAAGGCCAGGGAATTTTCTTCAGAGCAGACCAGAGCCAACAGCCCCAAACCTCAAACATCCGATCCCCCAACCATCCCTGATTACCCACCTACAG  120
-31.20  [[[[[[[[.((((((((((....)))))))))){{{.]]]]]]]]....((........))...<<<.........((........))...}}}........>>>...............


>43839
     1  GGGAAGATCTGGCCTTCCTACAAGGGAAGGCCAGGGAATTTTCTTCAGAGCAGACCAGAGCACAAACCCACCAACCTCAAACATCCGATCCCCCAACCATCCCTGATTACCCACCTACAG  120
-30.60  [[[[[[[[.((((((((((....)))))))))){{{.]]]]]]]].....<<<....(((...............))).............}}}........>>>...............


>43840
     1  GGGAAGATCTGGCCTTCCTACAAGGGAAGGCCAGGGAATTTTCTTCAGGTTACAACCCATCACAAACCCACCAACCTCAAACATCCGATCCCCCAACCATCCCTGATTACCCACCTACAG  120
-31.80  [[[[[[[[.((((((((((....)))))))))){{{.]]]]]]]]..<<<<....}}}......>>>>....................................................


>43841
     1  GGGAAGATCTGGCCTTCCTACAAGGGAAGGCCAGGGCATCGACCTCCCGTTACAACCCATCACAAACCCACCAACCTCAAACATCCGATCCCCCAACCATCCCTGATTACCCACCTACAG  120
-29.69  [[[[[[...{{{{]]]]]]...<<<<<..}}}}(((.((((............................................)))).)))......>>>>>................


>43842
     1  GGGAAGATCTGGCCTTCCTACAAGTCCCCATCCCATCATCGACCTCCCGTTACAACCCATCACAAACCCACCAACCTCAAACATCCGATCCCCCAACCATCCCTGATTACCCACCTACAG  120
-14.00  [[[[[[...{{{.]]]]]]....<<<......}}}.....>>>.............................................................................


>43843
    1  GGGAAGATCTGGTATATCGCCCTCTCCCCATCCCATCATCGACCTCCCGTTACAACCCATCACAAACCCACCAACCTCAAACATCCGATCCCCCAACCATCCCTGATTACCCACCTACAG  120
-9.00  (((.(((...(((.....))).))).)))........[[[[.......(((............................))){{{]]]]...............}}}.............


>43844
    1  AACCAGACCTTCTATATCGCCCTCTCCCCATCCCATCATCGACCTCCCGTTACAACCCATCACAAACCCACCAACCTCAAACATCCGATCCCCCAACCATCCCTGATTACCCACCTACAG  120
-0.60  .....................................[[[[.......(((............................))){{{]]]]...............}}}.............


>43845
     1  GGGAAGATCTGGCCTTCCTACAAGGGAAGGCCAGGGAATTTTCTTCAGAGCAGACCAGAGCCAACAGCCCCACCAGAAGAGAGCTTCAGGTCTGGGGTAGAGACAACAACCCCGTCCCGA  120
-46.40  [[[....((((((((((((....))))))))))))...{{{{{{{{...((........)).......]]]....}}}}}}}}......[[[.{{{{{...]]]....}}}}}.......


>43846
     1  GGGAAGATCTGGCCTTCCTACAAGGGAAGGCCAGGGAATTTTCTTCAGAGCAGACCAGAGCCAACAGCCCCACCAGAAGAGAGCTTCAGGTCTGGGCTTCCACCCACCACCCCGTCCCGA  120
-45.00  [[[[[[[[.((((((((((....)))))))))){{{.]]]]]]]]....((........))....(((((.(((.((((....)))).)))..)))))....}}}...............


>43847
     1  GGGAAGATCTGGCCTTCCTACAAGGGAAGGCCAGGGAATTTTCTTCAGAGCAGACCAGAGCCAACAGCCCCACCAGAAGAGAGCCACCCCGAACATCTTCCACCCACCACCCCGTCCCGA  120
-36.10  [[[.....(((((((((((....))))))))))).(((.....)))...((........)).....{{]]]....<<<<<..}}...........>>>>>....................


>43848
     1  GGGAAGATCTGGCCTTCCTACAAGGGAAGGCCAGGGAATTTTCTTCAGAGCAGACCAGAGCCAACAGCCCCAGTCACCCGCCACCACCCCGAACATCTTCCACCCACCACCCCGTCCCGA  120
-33.20  .[[[[[[[.((((((((((....)))))))))){{{{...(((....)))..(((....((.....))....)))...((.........))...]]]]]]].............}}}}..


>43849
     1  GGGAAGATCTGGCCTTCCTACAAGGGAAGGCCAGGGAATTTTCTTCAGAGCAGACCAGAGCTCCCCACACACGTCACCCGCCACCACCCCGAACATCTTCCACCCACCACCCCGTCCCGA  120
-35.70  .[[[[[[[.((((((((((....)))))))))){{{{..........((((........))))........((.....))..............]]]]]]].............}}}}..


>43850
     1  GGGAAGATCTGGCCTTCCTACAAGGGAAGGCCAGGGAATTTTCTTCAGCCTACCGTCTATCTCCCCACACACGTCACCCGCCACCACCCCGAACATCTTCCACCCACCACCCCGTCCCGA  120
-29.90  .[[[[[[[.((((((((((....)))))))))){{{{..........((....(((..............)))......)).............]]]]]]].............}}}}..


>43851
     1  GGGAAGATCTGGCCTTCCTACAAGGGAAGGCCAGGGACCAATCCCACCCCTACCGTCTATCTCCCCACACACGTCACCCGCCACCACCCCGAACATCTTCCACCCACCACCCCGTCCCGA  120
-31.60  .[[[[[[[.((((((((((....)))))))))){{{{{...............(((..............))).....((.........))...]]]]]]]............}}}}}..


>43852
     1  GGGAAGATCTGGCCTTCCTACAAGCCCCCACTCCCCACCAATCCCACCCCTACCGTCTATCTCCCCACACACGTCACCCGCCACCACCCCGAACATCTTCCACCCACCACCCCGTCCCGA  120
-15.00  [[[[[[....{{{]]]]]]....}}}.............................................[[..{{.]].........<<......................}}..>>.


>43853
    1  GGGAAGATCTGGACCCAACAACCACCCCCACTCCCCACCAATCCCACCCCTACCGTCTATCTCCCCACACACGTCACCCGCCACCACCCCGAACATCTTCCACCCACCACCCCGTCCCGA  120
-9.19  (((.((((..((((........................................)))))))).))).....[[..{{.]].........<<......................}}..>>.


>43854
    1  ATCCCCGCCTTCACCCAACAACCACCCCCACTCCCCACCAATCCCACCCCTACCGTCTATCTCCCCACACACGTCACCCGCCACCACCCCGAACATCTTCCACCCACCACCCCGTCCCGA  120
-1.10  .......................................................................[[..{{.]].........<<......................}}..>>.


>43855
     1  GGGAAGATCTGGCCTTCCTACAAGGGAAGGCCAGGGAATTTTCTTCAGAGCAGACCAGAGCCAACAGCCCCACCAGAAGAGAGCTTCAGGTCTGGGGTAGAGACAACAAGGCTGCTGCAA  120
-50.90  ..[[[[[.(((((((((((....))))))))))){{.....]]]]]...<<<<.}}..((((....((((((((.((((....)))).)))..)))))...........)))).>>>>..


>43856
     1  GGGAAGATCTGGCCTTCCTACAAGGGAAGGCCAGGGAATTTTCTTCAGAGCAGACCAGAGCCAACAGCCCCACCAGAAGAGAGCTTCAGGTCTGGGCTGCAGCTAGGGAGGCTGCTGCAA  120
-56.10  ..(((((((((((((((((....))))))))))))......)))))..(((((.((..(((...((((((.(((.((((....)))).)))..))))))..)))..))...)))))....


>43857
     1  GGGAAGATCTGGCCTTCCTACAAGGGAAGGCCAGGGAATTTTCTTCAGAGCAGACCAGAGCCAACAGCCCCACCAGAAGAGAGCCAGCTAGGGAGGCTGCAGCTAGGGAGGCTGCTGCAA  120
-49.70  [[[....((((((((((((....))))))))))))...{{{{{{{{...((........))......]]]..<<.}}}}}}}}.......>>...((.((((((.....)))))).))..


>43858
     1  GGGAAGATCTGGCCTTCCTACAAGGGAAGGCCAGGGAATTTTCTTCAGAGCAGACCAGAGCCAACAGCCCCACAAGAGAAGCTGCAGCTAGGGAGGCTGCAGCTAGGGAGGCTGCTGCAA  120
-56.90  ..[[[[[.(((((((((((....))))))))))){{.....]]]]]...<<<<.}}.........((((((........((((((((((.....))))))))))..)).)))).>>>>..


>43859
     1  GGGAAGATCTGGCCTTCCTACAAGGGAAGGCCAGGGAATTTTCTTCAGAGCAGACCAGAGCCGAAGCTGCTGCAAGAGAAGCTGCAGCTAGGGAGGCTGCAGCTAGGGAGGCTGCTGCAA  120
-57.70  [[.((((((((((((((((....))))))))))))......))))...{{{{{.]]..<<<<....}}}}}........((((((((((.....)))))))))).....>>>>.......


>43860
     1  CAGCTGGGCCTTCTGGTCGTGTTCTTGGCCACCCAGGAGGTCCTTCGCAAGAGGTGGACAGCCAAGATCAGCATGCCAGCTATACTGATTGCTCTGCTAGTCCTGGTGACCCACCTACAG  120
-48.50  ..[[.(((((((((((..(((........)))))))))))))).{{]]...<<<<<<...((((.(((.((((.(((((.....)))...))..)))).))).))))}}.>>>>>>....


>43861
     1  CAGCTGGGCCTTCTGGTCGTGTTCTTGGCCACCCAGGAGGTCCTTCGCAAGAGGTGGACAGCCAAGATCAGCATGCCAGCTATACTGATTGCTCTGCCATCCCTGATTACCCACCTACAG  120
-46.10  .....[[[[[[[[[[[......{{{{{{{...]]]]]]]]]]]........<<<<<<...}}}}}}}((((...((.(((..........)))..)).....))))....>>>>>>....


>43862
     1  CAGCTGGGCCTTCTGGTCGTGTTCTTGGCCACCCAGGAGGTCCTTCGCAAGAGGTGGACAGCCAAGATCAGCATGCCAGCTATACCGATCCCCCAACCATCCCTGATTACCCACCTACAG  120
-43.40  .....[[[[[[[[[[[......{{{{{{{...]]]]]]]]]]]........<<<<<<...}}}}}}}..(((......))).....((((..............))))..>>>>>>....


>43863
     1  CAGCTGGGCCTTCTGGTCGTGTTCTTGGCCACCCAGGAGGTCCTTCGCAAGAGGTGGACAGCCAAGATCAGCAACCTCAAACATCCGATCCCCCAACCATCCCTGATTACCCACCTACAG  120
-41.07  .....[[[[[[[[[[[......{{{{{{{...]]]]]]]]]]]........<<<<<<...}}}}}}}((((...............................))))....>>>>>>....


>43864
     1  CAGCTGGGCCTTCTGGTCGTGTTCTTGGCCACCCAGGAGGTCCTTCGCAAGAGGTGGACACACAAACCCACCAACCTCAAACATCCGATCCCCCAACCATCCCTGATTACCCACCTACAG  120
-32.90  .....[[[[[[[[[[[..{{{{..........]]]]]]]]]]].........<<<<<..}}}}....>>>>>................................................


>43865
     1  CAGCTGGGCCTTCTGGTCGTGTTCTTGGCCACCCAGGAGGTCCTTCGCGTTACAACCCATCACAAACCCACCAACCTCAAACATCCGATCCCCCAACCATCCCTGATTACCCACCTACAG  120
-22.70  .....[[[[[[[[[[[.{{{{...........]]]]]]]]]]]..}}}}.......................................................................


>43866
     1  CAGCTGGGCCTTCTGGTCGTGTTCTTGGCCACCCAGCATCGACCTCCCGTTACAACCCATCACAAACCCACCAACCTCAAACATCCGATCCCCCAACCATCCCTGATTACCCACCTACAG  120
-17.20  ..((((((.....((((((......))))))))))))...................................................................................


>43867
     1  CAGCTGGGCCTTCTGGTCGTGTTCTCCCCATCCCATCATCGACCTCCCGTTACAACCCATCACAAACCCACCAACCTCAAACATCCGATCCCCCAACCATCCCTGATTACCCACCTACAG  120
-13.00  .[[.{{{{.]]...<<<<<.......}}}}.........>>>>>............................................................................


>43868
    1  CAGCTGGGCCTTTATATCGCCCTCTCCCCATCCCATCATCGACCTCCCGTTACAACCCATCACAAACCCACCAACCTCAAACATCCGATCCCCCAACCATCCCTGATTACCCACCTACAG  120
-7.90  .[[..{{{{]].......}}}}...............[[[[.......(((............................))){{{]]]]...............}}}.............


>43869
     1  CAGCTGGGCCTTCTGGTCGTGTTCTTGGCCACCCAGGAGGTCCTTCGCAAGAGGTGGACAGCCAAGATCAGCATGCCAGCTATACTGATTGCTCTGCTAGTCCTGGTGACCCCGTCCCGA  120
-45.30  .....[[[[[[[[[[[......{{{{{{{...]]]]]]]]]]].((....))...<<<<.}}}}}}}..((((.(((((.....)))...))..)))).>>>>.((.(((...)))))..


>43870
     1  CAGCTGGGCCTTCTGGTCGTGTTCTTGGCCACCCAGGAGGTCCTTCGCAAGAGGTGGACAGCCAAGATCAGCATGCCAGCTATACTGATTGCTCTGCTTCCACCCACCACCCCGTCCCGA  120
-46.10  .....[[[[[[[[[[[......{{{{{{{...]]]]]]]]]]].........<<<<<...}}}}}}}..((((.(((((.....)))...))..)))).....>>>>>............


>43871
     1  CAGCTGGGCCTTCTGGTCGTGTTCTTGGCCACCCAGGAGGTCCTTCGCAAGAGGTGGACAGCCAAGATCAGCATGCCAGCTATACACCCCGAACATCTTCCACCCACCACCCCGTCCCGA  120
-41.50  .....[[[[[[[[[[[......{{{{{{{...]]]]]]]]]]].........<<<<<...}}}}}}}..(((......))).........(((....)))...>>>>>............


>43872
     1  CAGCTGGGCCTTCTGGTCGTGTTCTTGGCCACCCAGGAGGTCCTTCGCAAGAGGTGGACAGCCAAGATCAGCGTCACCCGCCACCACCCCGAACATCTTCCACCCACCACCCCGTCCCGA  120
-42.70  .....[[[[[[[[[[[......{{{{{{{...]]]]]]]]]]].........<<<<<...}}}}}}}...(((.....)))..>>>>>................................


>43873
     1  CAGCTGGGCCTTCTGGTCGTGTTCTTGGCCACCCAGGAGGTCCTTCGCAAGAGGTGGACACTCCCCACACACGTCACCCGCCACCACCCCGAACATCTTCCACCCACCACCCCGTCCCGA  120
-35.40  ..[[.{{{{{{{{{{{..]]..<<<<<.....}}}}}}}}}}}....>>>>>[[[[[.........((....))....{{]]]]]....<<.....................}}...>>.


>43874
     1  CAGCTGGGCCTTCTGGTCGTGTTCTTGGCCACCCAGGAGGTCCTTCGCCCTACCGTCTATCTCCCCACACACGTCACCCGCCACCACCCCGAACATCTTCCACCCACCACCCCGTCCCGA  120
-24.40  .....[[[[[[[[[[[.{{{{{..........]]]]]]]]]]]..........<<.............}}}}}.....>>........................................


>43875
     1  CAGCTGGGCCTTCTGGTCGTGTTCTTGGCCACCCAGACCAATCCCACCCCTACCGTCTATCTCCCCACACACGTCACCCGCCACCACCCCGAACATCTTCCACCCACCACCCCGTCCCGA  120
-18.70  .[[..{{{.]]..<<<<(((((...(((......((((................))))......))).)))))...}}}...>>>>..................................


>43876
     1  CAGCTGGGCCTTCTGGTCGTGTTCCCCCCACTCCCCACCAATCCCACCCCTACCGTCTATCTCCCCACACACGTCACCCGCCACCACCCCGAACATCTTCCACCCACCACCCCGTCCCGA  120
-11.54  .[[..{{{.]]..<<<<(((((..............................................)))))...}}}...>>>>..................................


>43877
    1  CAGCTGGGCCTTACCCAACAACCACCCCCACTCCCCACCAATCCCACCCCTACCGTCTATCTCCCCACACACGTCACCCGCCACCACCCCGAACATCTTCCACCCACCACCCCGTCCCGA  120
-6.50  .[[.{{{{.]]..}}}}......................................................[[..{{.]].........<<......................}}..>>.


>43878
    1  ATCCCCGCCTTCACCCAACAACCACCCCCACTCCCCACCAATCCCACCCCTACCGTCTATCTCCCCACACACGTCACCCGCCACCACCCCGAACATCTTCCACCCACCACCCCGTCCCGA  120
-1.10  .......................................................................[[..{{.]].........<<......................}}..>>.


>43879
     1  CAGCTGGGCCTTCTGGTCGTGTTCTTGGCCACCCAGGAGGTCCTTCGCAAGAGGTGGACAGCCAAGATCAGCATGCCAGCTATACTGATTGCTCTGCTAGTCCTGGTGAGGCTGCTGCAA  120
-49.20  ..[[.{{{{{{{{{{{..]]..<<<<<<<...}}}}}}}}}}}(((((.....)))))..>>>>>>>.(((((.(((.((((....((((((...)).)))).))))..))))))))...


>43880
     1  CAGCTGGGCCTTCTGGTCGTGTTCTTGGCCACCCAGGAGGTCCTTCGCAAGAGGTGGACAGCCAAGATCAGCATGCCAGCTATACTGATTGCTCTGCTGCAGCTAGGGAGGCTGCTGCAA  120
-50.80  ..[[.{{{{{{{{{{{..]]..<<<<<<<...}}}}}}}}}}}(((((.....)))))..>>>>>>>..((((...(((.....)))..)))).(((.((((((.....)))))).))).


>43881
     1  CAGCTGGGCCTTCTGGTCGTGTTCTTGGCCACCCAGGAGGTCCTTCGCAAGAGGTGGACAGCCAAGATCAGCATGCCAGCTATACAGCTAGGGAGGCTGCAGCTAGGGAGGCTGCTGCAA  120
-53.90  ..[[.{{{{{{{{{{{..]]..<<<<<<<...}}}}}}}}}}}(((((.....)))))..>>>>>>>.(((((.(((((((...(((((.....))))).)))).....))))))))...


>43882
     1  CAGCTGGGCCTTCTGGTCGTGTTCTTGGCCACCCAGGAGGTCCTTCGCAAGAGGTGGACAGCCAAGATCAGCCAAGAGAAGCTGCAGCTAGGGAGGCTGCAGCTAGGGAGGCTGCTGCAA  120
-61.50  .....[[[[[[[[[[[.....{{{{{{{{...]]]]]]]]]]]..(((.....)))..<<<<<.......}}}}}}}}.((((((((((.....)))))))))).....>>>>>......


>43883
     1  CAGCTGGGCCTTCTGGTCGTGTTCTTGGCCACCCAGGAGGTCCTTCGCAAGAGGTGGACACCGAAGCTGCTGCAAGAGAAGCTGCAGCTAGGGAGGCTGCAGCTAGGGAGGCTGCTGCAA  120
-56.10  .....[[[[[[[[[[[.((......)).{{{{]]]]]]]]]]]...<<.....}}}}...((..((((((.((.......)).))))))..))..>>((((((.((.....)))))))).


>43884
     1  GAAGTTCACTCCCATCTCCCAGCTTTTATACTCACACTTTTCTCGCCGCGGGGCTCTATGGCTCCAGGCGATTGGTTGTTTGCAGGTGTTGTTTTACTTGCTCTCTTGCTCTGTCGTTCT  120
-29.60  [[[[[..............{{{{{...........]]]]]..(((((..((((((....)))))).)))))..}}}}}...(((((((......)))))))...................


>43885
     1  GAAGTTAACTCCCATCTCCCAGCTTTTATACTCACACTTTTCTCGCCGCGGGGCTCTATGGCTCCAGGCGATTGGTTGTTTGCAGGTGTTGTTTTACTTGCTCTCTTGCTCTGTCGTTCT  120
-29.80  [[[[[[............{{]]]]]].......<<<......(((((..((((((....)))))).)))))..}}......(((((((......)))))))..........>>>......


>43886
     1  GAAGTTTCCTCCCATCTCCCAGCTTTTATACTCACACTTTTCTCGCCGCGGGGCTCTATGGCTCCAGGCGATTGGTTGTTTGCAGGTGTTGTTTTACTTGCTCTCTTGCTCTGTCGTTCT  120
-29.60  [[[[[..............{{{{{...........]]]]]..(((((..((((((....)))))).)))))..}}}}}...(((((((......)))))))...................


>43887
     1  GAAGTTTACTCCCATCTCCCAGCTTTTATACTCACACTTTTCTCGCCGCGGGGCTCTATGGCTCCAGGCGATTGGTTGTTTGCAGGTGTTGTTTTACTTGCTCTCTTGCTCTGTCGTTCT  120
-29.60  [[[[[..............{{{{{...........]]]]]..(((((..((((((....)))))).)))))..}}}}}...(((((((......)))))))...................


>43888
     1  GAAGTTTACTCCCATCTCCCAGCTTTTATACTCACACTTTTCTCGCCGCGGGGCTCTATGGCTCCAGGCGATTGGTTGTTTGCAGGTGTTGTTTTACTTGCTCTCTTGCTCTGTCGTTCT  120
-29.60  [[[[[..............{{{{{...........]]]]]..(((((..((((((....)))))).)))))..}}}}}...(((((((......)))))))...................


>43889
     1  GAAGTTTAATCCCATCTCCCAGCTTTTATACTCACACTTTTCTCGCCGCGGGGCTCTATGGCTCCAGGCGATTGGTTGTTTGCAGGTGTTGTTTTACTTGCTCTCTTGCTCTGTCGTTCT  120
-29.60  [[[[[..............{{{{{...........]]]]]..(((((..((((((....)))))).)))))..}}}}}...(((((((......)))))))...................


>43890
     1  GAAGTTTACCCCCATCTCCCAGCTTTTATACTCACACTTTTCTCGCCGCGGGGCTCTATGGCTCCAGGCGATTGGTTGTTTGCAGGTGTTGTTTTACTTGCTCTCTTGCTCTGTCGTTCT  120
-29.60  [[[[[..............{{{{{...........]]]]]..(((((..((((((....)))))).)))))..}}}}}...(((((((......)))))))...................


>43891
     1  GAAGTTTACACCCATCTCCCAGCTTTTATACTCACACTTTTCTCGCCGCGGGGCTCTATGGCTCCAGGCGATTGGTTGTTTGCAGGTGTTGTTTTACTTGCTCTCTTGCTCTGTCGTTCT  120
-29.60  [[[[[..............{{{{{...........]]]]]..(((((..((((((....)))))).)))))..}}}}}...(((((((......)))))))...................


>43892
     1  GAAGTTTACTCCCATCTCCCAGCTTTTATACTCACACTTTTCTCGCCGCGGGGCTCTATGGCTCCAGGCGATTGGTTGTTTGCAGGTGTTGTTTTACTTGCTCTCTTGCTCTGTCGTTCT  120
-29.60  [[[[[..............{{{{{...........]]]]]..(((((..((((((....)))))).)))))..}}}}}...(((((((......)))))))...................


>43893
     1  GAAGTTTACTACCATCTCCCAGCTTTTATACTCACACTTTTCTCGCCGCGGGGCTCTATGGCTCCAGGCGATTGGTTGTTTGCAGGTGTTGTTTTACTTGCTCTCTTGCTCTGTCGTTCT  120
-30.60  [[[[[[....{{{{......]]]]]].......<<<......(((((..((((((....)))))).))))).}}}}.....(((((((......)))))))..........>>>......


>43894
     1  GAAGTTTACTCCCATCTCCCAGCTTTTATACTCACACTTTTCTCGCCGCGGGGCTCTATGGCTCCAGGCGATTGGTTGTTTGCAGGTGTTGTTTTACTTGCTCTCTTGCTCTGTCGTTCT  120
-29.60  [[[[[..............{{{{{...........]]]]]..(((((..((((((....)))))).)))))..}}}}}...(((((((......)))))))...................


>43895
     1  GAAGTTTACTCACATCTCCCAGCTTTTATACTCACACTTTTCTCGCCGCGGGGCTCTATGGCTCCAGGCGATTGGTTGTTTGCAGGTGTTGTTTTACTTGCTCTCTTGCTCTGTCGTTCT  120
-29.60  [[[[[..............{{{{{...........]]]]]..(((((..((((((....)))))).)))))..}}}}}...(((((((......)))))))...................


>43896
     1  GAAGTTTACTCCCATCTCCCAGCTTTTATACTCACACTTTTCTCGCCGCGGGGCTCTATGGCTCCAGGCGATTGGTTGTTTGCAGGTGTTGTTTTACTTGCTCTCTTGCTCTGTCGTTCT  120
-29.60  [[[[[..............{{{{{...........]]]]]..(((((..((((((....)))))).)))))..}}}}}...(((((((......)))))))...................


>43897
     1  GAAGTTTACTCCAATCTCCCAGCTTTTATACTCACACTTTTCTCGCCGCGGGGCTCTATGGCTCCAGGCGATTGGTTGTTTGCAGGTGTTGTTTTACTTGCTCTCTTGCTCTGTCGTTCT  120
-31.40  [[[[[[.....{{{{{....]]]]]].......<<<......(((((..((((((....)))))).)))))..}}}}}...(((((((......)))))))..........>>>......


>43898
     1  GAAGTTTACTCCCCTCTCCCAGCTTTTATACTCACACTTTTCTCGCCGCGGGGCTCTATGGCTCCAGGCGATTGGTTGTTTGCAGGTGTTGTTTTACTTGCTCTCTTGCTCTGTCGTTCT  120
-29.60  [[[[[..............{{{{{...........]]]]]..(((((..((((((....)))))).)))))..}}}}}...(((((((......)))))))...................


>43899
     1  GAAGTTTACTCCCATCTCCCAGCTTTTATACTCACACTTTTCTCGCCGCGGGGCTCTATGGCTCCAGGCGATTGGTTGTTTGCAGGTGTTGTTTTACTTGCTCTCTTGCTCTGTCGTTCT  120
-29.60  [[[[[..............{{{{{...........]]]]]..(((((..((((((....)))))).)))))..}}}}}...(((((((......)))))))...................


>43900
     1  GAAGTTTACTCCCACCTCCCAGCTTTTATACTCACACTTTTCTCGCCGCGGGGCTCTATGGCTCCAGGCGATTGGTTGTTTGCAGGTGTTGTTTTACTTGCTCTCTTGCTCTGTCGTTCT  120
-29.60  [[[[[..............{{{{{...........]]]]]..(((((..((((((....)))))).)))))..}}}}}...(((((((......)))))))...................


>43901
     1  GAAGTTTACTCCCAACTCCCAGCTTTTATACTCACACTTTTCTCGCCGCGGGGCTCTATGGCTCCAGGCGATTGGTTGTTTGCAGGTGTTGTTTTACTTGCTCTCTTGCTCTGTCGTTCT  120
-32.30  [[[[[[......{{{{{...]]]]]].......<<<......(((((..((((((....)))))).)))))..}}}}}...(((((((......)))))))..........>>>......


>43902
     1  GAAGTTTACTCCCATCTCCCAGCTTTTATACTCACACTTTTCTCGCCGCGGGGCTCTATGGCTCCAGGCGATTGGTTGTTTGCAGGTGTTGTTTTACTTGCTCTCTTGCTCTGTCGTTCT  120
-29.60  [[[[[..............{{{{{...........]]]]]..(((((..((((((....)))))).)))))..}}}}}...(((((((......)))))))...................


>43903
     1  GAAGTTTACTCCCATATCCCAGCTTTTATACTCACACTTTTCTCGCCGCGGGGCTCTATGGCTCCAGGCGATTGGTTGTTTGCAGGTGTTGTTTTACTTGCTCTCTTGCTCTGTCGTTCT  120
-29.60  [[[[[..............{{{{{...........]]]]]..(((((..((((((....)))))).)))))..}}}}}...(((((((......)))))))...................


>43904
     1  GAAGTTTACTCCCATCCCCCAGCTTTTATACTCACACTTTTCTCGCCGCGGGGCTCTATGGCTCCAGGCGATTGGTTGTTTGCAGGTGTTGTTTTACTTGCTCTCTTGCTCTGTCGTTCT  120
-29.90  [[[[[[..........{{{{]]]]]]..................<<<<.}}}}.....>>>>....((((((.(((.....(((((((......)))))))......)))..))))))..


>43905
     1  GAAGTTTACTCCCATCACCCAGCTTTTATACTCACACTTTTCTCGCCGCGGGGCTCTATGGCTCCAGGCGATTGGTTGTTTGCAGGTGTTGTTTTACTTGCTCTCTTGCTCTGTCGTTCT  120
-30.70  [[[[[[..........{{{.]]]]]].......<<<......(((((..((((((....)))))).)))))..}}}.....(((((((......)))))))..........>>>......


>43906
     1  GAAGTTTACTCCCATCTCCCAGCTTTTATACTCACACTTTTCTCGCCGCGGGGCTCTATGGCTCCAGGCGATTGGTTGTTTGCAGGTGTTGTTTTACTTGCTCTCTTGCTCTGTCGTTCT  120
-29.60  [[[[[..............{{{{{...........]]]]]..(((((..((((((....)))))).)))))..}}}}}...(((((((......)))))))...................


>43907
     1  GAAGTTTACTCCCATCTACCAGCTTTTATACTCACACTTTTCTCGCCGCGGGGCTCTATGGCTCCAGGCGATTGGTTGTTTGCAGGTGTTGTTTTACTTGCTCTCTTGCTCTGTCGTTCT  120
-30.80  [[[[[[...........{{{]]]]]].......<<<......(((((..((((((....)))))).)))))..}}}.....(((((((......)))))))..........>>>......


>43908
     1  GAAGTTTACTCCCATCTCCCAGCTTTTATACTCACACTTTTCTCGCCGCGGGGCTCTATGGCTCCAGGCGATTGGTTGTTTGCAGGTGTTGTTTTACTTGCTCTCTTGCTCTGTCGTTCT  120
-29.60  [[[[[..............{{{{{...........]]]]]..(((((..((((((....)))))).)))))..}}}}}...(((((((......)))))))...................


>43909
     1  GAAGTTTACTCCCATCTCACAGCTTTTATACTCACACTTTTCTCGCCGCGGGGCTCTATGGCTCCAGGCGATTGGTTGTTTGCAGGTGTTGTTTTACTTGCTCTCTTGCTCTGTCGTTCT  120
-30.60  [[[[[.............{{{{{{...........]]]]]..(((((..((((((....)))))).)))))..}}}}}}..(((((((......)))))))...................


>43910
     1  GAAGTTTACTCCCATCTCCCAGCTTTTATACTCACACTTTTCTCGCCGCGGGGCTCTATGGCTCCAGGCGATTGGTTGTTTGCAGGTGTTGTTTTACTTGCTCTCTTGCTCTGTCGTTCT  120
-29.60  [[[[[..............{{{{{...........]]]]]..(((((..((((((....)))))).)))))..}}}}}...(((((((......)))))))...................


>43911
     1  GAAGTTTACTCCCATCTCCAAGCTTTTATACTCACACTTTTCTCGCCGCGGGGCTCTATGGCTCCAGGCGATTGGTTGTTTGCAGGTGTTGTTTTACTTGCTCTCTTGCTCTGTCGTTCT  120
-30.70  [[[[[[[....{{{.....]]]]]]].......<<<......(((((..((((((....)))))).))))).}}}......(((((((......)))))))..........>>>......


>43912
     1  GAAGTTTACTCCCATCTCCCCGCTTTTATACTCACACTTTTCTCGCCGCGGGGCTCTATGGCTCCAGGCGATTGGTTGTTTGCAGGTGTTGTTTTACTTGCTCTCTTGCTCTGTCGTTCT  120
-34.30  .................[[[[[[...................{{{{{]]]]]]....<<<<<....}}}}}..(((.....(((((((......)))))))......)))..>>>>>...


>43913
     1  GAAGTTTACTCCCATCTCCCAGCTTTTATACTCACACTTTTCTCGCCGCGGGGCTCTATGGCTCCAGGCGATTGGTTGTTTGCAGGTGTTGTTTTACTTGCTCTCTTGCTCTGTCGTTCT  120
-29.60  [[[[[..............{{{{{...........]]]]]..(((((..((((((....)))))).)))))..}}}}}...(((((((......)))))))...................


>43914
     1  GAAGTTTACTCCCATCTCCCACCTTTTATACTCACACTTTTCTCGCCGCGGGGCTCTATGGCTCCAGGCGATTGGTTGTTTGCAGGTGTTGTTTTACTTGCTCTCTTGCTCTGTCGTTCT  120
-29.00  [[[[..............{{{.]]]].......<<<......(((((..((((((....)))))).))))).}}}......(((((((......)))))))..........>>>......


>43915
     1  GAAGTTTACTCCCATCTCCCAACTTTTATACTCACACTTTTCTCGCCGCGGGGCTCTATGGCTCCAGGCGATTGGTTGTTTGCAGGTGTTGTTTTACTTGCTCTCTTGCTCTGTCGTTCT  120
-29.60  [[[[[..............{{{{{...........]]]]]..(((((..((((((....)))))).)))))..}}}}}...(((((((......)))))))...................


>43916
     1  GAAGTTTACTCCCATCTCCCAGCTTTTATACTCACACTTTTCTCGCCGCGGGGCTCTATGGCTCCAGGCGATTGGTTGTTTGCAGGTGTTGTTTTACTTGCTCTCTTGCTCTGTCGTTCT  120
-29.60  [[[[[..............{{{{{...........]]]]]..(((((..((((((....)))))).)))))..}}}}}...(((((((......)))))))...................


>43917
     1  GAAGTTTACTCCCATCTCCCAGATTTTATACTCACACTTTTCTCGCCGCGGGGCTCTATGGCTCCAGGCGATTGGTTGTTTGCAGGTGTTGTTTTACTTGCTCTCTTGCTCTGTCGTTCT  120
-30.70  ..[[.......{{{.]]..<<<<...................(((((..((((((....)))))).))))).}}}......(((((((......)))))))........>>>>.......


>43918
     1  GAAGTTTACTCCCATCTCCCAGCCTTTATACTCACACTTTTCTCGCCGCGGGGCTCTATGGCTCCAGGCGATTGGTTGTTTGCAGGTGTTGTTTTACTTGCTCTCTTGCTCTGTCGTTCT  120
-31.30  [[[[...............{{{.]]]]......(((((....(((((..((((((....)))))).)))))..)).)))..(((((((......)))))))......<<.}}}..>>...


>43919
     1  GAAGTTTACTCCCATCTCCCAGCATTTATACTCACACTTTTCTCGCCGCGGGGCTCTATGGCTCCAGGCGATTGGTTGTTTGCAGGTGTTGTTTTACTTGCTCTCTTGCTCTGTCGTTCT  120
-30.50  ..[[.......{{{.]]...<<<<..................(((((..((((((....)))))).))))).}}}......(((((((......))))))).....>>>>..........


>43920
     1  GAAGTTTACTCCCATCTCCCAGCTCTTATACTCACACTTTTCTCGCCGCGGGGCTCTATGGCTCCAGGCGATTGGTTGTTTGCAGGTGTTGTTTTACTTGCTCTCTTGCTCTGTCGTTCT  120
-29.70  .[[[...............{{{{{]]]......<<<......(((((..((((((....)))))).)))))..}}}}}...(((((((......)))))))..........>>>......


>43921
     1  GAAGTTTACTCCCATCTCCCAGCTATTATACTCACACTTTTCTCGCCGCGGGGCTCTATGGCTCCAGGCGATTGGTTGTTTGCAGGTGTTGTTTTACTTGCTCTCTTGCTCTGTCGTTCT  120
-29.50  ...................[[[[[[........{{{......(((((..((((((....)))))).))))).]]]]]]...<<<<<<<.}}}..>>>>>>>...................


>43922
     1  GAAGTTTACTCCCATCTCCCAGCTTCTATACTCACACTTTTCTCGCCGCGGGGCTCTATGGCTCCAGGCGATTGGTTGTTTGCAGGTGTTGTTTTACTTGCTCTCTTGCTCTGTCGTTCT  120
-31.20  [[[[[[............{{]]]]]].......<<<......(((((..((((((....)))))).)))))..}}......(((((((......)))))))..........>>>......


>43923
     1  GAAGTTTACTCCCATCTCCCAGCTTATATACTCACACTTTTCTCGCCGCGGGGCTCTATGGCTCCAGGCGATTGGTTGTTTGCAGGTGTTGTTTTACTTGCTCTCTTGCTCTGTCGTTCT  120
-29.60  [[[[[..............{{{{{...........]]]]]..(((((..((((((....)))))).)))))..}}}}}...(((((((......)))))))...................


>43924
     1  GAAGTTTACTCCCATCTCCCAGCTTTCATACTCACACTTTTCTCGCCGCGGGGCTCTATGGCTCCAGGCGATTGGTTGTTTGCAGGTGTTGTTTTACTTGCTCTCTTGCTCTGTCGTTCT  120
-29.60  [[[[[..............{{{{{...........]]]]]..(((((..((((((....)))))).)))))..}}}}}...(((((((......)))))))...................


>43925
     1  GAAGTTTACTCCCATCTCCCAGCTTTTCTACTCACACTTTTCTCGCCGCGGGGCTCTATGGCTCCAGGCGATTGGTTGTTTGCAGGTGTTGTTTTACTTGCTCTCTTGCTCTGTCGTTCT  120
-29.60  [[[[[..............{{{{{...........]]]]]..(((((..((((((....)))))).)))))..}}}}}...(((((((......)))))))...................


>43926
     1  GAAGTTTACTCCCATCTCCCAGCTTTTATACTCACACTTTTCTCGCCGCGGGGCTCTATGGCTCCAGGCGATTGGTTGTTTGCAGGTGTTGTTTTACTTGCTCTCTTGCTCTGTCGTTCT  120
-29.60  [[[[[..............{{{{{...........]]]]]..(((((..((((((....)))))).)))))..}}}}}...(((((((......)))))))...................


>43927
     1  GAAGTTTACTCCCATCTCCCAGCTTTTACACTCACACTTTTCTCGCCGCGGGGCTCTATGGCTCCAGGCGATTGGTTGTTTGCAGGTGTTGTTTTACTTGCTCTCTTGCTCTGTCGTTCT  120
-29.60  [[[[[..............{{{{{...........]]]]]..(((((..((((((....)))))).)))))..}}}}}...(((((((......)))))))...................


>43928
     1  GAAGTTTACTCCCATCTCCCAGCTTTTAAACTCACACTTTTCTCGCCGCGGGGCTCTATGGCTCCAGGCGATTGGTTGTTTGCAGGTGTTGTTTTACTTGCTCTCTTGCTCTGTCGTTCT  120
-31.30  ..[[[[[[...........{{{{{..]]]]]]..<<......(((((..((((((....)))))).)))))..}}}}}...(((((((......))))))).....>>............


>43929
     1  GAAGTTTACTCCCATCTCCCAGCTTTTATCCTCACACTTTTCTCGCCGCGGGGCTCTATGGCTCCAGGCGATTGGTTGTTTGCAGGTGTTGTTTTACTTGCTCTCTTGCTCTGTCGTTCT  120
-29.60  [[[[[..............{{{{{...........]]]]]..(((((..((((((....)))))).)))))..}}}}}...(((((((......)))))))...................


>43930
     1  GAAGTTTACTCCCATCTCCCAGCTTTTATACTCACACTTTTCTCGCCGCGGGGCTCTATGGCTCCAGGCGATTGGTTGTTTGCAGGTGTTGTTTTACTTGCTCTCTTGCTCTGTCGTTCT  120
-29.60  [[[[[..............{{{{{...........]]]]]..(((((..((((((....)))))).)))))..}}}}}...(((((((......)))))))...................


>43931
     1  GAAGTTTACTCCCATCTCCCAGCTTTTATACTCACACTTTTCTCGCCGCGGGGCTCTATGGCTCCAGGCGATTGGTTGTTTGCAGGTGTTGTTTTACTTGCTCTCTTGCTCTGTCGTTCT  120
-29.60  [[[[[..............{{{{{...........]]]]]..(((((..((((((....)))))).)))))..}}}}}...(((((((......)))))))...................


>43932
     1  GAAGTTTACTCCCATCTCCCAGCTTTTATACCCACACTTTTCTCGCCGCGGGGCTCTATGGCTCCAGGCGATTGGTTGTTTGCAGGTGTTGTTTTACTTGCTCTCTTGCTCTGTCGTTCT  120
-29.60  [[[[[..............{{{{{...........]]]]]..(((((..((((((....)))))).)))))..}}}}}...(((((((......)))))))...................


>43933
     1  GAAGTTTACTCCCATCTCCCAGCTTTTATACACACACTTTTCTCGCCGCGGGGCTCTATGGCTCCAGGCGATTGGTTGTTTGCAGGTGTTGTTTTACTTGCTCTCTTGCTCTGTCGTTCT  120
-29.80  ...................[[[[........(((.(((....(((((..((((((....)))))).)))))..))))))..{{{{{{]]]]....}}}}}}...................


>43934
     1  GAAGTTTACTCCCATCTCCCAGCTTTTATACTCACACTTTTCTCGCCGCGGGGCTCTATGGCTCCAGGCGATTGGTTGTTTGCAGGTGTTGTTTTACTTGCTCTCTTGCTCTGTCGTTCT  120
-29.60  [[[[[..............{{{{{...........]]]]]..(((((..((((((....)))))).)))))..}}}}}...(((((((......)))))))...................


>43935
     1  GAAGTTTACTCCCATCTCCCAGCTTTTATACTCCCACTTTTCTCGCCGCGGGGCTCTATGGCTCCAGGCGATTGGTTGTTTGCAGGTGTTGTTTTACTTGCTCTCTTGCTCTGTCGTTCT  120
-29.60  [[[[[..............{{{{{...........]]]]]..(((((..((((((....)))))).)))))..}}}}}...(((((((......)))))))...................


>43936
     1  GAAGTTTACTCCCATCTCCCAGCTTTTATACTCACACTTTTCTCGCCGCGGGGCTCTATGGCTCCAGGCGATTGGTTGTTTGCAGGTGTTGTTTTACTTGCTCTCTTGCTCTGTCGTTCT  120
-29.60  [[[[[..............{{{{{...........]]]]]..(((((..((((((....)))))).)))))..}}}}}...(((((((......)))))))...................


>43937
     1  GAAGTTTACTCCCATCTCCCAGCTTTTATACTCACACTTTTCTCGCCGCGGGGCTCTATGGCTCCAGGCGATTGGTTGTTTGCAGGTGTTGTTTTACTTGCTCTCTTGCTCTGTCGTTCT  120
-29.60  [[[[[..............{{{{{...........]]]]]..(((((..((((((....)))))).)))))..}}}}}...(((((((......)))))))...................


>43938
     1  GAAGTTTACTCCCATCTCCCAGCTTTTATACTCAAACTTTTCTCGCCGCGGGGCTCTATGGCTCCAGGCGATTGGTTGTTTGCAGGTGTTGTTTTACTTGCTCTCTTGCTCTGTCGTTCT  120
-32.00  [[[[[[[............{{{{{.........]]]]]]]..(((((..((((((....)))))).)))))..}}}}}...(((((((......)))))))...................


>43939
     1  GAAGTTTACTCCCATCTCCCAGCTTTTATACTCACCCTTTTCTCGCCGCGGGGCTCTATGGCTCCAGGCGATTGGTTGTTTGCAGGTGTTGTTTTACTTGCTCTCTTGCTCTGTCGTTCT  120
-29.10  ...................[[[[.........((.((.....(((((..((((((....)))))).)))))..)).))...{{{{{{]]]]....}}}}}}...................


>43940
     1  GAAGTTTACTCCCATCTCCCAGCTTTTATACTCACACTTTTCTCGCCGCGGGGCTCTATGGCTCCAGGCGATTGGTTGTTTGCAGGTGTTGTTTTACTTGCTCTCTTGCTCTGTCGTTCT  120
-29.60  [[[[[..............{{{{{...........]]]]]..(((((..((((((....)))))).)))))..}}}}}...(((((((......)))))))...................


>43941
     1  GCCAGGCCGGTCACCTTTGGGGTGGTGACAAGTGTGATCACTTGGGTGGTGGCTGTGTTTGCGTCTCTCCCAGGAATCATCTTTACCAGATCTCAAAAAGAAGGTCTTCATTACACCTGC  120
-37.90  .........[[[[[[...{{{{{]]]]]]..<<<<<<<..((((((.((.(((.((....))))).))))))))....}}}}}....((((((........))))))..>>>>>>>....


>43942
     1  GCCAGGACGGTCACCTTTGGGGTGGTGACAAGTGTGATCACTTGGGTGGTGGCTGTGTTTGCGTCTCTCCCAGGAATCATCTTTACCAGATCTCAAAAAGAAGGTCTTCATTACACCTGC  120
-38.10  .[[[[.{{{{{{{{{.]]]]..<<<<<<((((((....))))))...}}}}}}}}}...((..(((......)))..))...>>>>>>.........[[[.{{{{]]]......}}}}..


>43943
     1  GCCAGGACGGTCACCTTTGGGGTGGTGACAAGTGTGATCACTTGGGTGGTGGCTGTGTTTGCGTCTCTCCCAGGAATCATCTTTACCAGATCTCAAAAAGAAGGTCTTCATTACACCTGC  120
-38.10  .[[[[.{{{{{{{{{.]]]]..<<<<<<((((((....))))))...}}}}}}}}}...((..(((......)))..))...>>>>>>.........[[[.{{{{]]]......}}}}..


>43944
     1  GCCAGGAAGGTCACCTTTGGGGTGGTGACAAGTGTGATCACTTGGGTGGTGGCTGTGTTTGCGTCTCTCCCAGGAATCATCTTTACCAGATCTCAAAAAGAAGGTCTTCATTACACCTGC  120
-37.90  .........[[[[[[...{{{{{]]]]]]..<<<<<<<..((((((.((.(((.((....))))).))))))))....}}}}}....((((((........))))))..>>>>>>>....


>43945
     1  GCCAGGACCGTCACCTTTGGGGTGGTGACAAGTGTGATCACTTGGGTGGTGGCTGTGTTTGCGTCTCTCCCAGGAATCATCTTTACCAGATCTCAAAAAGAAGGTCTTCATTACACCTGC  120
-38.00  .........[[[[[[...{{{{{]]]]]]..<<<<<<<..((((((.((.(((.((....))))).))))))))....}}}}}....((((((........))))))..>>>>>>>....


>43946
     1  GCCAGGACAGTCACCTTTGGGGTGGTGACAAGTGTGATCACTTGGGTGGTGGCTGTGTTTGCGTCTCTCCCAGGAATCATCTTTACCAGATCTCAAAAAGAAGGTCTTCATTACACCTGC  120
-38.80  .[[[[.{{{{{{{{{.]]]]..<<<<<<((((((....))))))...}}}}}}}}}...((..(((......)))..))...>>>>>>.........[[[.{{{{]]]......}}}}..


>43947
     1  GCCAGGACGCTCACCTTTGGGGTGGTGACAAGTGTGATCACTTGGGTGGTGGCTGTGTTTGCGTCTCTCCCAGGAATCATCTTTACCAGATCTCAAAAAGAAGGTCTTCATTACACCTGC  120
-38.40  ....[[[[[[.((((.((.(((((((.((....)).))))))).)).))))...{{{...]]]]]]....<<<<.............((((((........)))))).}}}....>>>>.


>43948
     1  GCCAGGACGATCACCTTTGGGGTGGTGACAAGTGTGATCACTTGGGTGGTGGCTGTGTTTGCGTCTCTCCCAGGAATCATCTTTACCAGATCTCAAAAAGAAGGTCTTCATTACACCTGC  120
-37.30  .[[[[[..{{{{{{.]]]]]..<<<<<<.....}}}}}}.((((((.((.(((.((....))))).))))))))........>>>>>>.........[[[.{{{{]]]......}}}}..


>43949
     1  GCCAGGACGGCCACCTTTGGGGTGGTGACAAGTGTGATCACTTGGGTGGTGGCTGTGTTTGCGTCTCTCCCAGGAATCATCTTTACCAGATCTCAAAAAGAAGGTCTTCATTACACCTGC  120
-40.80  .[[[[.{{{{{{{{{.]]]]..<<<<<<((((((....))))))...}}}}}}}}}...((..(((......)))..))...>>>>>>.........[[[.{{{{]]]......}}}}..


>43950
     1  GCCAGGACGGACACCTTTGGGGTGGTGACAAGTGTGATCACTTGGGTGGTGGCTGTGTTTGCGTCTCTCCCAGGAATCATCTTTACCAGATCTCAAAAAGAAGGTCTTCATTACACCTGC  120
-35.90  ....[[[[[..((((.((.(((((((.((....)).))))))).)).))))........{{]]]]]....<<<<...}}........((((((........))))))........>>>>.


>43951
     1  GCCAGGACGGTCACCTTTGGGGTGGTGACAAGTGTGATCACTTGGGTGGTGGCTGTGTTTGCGTCTCTCCCAGGAATCATCTTTACCAGATCTCAAAAAGAAGGTCTTCATTACACCTGC  120
-38.10  .[[[[.{{{{{{{{{.]]]]..<<<<<<((((((....))))))...}}}}}}}}}...((..(((......)))..))...>>>>>>.........[[[.{{{{]]]......}}}}..


>43952
     1  GCCAGGACGGTAACCTTTGGGGTGGTGACAAGTGTGATCACTTGGGTGGTGGCTGTGTTTGCGTCTCTCCCAGGAATCATCTTTACCAGATCTCAAAAAGAAGGTCTTCATTACACCTGC  120
-36.70  ...[[[..{{{{{]]]...<<<<<.........(((((..((((((.((.(((.((....))))).)))))))).)))))..}}}}}((((((........))))))......>>>>>..


>43953
     1  GCCAGGACGGTCCCCTTTGGGGTGGTGACAAGTGTGATCACTTGGGTGGTGGCTGTGTTTGCGTCTCTCCCAGGAATCATCTTTACCAGATCTCAAAAAGAAGGTCTTCATTACACCTGC  120
-35.90  ...[[[...{{{.]]]...<<<<<..}}}(((.(((((..((((((.((.(((.((....))))).)))))))).))))))))....((((((........))))))......>>>>>..


>43954
     1  GCCAGGACGGTCACCTTTGGGGTGGTGACAAGTGTGATCACTTGGGTGGTGGCTGTGTTTGCGTCTCTCCCAGGAATCATCTTTACCAGATCTCAAAAAGAAGGTCTTCATTACACCTGC  120
-38.10  .[[[[.{{{{{{{{{.]]]]..<<<<<<((((((....))))))...}}}}}}}}}...((..(((......)))..))...>>>>>>.........[[[.{{{{]]]......}}}}..


>43955
     1  GCCAGGACGGTCACCTTTGGGGTGGTGACAAGTGTGATCACTTGGGTGGTGGCTGTGTTTGCGTCTCTCCCAGGAATCATCTTTACCAGATCTCAAAAAGAAGGTCTTCATTACACCTGC  120
-38.10  .[[[[.{{{{{{{{{.]]]]..<<<<<<((((((....))))))...}}}}}}}}}...((..(((......)))..))...>>>>>>.........[[[.{{{{]]]......}}}}..


>43956
     1  GCCAGGACGGTCAACTTTGGGGTGGTGACAAGTGTGATCACTTGGGTGGTGGCTGTGTTTGCGTCTCTCCCAGGAATCATCTTTACCAGATCTCAAAAAGAAGGTCTTCATTACACCTGC  120
-35.10  .........[[[[.....{{{{{{{]]]]..<<<<<<<..((((((.((.(((.((....))))).))))))))..}}}}}}}....((((((........))))))..>>>>>>>....


>43957
     1  GCCAGGACGGTCACCTTTGGGGTGGTGACAAGTGTGATCACTTGGGTGGTGGCTGTGTTTGCGTCTCTCCCAGGAATCATCTTTACCAGATCTCAAAAAGAAGGTCTTCATTACACCTGC  120
-38.10  .[[[[.{{{{{{{{{.]]]]..<<<<<<((((((....))))))...}}}}}}}}}...((..(((......)))..))...>>>>>>.........[[[.{{{{]]]......}}}}..


>43958
     1  GCCAGGACGGTCACATTTGGGGTGGTGACAAGTGTGATCACTTGGGTGGTGGCTGTGTTTGCGTCTCTCCCAGGAATCATCTTTACCAGATCTCAAAAAGAAGGTCTTCATTACACCTGC  120
-42.10  .[[.....{{{{{{{{{{{]]..<<<<.}}}}}}}}}}}.((((((.((.(((.((....))))).)))))))).............((((((........))))))......>>>>...


>43959
     1  GCCAGGACGGTCACCCTTGGGGTGGTGACAAGTGTGATCACTTGGGTGGTGGCTGTGTTTGCGTCTCTCCCAGGAATCATCTTTACCAGATCTCAAAAAGAAGGTCTTCATTACACCTGC  120
-41.60  .[[[[[.{{{{{{{{]]]]]..<<<<<<((((((....))))))...}}}}}}}}....((..(((......)))..))...>>>>>>.........[[[.{{{{]]]......}}}}..


>43960
     1  GCCAGGACGGTCACCATTGGGGTGGTGACAAGTGTGATCACTTGGGTGGTGGCTGTGTTTGCGTCTCTCCCAGGAATCATCTTTACCAGATCTCAAAAAGAAGGTCTTCATTACACCTGC  120
-41.70  [[..{{.(((((((((((.(((((((.((....)).))))))).))))))))))).....]]........<<<<...........}}((((((........))))))........>>>>.


>43961
     1  GCCAGGACGGTCACCTCTGGGGTGGTGACAAGTGTGATCACTTGGGTGGTGGCTGTGTTTGCGTCTCTCCCAGGAATCATCTTTACCAGATCTCAAAAAGAAGGTCTTCATTACACCTGC  120
-42.30  .[[[[.{{{{{{{{{.]]]]..<<<<<<((((((....))))))...}}}}}}}}}...((..(((......)))..))...>>>>>>.........[[[.{{{{]]]......}}}}..


>43962
     1  GCCAGGACGGTCACCTATGGGGTGGTGACAAGTGTGATCACTTGGGTGGTGGCTGTGTTTGCGTCTCTCCCAGGAATCATCTTTACCAGATCTCAAAAAGAAGGTCTTCATTACACCTGC  120
-38.00  ......[[[[[[[[[...{{{{{{{{..((((((....))))))...]]]]]]]]]..............<<<<.}}}}}}}}....((((((........))))))........>>>>.


>43963
     1  GCCAGGACGGTCACCTTCGGGGTGGTGACAAGTGTGATCACTTGGGTGGTGGCTGTGTTTGCGTCTCTCCCAGGAATCATCTTTACCAGATCTCAAAAAGAAGGTCTTCATTACACCTGC  120
-38.80  [[..{{.((((((((.((.(((((((.((....)).))))))).)).)))))))).....]]........<<<<...........}}((((((........))))))........>>>>.


>43964
     1  GCCAGGACGGTCACCTTAGGGGTGGTGACAAGTGTGATCACTTGGGTGGTGGCTGTGTTTGCGTCTCTCCCAGGAATCATCTTTACCAGATCTCAAAAAGAAGGTCTTCATTACACCTGC  120
-39.60  ......[[[[[[[[[.{{{{{{{{{{..((((((....))))))...]]]]]]]]]..............<<<<.}}}}}}}}}}..((((((........))))))........>>>>.


>43965
     1  GCCAGGACGGTCACCTTTCGGGTGGTGACAAGTGTGATCACTTGGGTGGTGGCTGTGTTTGCGTCTCTCCCAGGAATCATCTTTACCAGATCTCAAAAAGAAGGTCTTCATTACACCTGC  120
-39.30  [[..{{.((((((((.((((((((((.((....)).)))))))))).)))))))).....]]........<<<<...........}}((((((........))))))........>>>>.


>43966
     1  GCCAGGACGGTCACCTTTGCGGTGGTGACAAGTGTGATCACTTGGGTGGTGGCTGTGTTTGCGTCTCTCCCAGGAATCATCTTTACCAGATCTCAAAAAGAAGGTCTTCATTACACCTGC  120
-37.40  .........[[[[[[.....{{{]]]]]]..<<<<<<<..((((((.((.(((.((....))))).))))))))..........}}}((((((........))))))..>>>>>>>....


>43967
     1  GCCAGGACGGTCACCTTTGGCGTGGTGACAAGTGTGATCACTTGGGTGGTGGCTGTGTTTGCGTCTCTCCCAGGAATCATCTTTACCAGATCTCAAAAAGAAGGTCTTCATTACACCTGC  120
-40.40  [[[[[.{{{{{{{{{.]]]]]..<<<<.((((((....))))))...}}}}}}}}}...((..(((......)))..))........((((((........))))))......>>>>...


>43968
     1  GCCAGGACGGTCACCTTTGGAGTGGTGACAAGTGTGATCACTTGGGTGGTGGCTGTGTTTGCGTCTCTCCCAGGAATCATCTTTACCAGATCTCAAAAAGAAGGTCTTCATTACACCTGC  120
-38.40  .........[[[[[[..{{{{{.]]]]]]..<<<<<<<..((((((.((.(((.((....))))).))))))))......}}}}}..((((((........))))))..>>>>>>>....


>43969
     1  GCCAGGACGGTCACCTTTGGGCTGGTGACAAGTGTGATCACTTGGGTGGTGGCTGTGTTTGCGTCTCTCCCAGGAATCATCTTTACCAGATCTCAAAAAGAAGGTCTTCATTACACCTGC  120
-38.20  ..[[[.{{{{{{{{{.]]]..<<<<<<<((((((....))))))...}}}}}}}}}...((..(((......)))..))...>>>>>>>........[[[.{{{{]]]......}}}}..


>43970
     1  GCCAGGACGGTCACCTTTGGGATGGTGACAAGTGTGATCACTTGGGTGGTGGCTGTGTTTGCGTCTCTCCCAGGAATCATCTTTACCAGATCTCAAAAAGAAGGTCTTCATTACACCTGC  120
-38.60  ......[[[[[[[[[...{{{{{{{{..((((((....))))))...]]]]]]]]]..............<<<<.}}}}}}}}....((((((........))))))........>>>>.


>43971
     1  GCCAGGACGGTCACCTTTGGGGCGGTGACAAGTGTGATCACTTGGGTGGTGGCTGTGTTTGCGTCTCTCCCAGGAATCATCTTTACCAGATCTCAAAAAGAAGGTCTTCATTACACCTGC  120
-37.60  .........[[[[[[..{{{{{.]]]]]]..<<<<<<<..((((((.((.(((.((....))))).))))))))......}}}}}..((((((........))))))..>>>>>>>....


>43972
     1  GCCAGGACGGTCACCTTTGGGGAGGTGACAAGTGTGATCACTTGGGTGGTGGCTGTGTTTGCGTCTCTCCCAGGAATCATCTTTACCAGATCTCAAAAAGAAGGTCTTCATTACACCTGC  120
-39.30  .[[[[.{{{{{{{{{.]]]]..<<<<<.((((((....))))))...}}}}}}}}}...((..(((......)))..))........((((((........))))))......>>>>>..


>43973
     1  GCCAGGACGGTCACCTTTGGGGTCGTGACAAGTGTGATCACTTGGGTGGTGGCTGTGTTTGCGTCTCTCCCAGGAATCATCTTTACCAGATCTCAAAAAGAAGGTCTTCATTACACCTGC  120
-36.70  .........[[[[[.{{{{{{{{{]]]]](((.(((((..((((((.((.(((.((....))))).)))))))).)))))))).....}}}}}}}}}[[[.{{{{]]]......}}}}..


>43974
     1  GCCAGGACGGTCACCTTTGGGGTAGTGACAAGTGTGATCACTTGGGTGGTGGCTGTGTTTGCGTCTCTCCCAGGAATCATCTTTACCAGATCTCAAAAAGAAGGTCTTCATTACACCTGC  120
-35.10  .........[[[[[......{{{{]]]]]..<<<<<<<..((((((.((.(((.((....))))).)))))))).........}}}}((((((........))))))..>>>>>>>....


>43975
     1  GCCAGGACGGTCACCTTTGGGGTGCTGACAAGTGTGATCACTTGGGTGGTGGCTGTGTTTGCGTCTCTCCCAGGAATCATCTTTACCAGATCTCAAAAAGAAGGTCTTCATTACACCTGC  120
-35.60  ...[[[...{{{{]]]...<<<<<.}}}}(((.(((((..((((((.((.(((.((....))))).)))))))).))))))))....((((((........))))))......>>>>>..


>43976
     1  GCCAGGACGGTCACCTTTGGGGTGATGACAAGTGTGATCACTTGGGTGGTGGCTGTGTTTGCGTCTCTCCCAGGAATCATCTTTACCAGATCTCAAAAAGAAGGTCTTCATTACACCTGC  120
-38.60  ......[[[[[[[[[...{{{{{{{{..((((((....))))))...]]]]]]]]]..............<<<<.}}}}}}}}....((((((........))))))........>>>>.


>43977
     1  GCCAGGACGGTCACCTTTGGGGTGGCGACAAGTGTGATCACTTGGGTGGTGGCTGTGTTTGCGTCTCTCCCAGGAATCATCTTTACCAGATCTCAAAAAGAAGGTCTTCATTACACCTGC  120
-37.20  .[[[[.{{{{{{{{{.]]]]...<<<<.((((((....))))))...}}}}}}}}}.....>>>>.....((((..........(((...(((.....))).)))..........)))).


>43978
     1  GCCAGGACGGTCACCTTTGGGGTGGAGACAAGTGTGATCACTTGGGTGGTGGCTGTGTTTGCGTCTCTCCCAGGAATCATCTTTACCAGATCTCAAAAAGAAGGTCTTCATTACACCTGC  120
-39.50  ......[[[[[[[[[.....{{{{{{{{((((((....))))))...]]]]]]]]]..............<<<<.....}}}}}}}}((((((........))))))........>>>>.


>43979
     1  GCCAGGACGGTCACCTTTGGGGTGGTCACAAGTGTGATCACTTGGGTGGTGGCTGTGTTTGCGTCTCTCCCAGGAATCATCTTTACCAGATCTCAAAAAGAAGGTCTTCATTACACCTGC  120
-40.90  [[..{{.((((((((.((.((((((((((....)))))))))).)).)))))))).....]]........<<<<...........}}((((((........))))))........>>>>.


>43980
     1  GCCAGGACGGTCACCTTTGGGGTGGTAACAAGTGTGATCACTTGGGTGGTGGCTGTGTTTGCGTCTCTCCCAGGAATCATCTTTACCAGATCTCAAAAAGAAGGTCTTCATTACACCTGC  120
-38.00  ......[[[[[[[[[...{{{{{{{{..((((((....))))))...]]]]]]]]]..............<<<<.}}}}}}}}....((((((........))))))........>>>>.


>43981
     1  GCCAGGACGGTCACCTTTGGGGTGGTGCCAAGTGTGATCACTTGGGTGGTGGCTGTGTTTGCGTCTCTCCCAGGAATCATCTTTACCAGATCTCAAAAAGAAGGTCTTCATTACACCTGC  120
-41.50  ......[[[[[[[[[...{{{{{{{{.(((((((....)))))))..]]]]]]]]]..............<<<<.}}}}}}}}....((((((........))))))........>>>>.


>43982
     1  GCCAGGACGGTCACCTTTGGGGTGGTGACAAGTGTGATCACTTGGGTGGTGGCTGTGTTTGCGTCTCTCCCAGGAATCATCTTTACCAGATCTCAAAAAGAAGGTCTTCATTACACCTGC  120
-38.10  .[[[[.{{{{{{{{{.]]]]..<<<<<<((((((....))))))...}}}}}}}}}...((..(((......)))..))...>>>>>>.........[[[.{{{{]]]......}}}}..


>43983
     1  GCCAGGACGGTCACCTTTGGGGTGGTGACAAGTGTGATCACTTGGGTGGTGGCTGTGTTTGCGTCTCTCCCAGGAATCATCTTTACCAGATCTCAAAAAGAAGGTCTTCATTACACCTGC  120
-38.10  .[[[[.{{{{{{{{{.]]]]..<<<<<<((((((....))))))...}}}}}}}}}...((..(((......)))..))...>>>>>>.........[[[.{{{{]]]......}}}}..


>43984
     1  GCCAGGACGGTCACCTTTGGGGTGGTGAAAAGTGTGATCACTTGGGTGGTGGCTGTGTTTGCGTCTCTCCCAGGAATCATCTTTACCAGATCTCAAAAAGAAGGTCTTCATTACACCTGC  120
-38.50  .[[[[[..{{{{{{.]]]]]..<<<<<<<....}}}}}}.((((((.((.(((.((....))))).)))))))).......>>>>>>>.........[[[.{{{{]]]......}}}}..


>43985
     1  GCCAGGACGGTCACCTTTGGGGTGGTGACCAGTGTGATCACTTGGGTGGTGGCTGTGTTTGCGTCTCTCCCAGGAATCATCTTTACCAGATCTCAAAAAGAAGGTCTTCATTACACCTGC  120
-39.80  ........[[[[[[[.{{{{{{{]]]]]]]...(((((..((((((.((.(((.((....))))).)))))))).))))).........}}}}}}}.[[[.{{{{]]]......}}}}..


>43986
     1  GCCAGGACGGTCACCTTTGGGGTGGTGACAAGTGTGATCACTTGGGTGGTGGCTGTGTTTGCGTCTCTCCCAGGAATCATCTTTACCAGATCTCAAAAAGAAGGTCTTCATTACACCTGC  120
-38.10  .[[[[.{{{{{{{{{.]]]]..<<<<<<((((((....))))))...}}}}}}}}}...((..(((......)))..))...>>>>>>.........[[[.{{{{]]]......}}}}..


>43987
     1  GCCAGGACGGTCACCTTTGGGGTGGTGACACGTGTGATCACTTGGGTGGTGGCTGTGTTTGCGTCTCTCCCAGGAATCATCTTTACCAGATCTCAAAAAGAAGGTCTTCATTACACCTGC  120
-37.80  ....[[[[[..(((((...)))))..((((((.((.(((((....))))).)))))))){{]]]]]....<<<<...}}........((((((........))))))........>>>>.


>43988
     1  GCCAGGACGGTCACCTTTGGGGTGGTGACAAGTGTGATCACTTGGGTGGTGGCTGTGTTTGCGTCTCTCCCAGGAATCATCTTTACCAGATCTCAAAAAGAAGGTCTTCATTACACCTGC  120
-38.10  .[[[[.{{{{{{{{{.]]]]..<<<<<<((((((....))))))...}}}}}}}}}...((..(((......)))..))...>>>>>>.........[[[.{{{{]]]......}}}}..


>43989
     1  GCCAGGACGGTCACCTTTGGGGTGGTGACAACTGTGATCACTTGGGTGGTGGCTGTGTTTGCGTCTCTCCCAGGAATCATCTTTACCAGATCTCAAAAAGAAGGTCTTCATTACACCTGC  120
-37.10  [[..{{.((((((((.((.(((((((.((....)).))))))).)).)))))))).....]]........<<<<...........}}((((((........))))))........>>>>.


>43990
     1  GCCAGGACGGTCACCTTTGGGGTGGTGACAAATGTGATCACTTGGGTGGTGGCTGTGTTTGCGTCTCTCCCAGGAATCATCTTTACCAGATCTCAAAAAGAAGGTCTTCATTACACCTGC  120
-37.10  [[..{{.((((((((.((.(((((((.((....)).))))))).)).)))))))).....]]........<<<<...........}}((((((........))))))........>>>>.


>43991
     1  GCCAGGACGGTCACCTTTGGGGTGGTGACAAGCGTGATCACTTGGGTGGTGGCTGTGTTTGCGTCTCTCCCAGGAATCATCTTTACCAGATCTCAAAAAGAAGGTCTTCATTACACCTGC  120
-37.00  [[.{{{{((((((((.((.(((((((.((....)).))))))).)).)))))))).....]]........<<<<.....}}}}....((((((........))))))........>>>>.


>43992
     1  GCCAGGACGGTCACCTTTGGGGTGGTGACAAGAGTGATCACTTGGGTGGTGGCTGTGTTTGCGTCTCTCCCAGGAATCATCTTTACCAGATCTCAAAAAGAAGGTCTTCATTACACCTGC  120
-37.90  .........[[[[[[.{{{{{{{]]]]]].((((((((..((((((.((.(((.((....))))).)))))))).)))).)))).....}}}}}}}.[[[.{{{{]]]......}}}}..


>43993
     1  GCCAGGACGGTCACCTTTGGGGTGGTGACAAGTCTGATCACTTGGGTGGTGGCTGTGTTTGCGTCTCTCCCAGGAATCATCTTTACCAGATCTCAAAAAGAAGGTCTTCATTACACCTGC  120
-36.90  .........[[[[[[...{{{{{]]]]]]..<<<<<....((((((.((.(((.((....))))).))))))))....}}}}}...>>>>>......[[[.{{{{]]]......}}}}..


>43994
     1  GCCAGGACGGTCACCTTTGGGGTGGTGACAAGTATGATCACTTGGGTGGTGGCTGTGTTTGCGTCTCTCCCAGGAATCATCTTTACCAGATCTCAAAAAGAAGGTCTTCATTACACCTGC  120
-36.90  .........[[[[[[.{{{{{{{]]]]]](((.(((((..((((((.((.(((.((....))))).)))))))).))))))))......}}}}}}}.[[[.{{{{]]]......}}}}..


>43995
     1  GCCAGGACGGTCACCTTTGGGGTGGTGACAAGTGCGATCACTTGGGTGGTGGCTGTGTTTGCGTCTCTCCCAGGAATCATCTTTACCAGATCTCAAAAAGAAGGTCTTCATTACACCTGC  120
-37.00  .[[[[.{{{{{{{{{.]]]]..<<<<<<((((((....))))))...}}}}}}}}}...((..(((......)))..))...>>>>>>.........[[[.{{{{]]]......}}}}..


>43996
     1  GCCAGGACGGTCACCTTTGGGGTGGTGACAAGTGTCATCACTTGGGTGGTGGCTGTGTTTGCGTCTCTCCCAGGAATCATCTTTACCAGATCTCAAAAAGAAGGTCTTCATTACACCTGC  120
-40.90  [[..{{.((((((((.((.((((((((((....)))))))))).)).)))))))).....]]........<<<<...........}}((((((........))))))........>>>>.


>43997
     1  GCCAGGACGGTCACCTTTGGGGTGGTGACAAGTGTAATCACTTGGGTGGTGGCTGTGTTTGCGTCTCTCCCAGGAATCATCTTTACCAGATCTCAAAAAGAAGGTCTTCATTACACCTGC  120
-38.10  .[[[[.{{{{{{{{{.]]]]..<<<<<<((((((....))))))...}}}}}}}}}...((..(((......)))..))...>>>>>>.........[[[.{{{{]]]......}}}}..


>43998
     1  GGGTTTCCGGTGTAAGTGCAGCCCGTCTTACACCGTGCGGCACAGGCACTAGTACTGATGTCGTCTACAGGGCTTTTGATATTTACAACGAAAAAGTTGCTGGTTTTGCAAAGTTCCTAA  120
-38.50  [[[[[..{{{{{{{{{...]]]]]..}}}}}}}}}.(((((((((.........))).))))))....((((.(((((....(((((((......)))).))).....))))).))))..


>43999
     1  GGGTTTACGGTGTAAGTGCAGCCCGTCTTACACCGTGCGGCACAGGCACTAGTACTGATGTCGTCTACAGGGCTTTTGATATTTACAACGAAAAAGTTGCTGGTTTTGCAAAGTTCCTAA  120
-38.90  [[[[[.{{{{{{{{{{...]]]]]..}}}}}}}}}}(((((((((.........))).))))))....((((.(((((....(((((((......)))).))).....))))).))))..


>44000
     1  GGGTTTGCGGTGTAAGTGCAGCCCGTCTTACACCGTGCGGCACAGGCACTAGTACTGATGTCGTCTACAGGGCTTTTGATATTTACAACGAAAAAGTTGCTGGTTTTGCAAAGTTCCTAA  120
-39.20  [[[[[.{{{{{{{{{{...]]]]]..}}}}}}}}}}(((((((((.........))).))))))....((((.(((((....(((((((......)))).))).....))))).))))..


>44001
     1  GGGTTTGCCGTGTAAGTGCAGCCCGTCTTACACCGTGCGGCACAGGCACTAGTACTGATGTCGTCTACAGGGCTTTTGATATTTACAACGAAAAAGTTGCTGGTTTTGCAAAGTTCCTAA  120
-33.90  .....[[[.{{{{{{{.]]]..<<<<}}}}}}}...>>>>...[[[[.........{{{{{{]]]]...<<<<<<<.}}}}}}..((((......))))..........>>>>>>>....


>44002
     1  GGGTTTGCAGTGTAAGTGCAGCCCGTCTTACACCGTGCGGCACAGGCACTAGTACTGATGTCGTCTACAGGGCTTTTGATATTTACAACGAAAAAGTTGCTGGTTTTGCAAAGTTCCTAA  120
-34.60  .....[[[.{{{{{{{.]]]..<<<<}}}}}}}...>>>>...[[[[.........{{{{{{]]]]...<<<<<<<.}}}}}}..((((......))))..........>>>>>>>....


>44003
     1  GGGTTTGCGCTGTAAGTGCAGCCCGTCTTACACCGTGCGGCACAGGCACTAGTACTGATGTCGTCTACAGGGCTTTTGATATTTACAACGAAAAAGTTGCTGGTTTTGCAAAGTTCCTAA  120
-34.00  (((((.(((((...))))))))))........[[..(((((((((.........))).))))))...{{{]]..<<<<.......((((......))))}}}......>>>>........


>44004
     1  GGGTTTGCGATGTAAGTGCAGCCCGTCTTACACCGTGCGGCACAGGCACTAGTACTGATGTCGTCTACAGGGCTTTTGATATTTACAACGAAAAAGTTGCTGGTTTTGCAAAGTTCCTAA  120
-32.40  [[[[[..........{{{{]]]]]..........<<<<.}}}}..>>>>[[[....{{{{{{{.]]]..<<<<<<<}}}}}}}..((((......))))..........>>>>>>>....


>44005
     1  GGGTTTGCGGCGTAAGTGCAGCCCGTCTTACACCGTGCGGCACAGGCACTAGTACTGATGTCGTCTACAGGGCTTTTGATATTTACAACGAAAAAGTTGCTGGTTTTGCAAAGTTCCTAA  120
-32.40  [[[[[..........{{{{]]]]]..........<<<<.}}}}..>>>>[[[....{{{{{{{.]]]..<<<<<<<}}}}}}}..((((......))))..........>>>>>>>....


>44006
     1  GGGTTTGCGGAGTAAGTGCAGCCCGTCTTACACCGTGCGGCACAGGCACTAGTACTGATGTCGTCTACAGGGCTTTTGATATTTACAACGAAAAAGTTGCTGGTTTTGCAAAGTTCCTAA  120
-32.40  [[[[[..........{{{{]]]]]..........<<<<.}}}}..>>>>[[[....{{{{{{{.]]]..<<<<<<<}}}}}}}..((((......))))..........>>>>>>>....


>44007
     1  GGGTTTGCGGTCTAAGTGCAGCCCGTCTTACACCGTGCGGCACAGGCACTAGTACTGATGTCGTCTACAGGGCTTTTGATATTTACAACGAAAAAGTTGCTGGTTTTGCAAAGTTCCTAA  120
-32.40  [[[[[..........{{{{]]]]]..........<<<<.}}}}..>>>>[[[....{{{{{{{.]]]..<<<<<<<}}}}}}}..((((......))))..........>>>>>>>....


>44008
     1  GGGTTTGCGGTATAAGTGCAGCCCGTCTTACACCGTGCGGCACAGGCACTAGTACTGATGTCGTCTACAGGGCTTTTGATATTTACAACGAAAAAGTTGCTGGTTTTGCAAAGTTCCTAA  120
-32.40  [[[[[..........{{{{]]]]]..........<<<<.}}}}..>>>>[[[....{{{{{{{.]]]..<<<<<<<}}}}}}}..((((......))))..........>>>>>>>....


>44009
     1  GGGTTTGCGGTGCAAGTGCAGCCCGTCTTACACCGTGCGGCACAGGCACTAGTACTGATGTCGTCTACAGGGCTTTTGATATTTACAACGAAAAAGTTGCTGGTTTTGCAAAGTTCCTAA  120
-33.90  .[[..((((((((..((((.((.((........)).)).))))..))))).)))..{{{{{{{.]]...<<<<<<<}}}}}}}..((((......))))..........>>>>>>>....


>44010
     1  GGGTTTGCGGTGAAAGTGCAGCCCGTCTTACACCGTGCGGCACAGGCACTAGTACTGATGTCGTCTACAGGGCTTTTGATATTTACAACGAAAAAGTTGCTGGTTTTGCAAAGTTCCTAA  120
-33.90  [[[[[.{{{{{{.......]]]]]......}}}}}}(((((((((.........))).))))))....((((.(((((....(((((((......)))).))).....))))).))))..


>44011
     1  GGGTTTGCGGTGTCAGTGCAGCCCGTCTTACACCGTGCGGCACAGGCACTAGTACTGATGTCGTCTACAGGGCTTTTGATATTTACAACGAAAAAGTTGCTGGTTTTGCAAAGTTCCTAA  120
-36.70  [[[[[.{{{{{{{{{{{{{]]]]]..........((((.......))))..}}}}}}}}}}}}}....((((.(((((....(((((((......)))).))).....))))).))))..


>44012
     1  GGGTTTGCGGTGTAAGTGCAGCCCGTCTTACACCGTGCGGCACAGGCACTAGTACTGATGTCGTCTACAGGGCTTTTGATATTTACAACGAAAAAGTTGCTGGTTTTGCAAAGTTCCTAA  120
-39.20  [[[[[.{{{{{{{{{{...]]]]]..}}}}}}}}}}(((((((((.........))).))))))....((((.(((((....(((((((......)))).))).....))))).))))..


>44013
     1  GGGTTTGCGGTGTACGTGCAGCCCGTCTTACACCGTGCGGCACAGGCACTAGTACTGATGTCGTCTACAGGGCTTTTGATATTTACAACGAAAAAGTTGCTGGTTTTGCAAAGTTCCTAA  120
-35.70  [[[[[.{{{{{{{{.....]]]]]....}}}}}}}}(((((((((.........))).))))))....((((.(((((....(((((((......)))).))).....))))).))))..


>44014
     1  GGGTTTGCGGTGTAAGTGCAGCCCGTCTTACACCGTGCGGCACAGGCACTAGTACTGATGTCGTCTACAGGGCTTTTGATATTTACAACGAAAAAGTTGCTGGTTTTGCAAAGTTCCTAA  120
-39.20  [[[[[.{{{{{{{{{{...]]]]]..}}}}}}}}}}(((((((((.........))).))))))....((((.(((((....(((((((......)))).))).....))))).))))..


>44015
     1  GGGTTTGCGGTGTAACTGCAGCCCGTCTTACACCGTGCGGCACAGGCACTAGTACTGATGTCGTCTACAGGGCTTTTGATATTTACAACGAAAAAGTTGCTGGTTTTGCAAAGTTCCTAA  120
-38.40  [[....{{{{{{{{{]]..<<<<<...}}}}}}}}}(((((((((.........))).)))))).....>>>>>[[[[.......((((......))))..{{.....]]]]...}}...


>44016
     1  GGGTTTGCGGTGTAAATGCAGCCCGTCTTACACCGTGCGGCACAGGCACTAGTACTGATGTCGTCTACAGGGCTTTTGATATTTACAACGAAAAAGTTGCTGGTTTTGCAAAGTTCCTAA  120
-37.50  [[[[[.{{{{{{{{{....]]]]]...}}}}}}}}}(((((((((.........))).))))))....((((.(((((....(((((((......)))).))).....))))).))))..


>44017
     1  GGGTTTGCGGTGTAAGCGCAGCCCGTCTTACACCGTGCGGCACAGGCACTAGTACTGATGTCGTCTACAGGGCTTTTGATATTTACAACGAAAAAGTTGCTGGTTTTGCAAAGTTCCTAA  120
-38.80  [[[[[.{{{{{{{{{{...]]]]]..}}}}}}}}}}(((((((((.........))).))))))....((((.(((((....(((((((......)))).))).....))))).))))..


>44018
     1  GGGTTTGCGGTGTAAGAGCAGCCCGTCTTACACCGTGCGGCACAGGCACTAGTACTGATGTCGTCTACAGGGCTTTTGATATTTACAACGAAAAAGTTGCTGGTTTTGCAAAGTTCCTAA  120
-41.30  ......[[[[[[[[[[[..{{{{{.]]]]]]]]]]](((((((((.........))).)))))).....}}}}}[[[[.......((((......))))..{{.....]]]]...}}...


>44019
     1  GGGTTTGCGGTGTAAGTCCAGCCCGTCTTACACCGTGCGGCACAGGCACTAGTACTGATGTCGTCTACAGGGCTTTTGATATTTACAACGAAAAAGTTGCTGGTTTTGCAAAGTTCCTAA  120
-39.80  .[[...{{{{{{{{{{.]]...<<<.}}}}}}}}}}.>>>...[[[[.........{{{{{{]]]]...<<<<<<<.}}}}}}..((((......))))..........>>>>>>>....


>44020
     1  GGGTTTGCGGTGTAAGTACAGCCCGTCTTACACCGTGCGGCACAGGCACTAGTACTGATGTCGTCTACAGGGCTTTTGATATTTACAACGAAAAAGTTGCTGGTTTTGCAAAGTTCCTAA  120
-39.20  [[[[[.{{{{{{{{{{...]]]]]..}}}}}}}}}}(((((((((.........))).))))))....((((.(((((....(((((((......)))).))).....))))).))))..


>44021
     1  GGGTTTGCGGTGTAAGTGCAGCCCGTCTTACACCGTGCGGCACAGGCACTAGTACTGATGTCGTCTACAGGGCTTTTGATATTTACAACGAAAAAGTTGCTGGTTTTGCAAAGTTCCTAA  120
-39.20  [[[[[.{{{{{{{{{{...]]]]]..}}}}}}}}}}(((((((((.........))).))))))....((((.(((((....(((((((......)))).))).....))))).))))..


>44022
     1  GGGTTTGCGGTGTAAGTGAAGCCCGTCTTACACCGTGCGGCACAGGCACTAGTACTGATGTCGTCTACAGGGCTTTTGATATTTACAACGAAAAAGTTGCTGGTTTTGCAAAGTTCCTAA  120
-40.50  ......[[[[[[[[[[.{{{{{{{..]]]]]]]]]].((((((((.........))).)))))...<<.}}}}}}}.........((((......)))).((......))..>>......


>44023
     1  GGGTTTGCGGTGTAAGTGCCGCCCGTCTTACACCGTGCGGCACAGGCACTAGTACTGATGTCGTCTACAGGGCTTTTGATATTTACAACGAAAAAGTTGCTGGTTTTGCAAAGTTCCTAA  120
-39.70  .[[[..{{{{{{{{{{.]]]..<<<.}}}}}}}}}}.>>>...[[[[.........{{{{{{]]]]...<<<<<<<.}}}}}}..((((......))))..........>>>>>>>....


>44024
     1  GGGTTTGCGGTGTAAGTGCAGCCCGTCTTACACCGTGCGGCACAGGCACTAGTACTGATGTCGTCTACAGGGCTTTTGATATTTACAACGAAAAAGTTGCTGGTTTTGCAAAGTTCCTAA  120
-39.20  [[[[[.{{{{{{{{{{...]]]]]..}}}}}}}}}}(((((((((.........))).))))))....((((.(((((....(((((((......)))).))).....))))).))))..


>44025
     1  GGGTTTGCGGTGTAAGTGCACCCCGTCTTACACCGTGCGGCACAGGCACTAGTACTGATGTCGTCTACAGGGCTTTTGATATTTACAACGAAAAAGTTGCTGGTTTTGCAAAGTTCCTAA  120
-38.70  [[[[..{{{{{{{{{{...]]]]...}}}}}}}}}}(((((((((.........))).))))))....((((.(((((....(((((((......)))).))).....))))).))))..


>44026
     1  GGGTTTGCGGTGTAAGTGCAACCCGTCTTACACCGTGCGGCACAGGCACTAGTACTGATGTCGTCTACAGGGCTTTTGATATTTACAACGAAAAAGTTGCTGGTTTTGCAAAGTTCCTAA  120
-39.20  [[[[[.{{{{{{{{{{...]]]]]..}}}}}}}}}}(((((((((.........))).))))))....((((.(((((....(((((((......)))).))).....))))).))))..


>44027
     1  GGGTTTGCGGTGTAAGTGCAGCCCGTCTTACACCGTGCGGCACAGGCACTAGTACTGATGTCGTCTACAGGGCTTTTGATATTTACAACGAAAAAGTTGCTGGTTTTGCAAAGTTCCTAA  120
-39.20  [[[[[.{{{{{{{{{{...]]]]]..}}}}}}}}}}(((((((((.........))).))))))....((((.(((((....(((((((......)))).))).....))))).))))..


>44028
     1  GGGTTTGCGGTGTAAGTGCAGACCGTCTTACACCGTGCGGCACAGGCACTAGTACTGATGTCGTCTACAGGGCTTTTGATATTTACAACGAAAAAGTTGCTGGTTTTGCAAAGTTCCTAA  120
-40.70  ......[[[[[[[[[[...{{{{{{.]]]]]]]]]].((((((((.........))).)))))......<<<<<<<.........((((......)))).}}}}}}...>>>>>>>....


>44029
     1  GGGTTTGCGGTGTAAGTGCAGCCCGTCTTACACCGTGCGGCACAGGCACTAGTACTGATGTCGTCTACAGGGCTTTTGATATTTACAACGAAAAAGTTGCTGGTTTTGCAAAGTTCCTAA  120
-39.20  [[[[[.{{{{{{{{{{...]]]]]..}}}}}}}}}}(((((((((.........))).))))))....((((.(((((....(((((((......)))).))).....))))).))))..


>44030
     1  GGGTTTGCGGTGTAAGTGCAGCACGTCTTACACCGTGCGGCACAGGCACTAGTACTGATGTCGTCTACAGGGCTTTTGATATTTACAACGAAAAAGTTGCTGGTTTTGCAAAGTTCCTAA  120
-35.80  .[[..((((((((..((((.(((((........))))).))))..))))).)))..{{{{{{{.]]...<<<<<<<}}}}}}}..((((......))))..........>>>>>>>....


>44031
     1  GGGTTTGCGGTGTAAGTGCAGCCCGTCTTACACCGTGCGGCACAGGCACTAGTACTGATGTCGTCTACAGGGCTTTTGATATTTACAACGAAAAAGTTGCTGGTTTTGCAAAGTTCCTAA  120
-39.20  [[[[[.{{{{{{{{{{...]]]]]..}}}}}}}}}}(((((((((.........))).))))))....((((.(((((....(((((((......)))).))).....))))).))))..


>44032
     1  GGGTTTGCGGTGTAAGTGCAGCCAGTCTTACACCGTGCGGCACAGGCACTAGTACTGATGTCGTCTACAGGGCTTTTGATATTTACAACGAAAAAGTTGCTGGTTTTGCAAAGTTCCTAA  120
-39.90  ......[[[[[[[[[[...{{{{{{{]]]]]]]]]].((((((((.........))).)))))......<<<<<<<..........(((......)))}}}}}}}....>>>>>>>....


>44033
     1  GGGTTTGCGGTGTAAGTGCAGCCCCTCTTACACCGTGCGGCACAGGCACTAGTACTGATGTCGTCTACAGGGCTTTTGATATTTACAACGAAAAAGTTGCTGGTTTTGCAAAGTTCCTAA  120
-39.20  [[[[[.{{{{{{{{{{...]]]]]..}}}}}}}}}}(((((((((.........))).))))))....((((.(((((....(((((((......)))).))).....))))).))))..


>44034
     1  GGGTTTGCGGTGTAAGTGCAGCCCATCTTACACCGTGCGGCACAGGCACTAGTACTGATGTCGTCTACAGGGCTTTTGATATTTACAACGAAAAAGTTGCTGGTTTTGCAAAGTTCCTAA  120
-39.20  [[[[[.{{{{{{{{{{...]]]]]..}}}}}}}}}}(((((((((.........))).))))))....((((.(((((....(((((((......)))).))).....))))).))))..


>44035
     1  GGGTTTGCGGTGTAAGTGCAGCCCGCCTTACACCGTGCGGCACAGGCACTAGTACTGATGTCGTCTACAGGGCTTTTGATATTTACAACGAAAAAGTTGCTGGTTTTGCAAAGTTCCTAA  120
-39.50  [[[[[.{{{{{{{{{{...]]]]]..}}}}}}}}}}(((((((((.........))).))))))....((((.(((((....(((((((......)))).))).....))))).))))..


>44036
     1  GGGTTTGCGGTGTAAGTGCAGCCCGACTTACACCGTGCGGCACAGGCACTAGTACTGATGTCGTCTACAGGGCTTTTGATATTTACAACGAAAAAGTTGCTGGTTTTGCAAAGTTCCTAA  120
-41.20  ......[[[[[[[[[[[..{{{{{.]]]]]]]]]]](((((((((.........))).)))))).....}}}}}[[[[.......((((......))))..{{.....]]]]...}}...


>44037
     1  GGGTTTGCGGTGTAAGTGCAGCCCGTCTTACACCGTGCGGCACAGGCACTAGTACTGATGTCGTCTACAGGGCTTTTGATATTTACAACGAAAAAGTTGCTGGTTTTGCAAAGTTCCTAA  120
-39.20  [[[[[.{{{{{{{{{{...]]]]]..}}}}}}}}}}(((((((((.........))).))))))....((((.(((((....(((((((......)))).))).....))))).))))..


>44038
     1  GGGTTTGCGGTGTAAGTGCAGCCCGTATTACACCGTGCGGCACAGGCACTAGTACTGATGTCGTCTACAGGGCTTTTGATATTTACAACGAAAAAGTTGCTGGTTTTGCAAAGTTCCTAA  120
-37.50  [[[[[.{{{{{{{{{....]]]]]...}}}}}}}}}(((((((((.........))).))))))....((((.(((((....(((((((......)))).))).....))))).))))..


>44039
     1  GGGTTTGCGGTGTAAGTGCAGCCCGTCCTACACCGTGCGGCACAGGCACTAGTACTGATGTCGTCTACAGGGCTTTTGATATTTACAACGAAAAAGTTGCTGGTTTTGCAAAGTTCCTAA  120
-36.40  [[[[[.{{{{{{{{.....]]]]]....}}}}}}}}(((((((((.........))).))))))....((((.(((((....(((((((......)))).))).....))))).))))..


>44040
     1  GGGTTTGCGGTGTAAGTGCAGCCCGTCATACACCGTGCGGCACAGGCACTAGTACTGATGTCGTCTACAGGGCTTTTGATATTTACAACGAAAAAGTTGCTGGTTTTGCAAAGTTCCTAA  120
-36.40  [[[[[.{{{{{{{{.....]]]]]....}}}}}}}}(((((((((.........))).))))))....((((.(((((....(((((((......)))).))).....))))).))))..


>44041
     1  GGGTTTGCGGTGTAAGTGCAGCCCGTCTCACACCGTGCGGCACAGGCACTAGTACTGATGTCGTCTACAGGGCTTTTGATATTTACAACGAAAAAGTTGCTGGTTTTGCAAAGTTCCTAA  120
-34.80  [[[[[.{{{{{{{......]]]]].....}}}}}}}(((((((((.........))).))))))....((((.(((((....(((((((......)))).))).....))))).))))..


>44042
     1  GGGTTTGCGGTGTAAGTGCAGCCCGTCTAACACCGTGCGGCACAGGCACTAGTACTGATGTCGTCTACAGGGCTTTTGATATTTACAACGAAAAAGTTGCTGGTTTTGCAAAGTTCCTAA  120
-35.00  [[[[[.{{{{{{{......]]]]].....}}}}}}}(((((((((.........))).))))))....((((.(((((....(((((((......)))).))).....))))).))))..


>44043
     1  GGGTTTGCGGTGTAAGTGCAGCCCGTCTTCCACCGTGCGGCACAGGCACTAGTACTGATGTCGTCTACAGGGCTTTTGATATTTACAACGAAAAAGTTGCTGGTTTTGCAAAGTTCCTAA  120
-33.50  [[[[[.{{{{{{.......]]]]]......}}}}}}(((((((((.........))).))))))....((((.(((((....(((((((......)))).))).....))))).))))..


>44044
     1  GGGTTTGCGGTGTAAGTGCAGCCCGTCTTACACCGTGCGGCACAGGCACTAGTACTGATGTCGTCTACAGGGCTTTTGATATTTACAACGAAAAAGTTGCTGGTTTTGCAAAGTTCCTAA  120
-39.20  [[[[[.{{{{{{{{{{...]]]]]..}}}}}}}}}}(((((((((.........))).))))))....((((.(((((....(((((((......)))).))).....))))).))))..


>44045
     1  GGGTTTGCGGTGTAAGTGCAGCCCGTCTTACACCGTGCGGCACAGGCACTAGTACTGATGTCGTCTACAGGGCTTTTGATATTTACAACGAAAAAGTTGCTGGTTTTGCAAAGTTCCTAA  120
-39.20  [[[[[.{{{{{{{{{{...]]]]]..}}}}}}}}}}(((((((((.........))).))))))....((((.(((((....(((((((......)))).))).....))))).))))..


>44046
     1  GGGTTTGCGGTGTAAGTGCAGCCCGTCTTAAACCGTGCGGCACAGGCACTAGTACTGATGTCGTCTACAGGGCTTTTGATATTTACAACGAAAAAGTTGCTGGTTTTGCAAAGTTCCTAA  120
-32.40  [[[[[..........{{{{]]]]]..........<<<<.}}}}..>>>>[[[....{{{{{{{.]]]..<<<<<<<}}}}}}}..((((......))))..........>>>>>>>....


>44047
     1  GGGTTTGCGGTGTAAGTGCAGCCCGTCTTACCCCGTGCGGCACAGGCACTAGTACTGATGTCGTCTACAGGGCTTTTGATATTTACAACGAAAAAGTTGCTGGTTTTGCAAAGTTCCTAA  120
-33.40  [[[[[.....{{{{{{{{.]]]]]......(((.(((((((((((.........))).))))))..)).)))..<<<<.}}}}}}}}.>>>>....((((.......)))).........


>44048
     1  GGGTTTGCGGTGTAAGTGCAGCCCGTCTTACACCGTGCGGCACAGGCACTAGTACTGATGTCGTCTACAGGGCTTTTGATATTTACAACGAAAAAGTTGCTGGTTTTGCAAAGTTCCTAA  120
-39.20  [[[[[.{{{{{{{{{{...]]]]]..}}}}}}}}}}(((((((((.........))).))))))....((((.(((((....(((((((......)))).))).....))))).))))..


>44049
     1  GGGTTTGCGGTGTAAGTGCAGCCCGTCTTACACCGTGCGGCACAGGCACTAGTACTGATGTCGTCTACAGGGCTTTTGATATTTACAACGAAAAAGTTGCTGGTTTTGCAAAGTTCCTAA  120
-39.20  [[[[[.{{{{{{{{{{...]]]]]..}}}}}}}}}}(((((((((.........))).))))))....((((.(((((....(((((((......)))).))).....))))).))))..


>44050
     1  GGGTTTGCGGTGTAAGTGCAGCCCGTCTTACAACGTGCGGCACAGGCACTAGTACTGATGTCGTCTACAGGGCTTTTGATATTTACAACGAAAAAGTTGCTGGTTTTGCAAAGTTCCTAA  120
-32.40  [[[[[..........{{{{]]]]]..........<<<<.}}}}..>>>>[[[....{{{{{{{.]]]..<<<<<<<}}}}}}}..((((......))))..........>>>>>>>....


>44051
     1  GGGTTTGCGGTGTAAGTGCAGCCCGTCTTACACCGTGCGGCACAGGCACTAGTACTGATGTCGTCTACAGGGCTTTTGATATTTACAACGAAAAAGTTGCTGGTTTTGCAAAGTTCCTAA  120
-39.20  [[[[[.{{{{{{{{{{...]]]]]..}}}}}}}}}}(((((((((.........))).))))))....((((.(((((....(((((((......)))).))).....))))).))))..


>44052
     1  GGGTTTGCGGTGTAAGTGCAGCCCGTCTTACACAGTGCGGCACAGGCACTAGTACTGATGTCGTCTACAGGGCTTTTGATATTTACAACGAAAAAGTTGCTGGTTTTGCAAAGTTCCTAA  120
-35.50  .....[[[.{{{{{{{.]]]..<<<<}}}}}}}...>>>>...[[[[.........{{{{{{]]]]...<<<<<<<.}}}}}}..((((......))))..........>>>>>>>....


>44053
     1  GGGTTTGCGGTGTAAGTGCAGCCCGTCTTACACCCTGCGGCACAGGCACTAGTACTGATGTCGTCTACAGGGCTTTTGATATTTACAACGAAAAAGTTGCTGGTTTTGCAAAGTTCCTAA  120
-35.50  [[[[[...{{{{{{{{...]]]]]..}}}}}}}}..(((((((((.........))).))))))....((((.(((((....(((((((......)))).))).....))))).))))..


>44054
     1  GGGTTTGCGGTGTAAGTGCAGCCCGTCTTACACCATGCGGCACAGGCACTAGTACTGATGTCGTCTACAGGGCTTTTGATATTTACAACGAAAAAGTTGCTGGTTTTGCAAAGTTCCTAA  120
-36.20  [[[[[...{{{{{{{{...]]]]]..}}}}}}}}..(((((((((.........))).))))))....((((.(((((....(((((((......)))).))).....))))).))))..


>44055
     1  GGGTTTGCGGTGTAAGTGCAGCCCGTCTTACACCGCGCGGCACAGGCACTAGTACTGATGTCGTCTACAGGGCTTTTGATATTTACAACGAAAAAGTTGCTGGTTTTGCAAAGTTCCTAA  120
-40.60  [[[[[.{{{{{{{{{{...]]]]]..}}}}}}}}}}(((((((((.........))).))))))....((((.(((((....(((((((......)))).))).....))))).))))..


>44056
     1  GGGTTTGCGGTGTAAGTGCAGCCCGTCTTACACCGAGCGGCACAGGCACTAGTACTGATGTCGTCTACAGGGCTTTTGATATTTACAACGAAAAAGTTGCTGGTTTTGCAAAGTTCCTAA  120
-38.70  [[[[[..{{{{{{{{{...]]]]]..}}}}}}}}}.(((((((((.........))).))))))....((((.(((((....(((((((......)))).))).....))))).))))..


>44057
     1  GGCCTTCGTCCATGGGGAAAGAAGCCCCGCAATTTCCCCATGGCTCAAGTGCATCAGGGGCTGATGCCAACTGCTCCCCCAGAGGACCCAGCTGTGGATCTGCTAAAGAACTACATGCAG  120
-51.20  ...[[[[..{{{{{{{{{{{]]]]....<<..}}}}}}}}}}}.....>>[[[[[[[.{{]]]]]]]...<<<<.((......))..}}...(((((.(((.....))).))))).>>>>


>44058
     1  GGCCTTGCTCCATGGGGAAAGAAGCCCCGCAATTTCCCCATGGCTCAAGTGCATCAGGGGCTGATGCCAACTGCTCCCCCAGAGGACCCAGCTGTGGATCTGCTAAAGAACTACATGCAG  120
-51.40  ...((((..(((((((((((...((...))..)))))))))))..)))).[[[[[[[.{{]]]]]]]...<<<<.((......))..}}...(((((.(((.....))).))))).>>>>


>44059
     1  GGCCTTGGCCCATGGGGAAAGAAGCCCCGCAATTTCCCCATGGCTCAAGTGCATCAGGGGCTGATGCCAACTGCTCCCCCAGAGGACCCAGCTGTGGATCTGCTAAAGAACTACATGCAG  120
-52.80  ...(((((.(((((((((((...((...))..))))))))))).))))).[[[[[[[.{{]]]]]]]...<<<<.((......))..}}...(((((.(((.....))).))))).>>>>


>44060
     1  GGCCTTGGACCATGGGGAAAGAAGCCCCGCAATTTCCCCATGGCTCAAGTGCATCAGGGGCTGATGCCAACTGCTCCCCCAGAGGACCCAGCTGTGGATCTGCTAAAGAACTACATGCAG  120
-52.80  ...(((((.(((((((((((...((...))..))))))))))).))))).[[[[[[[.{{]]]]]]]...<<<<.((......))..}}...(((((.(((.....))).))))).>>>>


>44061
     1  GGCCTTGGTCCATGGGGAAAGAAGCCCCGCAATTTCCCCATGGCTCAAGTGCATCAGGGGCTGATGCCAACTGCTCCCCCAGAGGACCCAGCTGTGGATCTGCTAAAGAACTACATGCAG  120
-52.80  ...(((((.(((((((((((...((...))..))))))))))).))))).[[[[[[[.{{]]]]]]]...<<<<.((......))..}}...(((((.(((.....))).))))).>>>>


>44062
     1  GGCCTTGGTACATGGGGAAAGAAGCCCCGCAATTTCCCCATGGCTCAAGTGCATCAGGGGCTGATGCCAACTGCTCCCCCAGAGGACCCAGCTGTGGATCTGCTAAAGAACTACATGCAG  120
-49.70  ...(((((..((((((((((...((...))..))))))))))..))))).[[[[[[[.{{]]]]]]]...<<<<.((......))..}}...(((((.(((.....))).))))).>>>>


>44063
     1  GGCCTTGGTCCATGGGGAAAGAAGCCCCGCAATTTCCCCATGGCTCAAGTGCATCAGGGGCTGATGCCAACTGCTCCCCCAGAGGACCCAGCTGTGGATCTGCTAAAGAACTACATGCAG  120
-52.80  ...(((((.(((((((((((...((...))..))))))))))).))))).[[[[[[[.{{]]]]]]]...<<<<.((......))..}}...(((((.(((.....))).))))).>>>>


>44064
     1  GGCCTTGGTCAATGGGGAAAGAAGCCCCGCAATTTCCCCATGGCTCAAGTGCATCAGGGGCTGATGCCAACTGCTCCCCCAGAGGACCCAGCTGTGGATCTGCTAAAGAACTACATGCAG  120
-48.90  ...((((((((.((((((((...((...))..)))))))))))).)))).[[[[[[[.{{]]]]]]]...<<<<.((......))..}}...(((((.(((.....))).))))).>>>>


>44065
     1  GGCCTTGGTCCCTGGGGAAAGAAGCCCCGCAATTTCCCCATGGCTCAAGTGCATCAGGGGCTGATGCCAACTGCTCCCCCAGAGGACCCAGCTGTGGATCTGCTAAAGAACTACATGCAG  120
-48.40  ...(((((.((.((((((((...((...))..)))))))).)).))))).[[[[[[[.{{]]]]]]]...<<<<.((......))..}}...(((((.(((.....))).))))).>>>>


>44066
     1  GGCCTTGGTCCATGGGGAAAGAAGCCCCGCAATTTCCCCATGGCTCAAGTGCATCAGGGGCTGATGCCAACTGCTCCCCCAGAGGACCCAGCTGTGGATCTGCTAAAGAACTACATGCAG  120
-52.80  ...(((((.(((((((((((...((...))..))))))))))).))))).[[[[[[[.{{]]]]]]]...<<<<.((......))..}}...(((((.(((.....))).))))).>>>>


>44067
     1  GGCCTTGGTCCACGGGGAAAGAAGCCCCGCAATTTCCCCATGGCTCAAGTGCATCAGGGGCTGATGCCAACTGCTCCCCCAGAGGACCCAGCTGTGGATCTGCTAAAGAACTACATGCAG  120
-48.40  ...(((((.(((.(((((((...((...))..))))))).))).))))).[[[[[[[.{{]]]]]]]...<<<<.((......))..}}...(((((.(((.....))).))))).>>>>


>44068
     1  GGCCTTGGTCCAAGGGGAAAGAAGCCCCGCAATTTCCCCATGGCTCAAGTGCATCAGGGGCTGATGCCAACTGCTCCCCCAGAGGACCCAGCTGTGGATCTGCTAAAGAACTACATGCAG  120
-48.40  ...(((((.(((.(((((((...((...))..))))))).))).))))).[[[[[[[.{{]]]]]]]...<<<<.((......))..}}...(((((.(((.....))).))))).>>>>


>44069
     1  GGCCTTGGTCCATCGGGAAAGAAGCCCCGCAATTTCCCCATGGCTCAAGTGCATCAGGGGCTGATGCCAACTGCTCCCCCAGAGGACCCAGCTGTGGATCTGCTAAAGAACTACATGCAG  120
-46.20  ...(((((.((((.((((((...((...))..)))))).)))).))))).[[[[[[[.{{]]]]]]]...<<<<.((......))..}}...(((((.(((.....))).))))).>>>>


>44070
     1  GGCCTTGGTCCATAGGGAAAGAAGCCCCGCAATTTCCCCATGGCTCAAGTGCATCAGGGGCTGATGCCAACTGCTCCCCCAGAGGACCCAGCTGTGGATCTGCTAAAGAACTACATGCAG  120
-46.20  ...(((((.((((.((((((...((...))..)))))).)))).))))).[[[[[[[.{{]]]]]]]...<<<<.((......))..}}...(((((.(((.....))).))))).>>>>


>44071
     1  GGCCTTGGTCCATGCGGAAAGAAGCCCCGCAATTTCCCCATGGCTCAAGTGCATCAGGGGCTGATGCCAACTGCTCCCCCAGAGGACCCAGCTGTGGATCTGCTAAAGAACTACATGCAG  120
-45.70  ...(((((.(((((.(((((...((...))..))))).))))).))))).[[[[[[[.{{]]]]]]]...<<<<.((......))..}}...(((((.(((.....))).))))).>>>>


>44072
     1  GGCCTTGGTCCATGAGGAAAGAAGCCCCGCAATTTCCCCATGGCTCAAGTGCATCAGGGGCTGATGCCAACTGCTCCCCCAGAGGACCCAGCTGTGGATCTGCTAAAGAACTACATGCAG  120
-45.90  ...(((((.(((((.(((((...((...))..))))).))))).))))).[[[[[[[.{{]]]]]]]...<<<<.((......))..}}...(((((.(((.....))).))))).>>>>


>44073
     1  GGCCTTGGTCCATGGCGAAAGAAGCCCCGCAATTTCCCCATGGCTCAAGTGCATCAGGGGCTGATGCCAACTGCTCCCCCAGAGGACCCAGCTGTGGATCTGCTAAAGAACTACATGCAG  120
-45.70  ...(((((.((((((.((((...((...))..)))).)))))).))))).[[[[[[[.{{]]]]]]]...<<<<.((......))..}}...(((((.(((.....))).))))).>>>>


>44074
     1  GGCCTTGGTCCATGGAGAAAGAAGCCCCGCAATTTCCCCATGGCTCAAGTGCATCAGGGGCTGATGCCAACTGCTCCCCCAGAGGACCCAGCTGTGGATCTGCTAAAGAACTACATGCAG  120
-45.90  ...(((((.((((((.((((...((...))..)))).)))))).))))).[[[[[[[.{{]]]]]]]...<<<<.((......))..}}...(((((.(((.....))).))))).>>>>


>44075
     1  GGCCTTGGTCCATGGGCAAAGAAGCCCCGCAATTTCCCCATGGCTCAAGTGCATCAGGGGCTGATGCCAACTGCTCCCCCAGAGGACCCAGCTGTGGATCTGCTAAAGAACTACATGCAG  120
-45.90  ...(((((.(((((((.(((...((...))..))).))))))).))))).[[[[[[[.{{]]]]]]]...<<<<.((......))..}}...(((((.(((.....))).))))).>>>>


>44076
     1  GGCCTTGGTCCATGGGAAAAGAAGCCCCGCAATTTCCCCATGGCTCAAGTGCATCAGGGGCTGATGCCAACTGCTCCCCCAGAGGACCCAGCTGTGGATCTGCTAAAGAACTACATGCAG  120
-45.90  ...(((((.(((((((.(((...((...))..))).))))))).))))).[[[[[[[.{{]]]]]]]...<<<<.((......))..}}...(((((.(((.....))).))))).>>>>


>44077
     1  GGCCTTGGTCCATGGGGCAAGAAGCCCCGCAATTTCCCCATGGCTCAAGTGCATCAGGGGCTGATGCCAACTGCTCCCCCAGAGGACCCAGCTGTGGATCTGCTAAAGAACTACATGCAG  120
-49.30  ...[[[[..{{{{{{{{]]]]..((...)).....}}}}}}}}.......[[[[[[[.{{]]]]]]]...<<<<.((......))..}}...(((((.(((.....))).))))).>>>>


>44078
     1  GGCCTTGGTCCATGGGGAAAGAAGCCCCGCAATTTCCCCATGGCTCAAGTGCATCAGGGGCTGATGCCAACTGCTCCCCCAGAGGACCCAGCTGTGGATCTGCTAAAGAACTACATGCAG  120
-52.80  ...(((((.(((((((((((...((...))..))))))))))).))))).[[[[[[[.{{]]]]]]]...<<<<.((......))..}}...(((((.(((.....))).))))).>>>>


>44079
     1  GGCCTTGGTCCATGGGGACAGAAGCCCCGCAATTTCCCCATGGCTCAAGTGCATCAGGGGCTGATGCCAACTGCTCCCCCAGAGGACCCAGCTGTGGATCTGCTAAAGAACTACATGCAG  120
-49.50  ...(((((.(((((((((.....((...))....))))))))).))))).[[[[[[[.{{]]]]]]]...<<<<.((......))..}}...(((((.(((.....))).))))).>>>>


>44080
     1  GGCCTTGGTCCATGGGGAAAGAAGCCCCGCAATTTCCCCATGGCTCAAGTGCATCAGGGGCTGATGCCAACTGCTCCCCCAGAGGACCCAGCTGTGGATCTGCTAAAGAACTACATGCAG  120
-52.80  ...(((((.(((((((((((...((...))..))))))))))).))))).[[[[[[[.{{]]]]]]]...<<<<.((......))..}}...(((((.(((.....))).))))).>>>>


>44081
     1  GGCCTTGGTCCATGGGGAACGAAGCCCCGCAATTTCCCCATGGCTCAAGTGCATCAGGGGCTGATGCCAACTGCTCCCCCAGAGGACCCAGCTGTGGATCTGCTAAAGAACTACATGCAG  120
-50.70  ...(((((.((((((((((....((...))...)))))))))).))))).[[[[[[[.{{]]]]]]]...<<<<.((......))..}}...(((((.(((.....))).))))).>>>>


>44082
     1  GGCCTTGGTCCATGGGGAAAGAAGCCCCGCAATTTCCCCATGGCTCAAGTGCATCAGGGGCTGATGCCAACTGCTCCCCCAGAGGACCCAGCTGTGGATCTGCTAAAGAACTACATGCAG  120
-52.80  ...(((((.(((((((((((...((...))..))))))))))).))))).[[[[[[[.{{]]]]]]]...<<<<.((......))..}}...(((((.(((.....))).))))).>>>>


>44083
     1  GGCCTTGGTCCATGGGGAAACAAGCCCCGCAATTTCCCCATGGCTCAAGTGCATCAGGGGCTGATGCCAACTGCTCCCCCAGAGGACCCAGCTGTGGATCTGCTAAAGAACTACATGCAG  120
-51.70  ...(((((.(((((((((((...((...))..))))))))))).))))).[[[[[[[.{{]]]]]]]...<<<<.((......))..}}...(((((.(((.....))).))))).>>>>


>44084
     1  GGCCTTGGTCCATGGGGAAAAAAGCCCCGCAATTTCCCCATGGCTCAAGTGCATCAGGGGCTGATGCCAACTGCTCCCCCAGAGGACCCAGCTGTGGATCTGCTAAAGAACTACATGCAG  120
-51.70  ...(((((.(((((((((((...((...))..))))))))))).))))).[[[[[[[.{{]]]]]]]...<<<<.((......))..}}...(((((.(((.....))).))))).>>>>


>44085
     1  GGCCTTGGTCCATGGGGAAAGCAGCCCCGCAATTTCCCCATGGCTCAAGTGCATCAGGGGCTGATGCCAACTGCTCCCCCAGAGGACCCAGCTGTGGATCTGCTAAAGAACTACATGCAG  120
-53.20  ...(((((.(((((((((((((......))..))))))))))).))))).[[[[[[[.{{]]]]]]]...<<<<.((......))..}}...(((((.(((.....))).))))).>>>>


>44086
     1  GGCCTTGGTCCATGGGGAAAGAAGCCCCGCAATTTCCCCATGGCTCAAGTGCATCAGGGGCTGATGCCAACTGCTCCCCCAGAGGACCCAGCTGTGGATCTGCTAAAGAACTACATGCAG  120
-52.80  ...(((((.(((((((((((...((...))..))))))))))).))))).[[[[[[[.{{]]]]]]]...<<<<.((......))..}}...(((((.(((.....))).))))).>>>>


>44087
     1  GGCCTTGGTCCATGGGGAAAGACGCCCCGCAATTTCCCCATGGCTCAAGTGCATCAGGGGCTGATGCCAACTGCTCCCCCAGAGGACCCAGCTGTGGATCTGCTAAAGAACTACATGCAG  120
-52.80  ...(((((.(((((((((((...((...))..))))))))))).))))).[[[[[[[.{{]]]]]]]...<<<<.((......))..}}...(((((.(((.....))).))))).>>>>


>44088
     1  GGCCTTGGTCCATGGGGAAAGAAGCCCCGCAATTTCCCCATGGCTCAAGTGCATCAGGGGCTGATGCCAACTGCTCCCCCAGAGGACCCAGCTGTGGATCTGCTAAAGAACTACATGCAG  120
-52.80  ...(((((.(((((((((((...((...))..))))))))))).))))).[[[[[[[.{{]]]]]]]...<<<<.((......))..}}...(((((.(((.....))).))))).>>>>


>44089
     1  GGCCTTGGTCCATGGGGAAAGAACCCCCGCAATTTCCCCATGGCTCAAGTGCATCAGGGGCTGATGCCAACTGCTCCCCCAGAGGACCCAGCTGTGGATCTGCTAAAGAACTACATGCAG  120
-51.50  ...(((((.(((((((((((............))))))))))).))))).[[[[[[[.{{]]]]]]]...<<<<.((......))..}}...(((((.(((.....))).))))).>>>>


>44090
     1  GGCCTTGGTCCATGGGGAAAGAAACCCCGCAATTTCCCCATGGCTCAAGTGCATCAGGGGCTGATGCCAACTGCTCCCCCAGAGGACCCAGCTGTGGATCTGCTAAAGAACTACATGCAG  120
-51.50  ...(((((.(((((((((((............))))))))))).))))).[[[[[[[.{{]]]]]]]...<<<<.((......))..}}...(((((.(((.....))).))))).>>>>


>44091
     1  GGCCTTGGTCCATGGGGAAAGAAGCCCCGCAATTTCCCCATGGCTCAAGTGCATCAGGGGCTGATGCCAACTGCTCCCCCAGAGGACCCAGCTGTGGATCTGCTAAAGAACTACATGCAG  120
-52.80  ...(((((.(((((((((((...((...))..))))))))))).))))).[[[[[[[.{{]]]]]]]...<<<<.((......))..}}...(((((.(((.....))).))))).>>>>


>44092
     1  GGCCTTGGTCCATGGGGAAAGAAGACCCGCAATTTCCCCATGGCTCAAGTGCATCAGGGGCTGATGCCAACTGCTCCCCCAGAGGACCCAGCTGTGGATCTGCTAAAGAACTACATGCAG  120
-51.50  ...(((((.(((((((((((............))))))))))).))))).[[[[[[[.{{]]]]]]]...<<<<.((......))..}}...(((((.(((.....))).))))).>>>>


>44093
     1  GGCCTTGGTCCATGGGGAAAGAAGCCCCGCAATTTCCCCATGGCTCAAGTGCATCAGGGGCTGATGCCAACTGCTCCCCCAGAGGACCCAGCTGTGGATCTGCTAAAGAACTACATGCAG  120
-52.80  ...(((((.(((((((((((...((...))..))))))))))).))))).[[[[[[[.{{]]]]]]]...<<<<.((......))..}}...(((((.(((.....))).))))).>>>>


>44094
     1  GGCCTTGGTCCATGGGGAAAGAAGCACCGCAATTTCCCCATGGCTCAAGTGCATCAGGGGCTGATGCCAACTGCTCCCCCAGAGGACCCAGCTGTGGATCTGCTAAAGAACTACATGCAG  120
-52.80  ...(((((.(((((((((((...((...))..))))))))))).))))).[[[[[[[.{{]]]]]]]...<<<<.((......))..}}...(((((.(((.....))).))))).>>>>


>44095
     1  GGCCTTGGTCCATGGGGAAAGAAGCCCCGCAATTTCCCCATGGCTCAAGTGCATCAGGGGCTGATGCCAACTGCTCCCCCAGAGGACCCAGCTGTGGATCTGCTAAAGAACTACATGCAG  120
-52.80  ...(((((.(((((((((((...((...))..))))))))))).))))).[[[[[[[.{{]]]]]]]...<<<<.((......))..}}...(((((.(((.....))).))))).>>>>


>44096
     1  GGCCTTGGTCCATGGGGAAAGAAGCCACGCAATTTCCCCATGGCTCAAGTGCATCAGGGGCTGATGCCAACTGCTCCCCCAGAGGACCCAGCTGTGGATCTGCTAAAGAACTACATGCAG  120
-52.80  ...(((((.(((((((((((...((...))..))))))))))).))))).[[[[[[[.{{]]]]]]]...<<<<.((......))..}}...(((((.(((.....))).))))).>>>>


>44097
     1  GGCCTTGGTCCATGGGGAAAGAAGCCCCGCAATTTCCCCATGGCTCAAGTGCATCAGGGGCTGATGCCAACTGCTCCCCCAGAGGACCCAGCTGTGGATCTGCTAAAGAACTACATGCAG  120
-52.80  ...(((((.(((((((((((...((...))..))))))))))).))))).[[[[[[[.{{]]]]]]]...<<<<.((......))..}}...(((((.(((.....))).))))).>>>>


>44098
     1  GGCCTTGGTCCATGGGGAAAGAAGCCCAGCAATTTCCCCATGGCTCAAGTGCATCAGGGGCTGATGCCAACTGCTCCCCCAGAGGACCCAGCTGTGGATCTGCTAAAGAACTACATGCAG  120
-52.80  ...(((((.(((((((((((...((...))..))))))))))).))))).[[[[[[[.{{]]]]]]]...<<<<.((......))..}}...(((((.(((.....))).))))).>>>>


>44099
     1  GGCCTTGGTCCATGGGGAAAGAAGCCCCCCAATTTCCCCATGGCTCAAGTGCATCAGGGGCTGATGCCAACTGCTCCCCCAGAGGACCCAGCTGTGGATCTGCTAAAGAACTACATGCAG  120
-51.50  ...(((((.(((((((((((............))))))))))).))))).[[[[[[[.{{]]]]]]]...<<<<.((......))..}}...(((((.(((.....))).))))).>>>>


>44100
     1  GGCCTTGGTCCATGGGGAAAGAAGCCCCACAATTTCCCCATGGCTCAAGTGCATCAGGGGCTGATGCCAACTGCTCCCCCAGAGGACCCAGCTGTGGATCTGCTAAAGAACTACATGCAG  120
-51.50  ...(((((.(((((((((((............))))))))))).))))).[[[[[[[.{{]]]]]]]...<<<<.((......))..}}...(((((.(((.....))).))))).>>>>


>44101
     1  GGCCTTGGTCCATGGGGAAAGAAGCCCCGCAATTTCCCCATGGCTCAAGTGCATCAGGGGCTGATGCCAACTGCTCCCCCAGAGGACCCAGCTGTGGATCTGCTAAAGAACTACATGCAG  120
-52.80  ...(((((.(((((((((((...((...))..))))))))))).))))).[[[[[[[.{{]]]]]]]...<<<<.((......))..}}...(((((.(((.....))).))))).>>>>


>44102
     1  GGCCTTGGTCCATGGGGAAAGAAGCCCCGAAATTTCCCCATGGCTCAAGTGCATCAGGGGCTGATGCCAACTGCTCCCCCAGAGGACCCAGCTGTGGATCTGCTAAAGAACTACATGCAG  120
-51.50  ...(((((.(((((((((((............))))))))))).))))).[[[[[[[.{{]]]]]]]...<<<<.((......))..}}...(((((.(((.....))).))))).>>>>


>44103
     1  GGCCTTGGTCCATGGGGAAAGAAGCCCCGCCATTTCCCCATGGCTCAAGTGCATCAGGGGCTGATGCCAACTGCTCCCCCAGAGGACCCAGCTGTGGATCTGCTAAAGAACTACATGCAG  120
-52.80  ...(((((.(((((((((((...((...))..))))))))))).))))).[[[[[[[.{{]]]]]]]...<<<<.((......))..}}...(((((.(((.....))).))))).>>>>


>44104
     1  GGCCTTGGTCCATGGGGAAAGAAGCCCCGCAATTTCCCCATGGCTCAAGTGCATCAGGGGCTGATGCCAACTGCTCCCCCAGAGGACCCAGCTGTGGATCTGCTAAAGAACTACATGCAG  120
-52.80  ...(((((.(((((((((((...((...))..))))))))))).))))).[[[[[[[.{{]]]]]]]...<<<<.((......))..}}...(((((.(((.....))).))))).>>>>


>44105
     1  GGCCTTGGTCCATGGGGAAAGAAGCCCCGCACTTTCCCCATGGCTCAAGTGCATCAGGGGCTGATGCCAACTGCTCCCCCAGAGGACCCAGCTGTGGATCTGCTAAAGAACTACATGCAG  120
-54.60  ...(((((.((((((((((((..((...)).)))))))))))).))))).[[[[[[[.{{]]]]]]]...<<<<.((......))..}}...(((((.(((.....))).))))).>>>>


>44106
     1  GGCCTTGGTCCATGGGGAAAGAAGCCCCGCAATTTCCCCATGGCTCAAGTGCATCAGGGGCTGATGCCAACTGCTCCCCCAGAGGACCCAGCTGTGGATCTGCTAAAGAACTACATGCAG  120
-52.80  ...(((((.(((((((((((...((...))..))))))))))).))))).[[[[[[[.{{]]]]]]]...<<<<.((......))..}}...(((((.(((.....))).))))).>>>>


>44107
     1  GGCCTTGGTCCATGGGGAAAGAAGCCCCGCAACTTCCCCATGGCTCAAGTGCATCAGGGGCTGATGCCAACTGCTCCCCCAGAGGACCCAGCTGTGGATCTGCTAAAGAACTACATGCAG  120
-51.10  ...(((((.(((((((((.((..((...))..))))))))))).))))).[[[[[[[.{{]]]]]]]...<<<<.((......))..}}...(((((.(((.....))).))))).>>>>


>44108
     1  GGCCTTGGTCCATGGGGAAAGAAGCCCCGCAAATTCCCCATGGCTCAAGTGCATCAGGGGCTGATGCCAACTGCTCCCCCAGAGGACCCAGCTGTGGATCTGCTAAAGAACTACATGCAG  120
-50.70  ...(((((.((((((((((....((...))...)))))))))).))))).[[[[[[[.{{]]]]]]]...<<<<.((......))..}}...(((((.(((.....))).))))).>>>>


>44109
     1  GGCCTTGGTCCATGGGGAAAGAAGCCCCGCAATCTCCCCATGGCTCAAGTGCATCAGGGGCTGATGCCAACTGCTCCCCCAGAGGACCCAGCTGTGGATCTGCTAAAGAACTACATGCAG  120
-49.50  ...(((((.(((((((((.....((...))....))))))))).))))).[[[[[[[.{{]]]]]]]...<<<<.((......))..}}...(((((.(((.....))).))))).>>>>


>44110
     1  GGCCTTGGTCCATGGGGAAAGAAGCCCCGCAATATCCCCATGGCTCAAGTGCATCAGGGGCTGATGCCAACTGCTCCCCCAGAGGACCCAGCTGTGGATCTGCTAAAGAACTACATGCAG  120
-49.50  ...(((((.(((((((((.....((...))....))))))))).))))).[[[[[[[.{{]]]]]]]...<<<<.((......))..}}...(((((.(((.....))).))))).>>>>


>44111
     1  GGCCTTGGTCCATGGGGAAAGAAGCCCCGCAATTCCCCCATGGCTCAAGTGCATCAGGGGCTGATGCCAACTGCTCCCCCAGAGGACCCAGCTGTGGATCTGCTAAAGAACTACATGCAG  120
-48.30  ...(((((.((((((((.((...((...))..)).)))))))).))))).[[[[[[[.{{]]]]]]]...<<<<.((......))..}}...(((((.(((.....))).))))).>>>>


>44112
     1  GGCCTTGGTCCATGGGGAAAGAAGCCCCGCAATTACCCCATGGCTCAAGTGCATCAGGGGCTGATGCCAACTGCTCCCCCAGAGGACCCAGCTGTGGATCTGCTAAAGAACTACATGCAG  120
-48.30  ...(((((.((((((((.((...((...))..)).)))))))).))))).[[[[[[[.{{]]]]]]]...<<<<.((......))..}}...(((((.(((.....))).))))).>>>>


>44113
     1  GGCCTTGGTCCATGGGGAAAGAAGCCCCGCAATTTCCCCATGGCTCAAGTGCATCAGGGGCTGATGCCAACTGCTCCCCCAGAGGACCCAGCTGTGGATCTGCTAAAGAACTACATGCAG  120
-52.80  ...(((((.(((((((((((...((...))..))))))))))).))))).[[[[[[[.{{]]]]]]]...<<<<.((......))..}}...(((((.(((.....))).))))).>>>>


>44114
     1  GGCCTTGGTCCATGGGGAAAGAAGCCCCGCAATTTACCCATGGCTCAAGTGCATCAGGGGCTGATGCCAACTGCTCCCCCAGAGGACCCAGCTGTGGATCTGCTAAAGAACTACATGCAG  120
-46.50  ...(((((.(((((((..((...((...))..))..))))))).))))).[[[[[[[.{{]]]]]]]...<<<<.((......))..}}...(((((.(((.....))).))))).>>>>


>44115
     1  GGACTGCGGGGCCAGCCCCAGGCCCCGAAACAAGCTTATGGGGCGGTCAGCTTTGTTCCAGCCAACAAAAACAACCCATTTCAAAGCTTACCAGAGCCACCCCAGGAAGTGCAGGATTGG  120
-47.90  ......[[[[[[[.{{{{{{]]]]]]]....<<<<<..}}}}}}....>>>>>.......................[[[[[[...((((....))))....{{{{]]]]]].....}}}}


>44116
     1  GGACTGAGGGGCCAGCCCCAGGCCCCGAAACAAGCTTATGGGGCGGTCAGCTTTGTTCCAGCCAACAAAAACAACCCATTTCAAAGCTTACCAGAGCCACCCCAGGAAGTGCAGGATTGG  120
-45.40  .......[[[[[[.{{{{{{]]]]]].....<<<<<..}}}}}}....>>>>>.......................[[[[[[...((((....))))....{{{{]]]]]].....}}}}


>44117
     1  GGACTGACGGGCCAGCCCCAGGCCCCGAAACAAGCTTATGGGGCGGTCAGCTTTGTTCCAGCCAACAAAAACAACCCATTTCAAAGCTTACCAGAGCCACCCCAGGAAGTGCAGGATTGG  120
-40.90  ........[[[[[.{{{{{{]]]]]......<<<<<..}}}}}}....>>>>>.......................[[[[[[...((((....))))....{{{{]]]]]].....}}}}


>44118
     1  GGACTGAAGGGCCAGCCCCAGGCCCCGAAACAAGCTTATGGGGCGGTCAGCTTTGTTCCAGCCAACAAAAACAACCCATTTCAAAGCTTACCAGAGCCACCCCAGGAAGTGCAGGATTGG  120
-41.10  ........[[[[[.{{{{{{]]]]]......<<<<<..}}}}}}....>>>>>.......................[[[[[[...((((....))))....{{{{]]]]]].....}}}}


>44119
     1  GGACTGAGCGGCCAGCCCCAGGCCCCGAAACAAGCTTATGGGGCGGTCAGCTTTGTTCCAGCCAACAAAAACAACCCATTTCAAAGCTTACCAGAGCCACCCCAGGAAGTGCAGGATTGG  120
-39.00  ((((.((((((((.(((((((((..........)))..)))))))))).)))).))))..................[[[[[[...((((....))))....{{{{]]]]]].....}}}}


>44120
     1  GGACTGAGAGGCCAGCCCCAGGCCCCGAAACAAGCTTATGGGGCGGTCAGCTTTGTTCCAGCCAACAAAAACAACCCATTTCAAAGCTTACCAGAGCCACCCCAGGAAGTGCAGGATTGG  120
-37.70  .........[[[[.{{{{{{]]]].......<<<<<..}}}}}}....>>>>>.......................[[[[[[...((((....))))....{{{{]]]]]].....}}}}


>44121
     1  GGACTGAGGCGCCAGCCCCAGGCCCCGAAACAAGCTTATGGGGCGGTCAGCTTTGTTCCAGCCAACAAAAACAACCCATTTCAAAGCTTACCAGAGCCACCCCAGGAAGTGCAGGATTGG  120
-36.70  [[.(((.(((....))).))).{{]].......((((.(((((.(((((((((((..........................))))))).....)).)).)))))..))))...}}.....


>44122
     1  GGACTGAGGAGCCAGCCCCAGGCCCCGAAACAAGCTTATGGGGCGGTCAGCTTTGTTCCAGCCAACAAAAACAACCCATTTCAAAGCTTACCAGAGCCACCCCAGGAAGTGCAGGATTGG  120
-35.90  ...[[[..{{{{]]]......<<<<<<......}}}}.>>>>>>[[.....{{{{{{]]....}}}}}}.......[[[[[[...((((....))))....{{{{]]]]]].....}}}}


>44123
     1  GGACTGAGGGCCCAGCCCCAGGCCCCGAAACAAGCTTATGGGGCGGTCAGCTTTGTTCCAGCCAACAAAAACAACCCATTTCAAAGCTTACCAGAGCCACCCCAGGAAGTGCAGGATTGG  120
-40.80  .......[[[[[..{{{{{{]]]]]......<<<<<..}}}}}}....>>>>>.......................[[[[[[...((((....))))....{{{{]]]]]].....}}}}


>44124
     1  GGACTGAGGGACCAGCCCCAGGCCCCGAAACAAGCTTATGGGGCGGTCAGCTTTGTTCCAGCCAACAAAAACAACCCATTTCAAAGCTTACCAGAGCCACCCCAGGAAGTGCAGGATTGG  120
-38.30  .......[[[...{{{]]]..<<<<<<......}}}..>>>>>>[[.....{{{{{{]]....}}}}}}.......[[[[[[...((((....))))....{{{{]]]]]].....}}}}


>44125
     1  GGACTGAGGGGCCAGCCCCAGGCCCCGAAACAAGCTTATGGGGCGGTCAGCTTTGTTCCAGCCAACAAAAACAACCCATTTCAAAGCTTACCAGAGCCACCCCAGGAAGTGCAGGATTGG  120
-45.40  .......[[[[[[.{{{{{{]]]]]].....<<<<<..}}}}}}....>>>>>.......................[[[[[[...((((....))))....{{{{]]]]]].....}}}}


>44126
     1  GGACTGAGGGGACAGCCCCAGGCCCCGAAACAAGCTTATGGGGCGGTCAGCTTTGTTCCAGCCAACAAAAACAACCCATTTCAAAGCTTACCAGAGCCACCCCAGGAAGTGCAGGATTGG  120
-38.10  ........[[[..{{{]]]..<<<<<<......}}}..>>>>>>[[.....{{{{{{]]....}}}}}}.......[[[[[[...((((....))))....{{{{]]]]]].....}}}}


>44127
     1  GGACTGAGGGGCCAGCCCCAGGCCCCGAAACAAGCTTATGGGGCGGTCAGCTTTGTTCCAGCCAACAAAAACAACCCATTTCAAAGCTTACCAGAGCCACCCCAGGAAGTGCAGGATTGG  120
-45.40  .......[[[[[[.{{{{{{]]]]]].....<<<<<..}}}}}}....>>>>>.......................[[[[[[...((((....))))....{{{{]]]]]].....}}}}


>44128
     1  GGACTGAGGGGCAAGCCCCAGGCCCCGAAACAAGCTTATGGGGCGGTCAGCTTTGTTCCAGCCAACAAAAACAACCCATTTCAAAGCTTACCAGAGCCACCCCAGGAAGTGCAGGATTGG  120
-42.40  .......[[[[[..{{{{{{.]]]]].....<<<<<..}}}}}}....>>>>>.......................[[[[[[...((((....))))....{{{{]]]]]].....}}}}


>44129
     1  GGACTGAGGGGCCCGCCCCAGGCCCCGAAACAAGCTTATGGGGCGGTCAGCTTTGTTCCAGCCAACAAAAACAACCCATTTCAAAGCTTACCAGAGCCACCCCAGGAAGTGCAGGATTGG  120
-44.70  .......[[[[[[.{{{{{{]]]]]].....<<<<<..}}}}}}....>>>>>.......................[[[[[[...((((....))))....{{{{]]]]]].....}}}}


>44130
     1  GGACTGAGGGGCCAGCCCCAGGCCCCGAAACAAGCTTATGGGGCGGTCAGCTTTGTTCCAGCCAACAAAAACAACCCATTTCAAAGCTTACCAGAGCCACCCCAGGAAGTGCAGGATTGG  120
-45.40  .......[[[[[[.{{{{{{]]]]]].....<<<<<..}}}}}}....>>>>>.......................[[[[[[...((((....))))....{{{{]]]]]].....}}}}


>44131
     1  GGACTGAGGGGCCACCCCCAGGCCCCGAAACAAGCTTATGGGGCGGTCAGCTTTGTTCCAGCCAACAAAAACAACCCATTTCAAAGCTTACCAGAGCCACCCCAGGAAGTGCAGGATTGG  120
-42.00  .[[[[[.((((((.......)))))).............{{{{]]]]]...((((((......)))))).......<<<<<<...((((....))))..}}}}..>>>>>>.........


>44132
     1  GGACTGAGGGGCCAACCCCAGGCCCCGAAACAAGCTTATGGGGCGGTCAGCTTTGTTCCAGCCAACAAAAACAACCCATTTCAAAGCTTACCAGAGCCACCCCAGGAAGTGCAGGATTGG  120
-42.00  .[[[[[.((((((.......)))))).............{{{{]]]]]...((((((......)))))).......<<<<<<...((((....))))..}}}}..>>>>>>.........


>44133
     1  GGACTGAGGGGCCAGCCCCAGGCCCCGAAACAAGCTTATGGGGCGGTCAGCTTTGTTCCAGCCAACAAAAACAACCCATTTCAAAGCTTACCAGAGCCACCCCAGGAAGTGCAGGATTGG  120
-45.40  .......[[[[[[.{{{{{{]]]]]].....<<<<<..}}}}}}....>>>>>.......................[[[[[[...((((....))))....{{{{]]]]]].....}}}}


>44134
     1  GGACTGAGGGGCCAGACCCAGGCCCCGAAACAAGCTTATGGGGCGGTCAGCTTTGTTCCAGCCAACAAAAACAACCCATTTCAAAGCTTACCAGAGCCACCCCAGGAAGTGCAGGATTGG  120
-42.00  .[[[[[.((((((.......)))))).............{{{{]]]]]...((((((......)))))).......<<<<<<...((((....))))..}}}}..>>>>>>.........


>44135
     1  GGACTGAGGGGCCAGCCCCAGGCCCCGAAACAAGCTTATGGGGCGGTCAGCTTTGTTCCAGCCAACAAAAACAACCCATTTCAAAGCTTACCAGAGCCACCCCAGGAAGTGCAGGATTGG  120
-45.40  .......[[[[[[.{{{{{{]]]]]].....<<<<<..}}}}}}....>>>>>.......................[[[[[[...((((....))))....{{{{]]]]]].....}}}}


>44136
     1  GGACTGAGGGGCCAGCACCAGGCCCCGAAACAAGCTTATGGGGCGGTCAGCTTTGTTCCAGCCAACAAAAACAACCCATTTCAAAGCTTACCAGAGCCACCCCAGGAAGTGCAGGATTGG  120
-42.00  .[[[[[.((((((.......)))))).............{{{{]]]]]...((((((......)))))).......<<<<<<...((((....))))..}}}}..>>>>>>.........


>44137
     1  GGACTGAGGGGCCAGCCCCAGGCCCCGAAACAAGCTTATGGGGCGGTCAGCTTTGTTCCAGCCAACAAAAACAACCCATTTCAAAGCTTACCAGAGCCACCCCAGGAAGTGCAGGATTGG  120
-45.40  .......[[[[[[.{{{{{{]]]]]].....<<<<<..}}}}}}....>>>>>.......................[[[[[[...((((....))))....{{{{]]]]]].....}}}}


>44138
     1  GGACTGAGGGGCCAGCCACAGGCCCCGAAACAAGCTTATGGGGCGGTCAGCTTTGTTCCAGCCAACAAAAACAACCCATTTCAAAGCTTACCAGAGCCACCCCAGGAAGTGCAGGATTGG  120
-42.00  .[[[[[.((((((.......)))))).............{{{{]]]]]...((((((......)))))).......<<<<<<...((((....))))..}}}}..>>>>>>.........


>44139
     1  GGACTGAGGGGCCAGCCCCAGGCCCCGAAACAAGCTTATGGGGCGGTCAGCTTTGTTCCAGCCAACAAAAACAACCCATTTCAAAGCTTACCAGAGCCACCCCAGGAAGTGCAGGATTGG  120
-45.40  .......[[[[[[.{{{{{{]]]]]].....<<<<<..}}}}}}....>>>>>.......................[[[[[[...((((....))))....{{{{]]]]]].....}}}}


>44140
     1  GGACTGAGGGGCCAGCCCAAGGCCCCGAAACAAGCTTATGGGGCGGTCAGCTTTGTTCCAGCCAACAAAAACAACCCATTTCAAAGCTTACCAGAGCCACCCCAGGAAGTGCAGGATTGG  120
-42.00  .[[[[[.((((((.......)))))).............{{{{]]]]]...((((((......)))))).......<<<<<<...((((....))))..}}}}..>>>>>>.........


>44141
     1  GGACTGAGGGGCCAGCCCCCGGCCCCGAAACAAGCTTATGGGGCGGTCAGCTTTGTTCCAGCCAACAAAAACAACCCATTTCAAAGCTTACCAGAGCCACCCCAGGAAGTGCAGGATTGG  120
-43.70  .......[[[[[[.{{{{{.]]]]]].....<<<<<...}}}}}....>>>>>.......................[[[[[[...((((....))))....{{{{]]]]]].....}}}}


>44142
     1  GGACTGAGGGGCCAGCCCCAGGCCCCGAAACAAGCTTATGGGGCGGTCAGCTTTGTTCCAGCCAACAAAAACAACCCATTTCAAAGCTTACCAGAGCCACCCCAGGAAGTGCAGGATTGG  120
-45.40  .......[[[[[[.{{{{{{]]]]]].....<<<<<..}}}}}}....>>>>>.......................[[[[[[...((((....))))....{{{{]]]]]].....}}}}


>44143
     1  GGACTGAGGGGCCAGCCCCACGCCCCGAAACAAGCTTATGGGGCGGTCAGCTTTGTTCCAGCCAACAAAAACAACCCATTTCAAAGCTTACCAGAGCCACCCCAGGAAGTGCAGGATTGG  120
-41.70  .......[[[[[..{{{{{{.]]]]].....<<<<<..}}}}}}....>>>>>.......................[[[[[[...((((....))))....{{{{]]]]]].....}}}}


>44144
     1  GGACTGAGGGGCCAGCCCCAAGCCCCGAAACAAGCTTATGGGGCGGTCAGCTTTGTTCCAGCCAACAAAAACAACCCATTTCAAAGCTTACCAGAGCCACCCCAGGAAGTGCAGGATTGG  120
-41.70  .......[[[[[..{{{{{{.]]]]].....<<<<<..}}}}}}....>>>>>.......................[[[[[[...((((....))))....{{{{]]]]]].....}}}}


>44145
     1  GGACTGAGGGGCCAGCCCCAGCCCCCGAAACAAGCTTATGGGGCGGTCAGCTTTGTTCCAGCCAACAAAAACAACCCATTTCAAAGCTTACCAGAGCCACCCCAGGAAGTGCAGGATTGG  120
-40.80  .......[[[[[..{{{{{{]]]]]......<<<<<..}}}}}}....>>>>>.......................[[[[[[...((((....))))....{{{{]]]]]].....}}}}


>44146
     1  GGACTGAGGGGCCAGCCCCAGACCCCGAAACAAGCTTATGGGGCGGTCAGCTTTGTTCCAGCCAACAAAAACAACCCATTTCAAAGCTTACCAGAGCCACCCCAGGAAGTGCAGGATTGG  120
-37.40  [[.....{{{{]]..<<<<<..}}}}............>>>>>.[[.....{{{{{{]]....}}}}}}.......[[[[[[...((((....))))....{{{{]]]]]].....}}}}


>44147
     1  GGACTGAGGGGCCAGCCCCAGGCCCCGAAACAAGCTTATGGGGCGGTCAGCTTTGTTCCAGCCAACAAAAACAACCCATTTCAAAGCTTACCAGAGCCACCCCAGGAAGTGCAGGATTGG  120
-45.40  .......[[[[[[.{{{{{{]]]]]].....<<<<<..}}}}}}....>>>>>.......................[[[[[[...((((....))))....{{{{]]]]]].....}}}}


>44148
     1  GGACTGAGGGGCCAGCCCCAGGACCCGAAACAAGCTTATGGGGCGGTCAGCTTTGTTCCAGCCAACAAAAACAACCCATTTCAAAGCTTACCAGAGCCACCCCAGGAAGTGCAGGATTGG  120
-36.00  [[.....{{{{]]..}}}}..[[[[..............{{{{.]]]]...((((((......)))))).......<<<<<<...((((....))))..}}}}..>>>>>>.........


>44149
     1  GGACTGAGGGGCCAGCCCCAGGCCCCGAAACAAGCTTATGGGGCGGTCAGCTTTGTTCCAGCCAACAAAAACAACCCATTTCAAAGCTTACCAGAGCCACCCCAGGAAGTGCAGGATTGG  120
-45.40  .......[[[[[[.{{{{{{]]]]]].....<<<<<..}}}}}}....>>>>>.......................[[[[[[...((((....))))....{{{{]]]]]].....}}}}


>44150
     1  GGACTGAGGGGCCAGCCCCAGGCACCGAAACAAGCTTATGGGGCGGTCAGCTTTGTTCCAGCCAACAAAAACAACCCATTTCAAAGCTTACCAGAGCCACCCCAGGAAGTGCAGGATTGG  120
-38.00  ...[[[...((((.(((((((((..........)))..))))))))))...{{{{{{.]]]..}}}}}}.......[[[[[[...((((....))))....{{{{]]]]]].....}}}}


>44151
     1  GGACTGAGGGGCCAGCCCCAGGCCCCGAAACAAGCTTATGGGGCGGTCAGCTTTGTTCCAGCCAACAAAAACAACCCATTTCAAAGCTTACCAGAGCCACCCCAGGAAGTGCAGGATTGG  120
-45.40  .......[[[[[[.{{{{{{]]]]]].....<<<<<..}}}}}}....>>>>>.......................[[[[[[...((((....))))....{{{{]]]]]].....}}}}


>44152
     1  GGACTGAGGGGCCAGCCCCAGGCCACGAAACAAGCTTATGGGGCGGTCAGCTTTGTTCCAGCCAACAAAAACAACCCATTTCAAAGCTTACCAGAGCCACCCCAGGAAGTGCAGGATTGG  120
-38.10  .........[[[[.{{{{{{]]]].......<<<<<..}}}}}}....>>>>>.......................[[[[[[...((((....))))....{{{{]]]]]].....}}}}


>44153
     1  GGACTGAGGGGCCAGCCCCAGGCCCCGAAACAAGCTTATGGGGCGGTCAGCTTTGTTCCAGCCAACAAAAACAACCCATTTCAAAGCTTACCAGAGCCACCCCAGGAAGTGCAGGATTGG  120
-45.40  .......[[[[[[.{{{{{{]]]]]].....<<<<<..}}}}}}....>>>>>.......................[[[[[[...((((....))))....{{{{]]]]]].....}}}}


>44154
     1  GGACTGAGGGGCCAGCCCCAGGCCCAGAAACAAGCTTATGGGGCGGTCAGCTTTGTTCCAGCCAACAAAAACAACCCATTTCAAAGCTTACCAGAGCCACCCCAGGAAGTGCAGGATTGG  120
-41.50  ........[[[[[.{{{{{{]]]]]......<<<<<..}}}}}}....>>>>>.......................[[[[[[...((((....))))....{{{{]]]]]].....}}}}


>44155
     1  GGACTGAGGGGCCAGCCCCAGGCCCCCAAACAAGCTTATGGGGCGGTCAGCTTTGTTCCAGCCAACAAAAACAACCCATTTCAAAGCTTACCAGAGCCACCCCAGGAAGTGCAGGATTGG  120
-44.50  .......[[[[[[.{{{{{{]]]]]].....<<<<<..}}}}}}....>>>>>.......................[[[[[[...((((....))))....{{{{]]]]]].....}}}}


>44156
     1  GGACTGAGGGGCCAGCCCCAGGCCCCAAAACAAGCTTATGGGGCGGTCAGCTTTGTTCCAGCCAACAAAAACAACCCATTTCAAAGCTTACCAGAGCCACCCCAGGAAGTGCAGGATTGG  120
-45.20  .......[[[[[[.{{{{{{]]]]]].....<<<<<..}}}}}}....>>>>>.......................[[[[[[...((((....))))....{{{{]]]]]].....}}}}


>44157
     1  GGACTGAGGGGCCAGCCCCAGGCCCCGCAACAAGCTTATGGGGCGGTCAGCTTTGTTCCAGCCAACAAAAACAACCCATTTCAAAGCTTACCAGAGCCACCCCAGGAAGTGCAGGATTGG  120
-45.40  .......[[[[[[.{{{{{{]]]]]].....<<<<<..}}}}}}....>>>>>.......................[[[[[[...((((....))))....{{{{]]]]]].....}}}}


>44158
     1  GGACTGAGGGGCCAGCCCCAGGCCCCGAAACAAGCTTATGGGGCGGTCAGCTTTGTTCCAGCCAACAAAAACAACCCATTTCAAAGCTTACCAGAGCCACCCCAGGAAGTGCAGGATTGG  120
-45.40  .......[[[[[[.{{{{{{]]]]]].....<<<<<..}}}}}}....>>>>>.......................[[[[[[...((((....))))....{{{{]]]]]].....}}}}


>44159
     1  GGACTGAGGGGCCAGCCCCAGGCCCCGACACAAGCTTATGGGGCGGTCAGCTTTGTTCCAGCCAACAAAAACAACCCATTTCAAAGCTTACCAGAGCCACCCCAGGAAGTGCAGGATTGG  120
-45.40  .......[[[[[[.{{{{{{]]]]]].....<<<<<..}}}}}}....>>>>>.......................[[[[[[...((((....))))....{{{{]]]]]].....}}}}


>44160
     1  GGACTGAGGGGCCAGCCCCAGGCCCCGAAACAAGCTTATGGGGCGGTCAGCTTTGTTCCAGCCAACAAAAACAACCCATTTCAAAGCTTACCAGAGCCACCCCAGGAAGTGCAGGATTGG  120
-45.40  .......[[[[[[.{{{{{{]]]]]].....<<<<<..}}}}}}....>>>>>.......................[[[[[[...((((....))))....{{{{]]]]]].....}}}}


>44161
     1  GGACTGAGGGGCCAGCCCCAGGCCCCGAACCAAGCTTATGGGGCGGTCAGCTTTGTTCCAGCCAACAAAAACAACCCATTTCAAAGCTTACCAGAGCCACCCCAGGAAGTGCAGGATTGG  120
-45.40  .......[[[[[[.{{{{{{]]]]]].....<<<<<..}}}}}}....>>>>>.......................[[[[[[...((((....))))....{{{{]]]]]].....}}}}


>44162
     1  GGACTGAGGGGCCAGCCCCAGGCCCCGAAACAAGCTTATGGGGCGGTCAGCTTTGTTCCAGCCAACAAAAACAACCCATTTCAAAGCTTACCAGAGCCACCCCAGGAAGTGCAGGATTGG  120
-45.40  .......[[[[[[.{{{{{{]]]]]].....<<<<<..}}}}}}....>>>>>.......................[[[[[[...((((....))))....{{{{]]]]]].....}}}}


>44163
     1  GGACTGAGGGGCCAGCCCCAGGCCCCGAAACAAGCTTATGGGGCGGTCAGCTTTGTTCCAGCCAACAAAAACAACCCATTTCAAAGCTTACCAGAGCCACCCCAGGAAGTGCAGGATTGG  120
-45.40  .......[[[[[[.{{{{{{]]]]]].....<<<<<..}}}}}}....>>>>>.......................[[[[[[...((((....))))....{{{{]]]]]].....}}}}


>44164
     1  GGACTGAGGGGCCAGCCCCAGGCCCCGAAAAAAGCTTATGGGGCGGTCAGCTTTGTTCCAGCCAACAAAAACAACCCATTTCAAAGCTTACCAGAGCCACCCCAGGAAGTGCAGGATTGG  120
-46.80  .......[[[[[[.{{{{{{]]]]]]....<<<<<<..}}}}}}....>>>>>>......................[[[[[[...((((....))))....{{{{]]]]]].....}}}}


>44165
     1  GGACTGAGGGGCCAGCCCCAGGCCCCGAAACCAGCTTATGGGGCGGTCAGCTTTGTTCCAGCCAACAAAAACAACCCATTTCAAAGCTTACCAGAGCCACCCCAGGAAGTGCAGGATTGG  120
-44.90  .......[[[[[[.{{{{{{]]]]]]......<<<<..}}}}}}....>>>>(((((......)))))........[[[[[[...((((....))))....{{{{]]]]]].....}}}}


>44166
     1  GGACTGAGGGGCCAGCCCCAGGCCCCGAAACAAGCTTATGGGGCGGTCAGCTTTGTTCCAGCCAACAAAAACAACCCATTTCAAAGCTTACCAGAGCCACCCCAGGAAGTGCAGGATTGG  120
-45.40  .......[[[[[[.{{{{{{]]]]]].....<<<<<..}}}}}}....>>>>>.......................[[[[[[...((((....))))....{{{{]]]]]].....}}}}


>44167
     1  GGACTGAGGGGCCAGCCCCAGGCCCCGAAACACGCTTATGGGGCGGTCAGCTTTGTTCCAGCCAACAAAAACAACCCATTTCAAAGCTTACCAGAGCCACCCCAGGAAGTGCAGGATTGG  120
-44.30  .......[[[[[[.{{{{{{]]]]]].......<<<..}}}}}}....>>>((((((......)))))).......[[[[[[...((((....))))....{{{{]]]]]].....}}}}


>44168
     1  GGACTGAGGGGCCAGCCCCAGGCCCCGAAACAAGCTTATGGGGCGGTCAGCTTTGTTCCAGCCAACAAAAACAACCCATTTCAAAGCTTACCAGAGCCACCCCAGGAAGTGCAGGATTGG  120
-45.40  .......[[[[[[.{{{{{{]]]]]].....<<<<<..}}}}}}....>>>>>.......................[[[[[[...((((....))))....{{{{]]]]]].....}}}}


>44169
     1  GGACTGAGGGGCCAGCCCCAGGCCCCGAAACAACCTTATGGGGCGGTCAGCTTTGTTCCAGCCAACAAAAACAACCCATTTCAAAGCTTACCAGAGCCACCCCAGGAAGTGCAGGATTGG  120
-43.50  .......[[[[[[.{{{{{{]]]]]].......<<<..}}}}}}(((.(((((((..........................))))))).)))....((......))......>>>.....


>44170
     1  GGACTGAGGGGCCAGCCCCAGGCCCCGAAACAAACTTATGGGGCGGTCAGCTTTGTTCCAGCCAACAAAAACAACCCATTTCAAAGCTTACCAGAGCCACCCCAGGAAGTGCAGGATTGG  120
-43.50  .......[[[[[[.{{{{{{]]]]]]..<<<<<<....}}}}}}.......>>>>>>...................[[[[[[...((((....))))....{{{{]]]]]].....}}}}


>44171
     1  GGACTGAGGGGCCAGCCCCAGGCCCCGAAACAAGCTTATGGGGCGGTCAGCTTTGTTCCAGCCAACAAAAACAACCCATTTCAAAGCTTACCAGAGCCACCCCAGGAAGTGCAGGATTGG  120
-45.40  .......[[[[[[.{{{{{{]]]]]].....<<<<<..}}}}}}....>>>>>.......................[[[[[[...((((....))))....{{{{]]]]]].....}}}}


>44172
     1  GGACTGAGGGGCCAGCCCCAGGCCCCGAAACAAGATTATGGGGCGGTCAGCTTTGTTCCAGCCAACAAAAACAACCCATTTCAAAGCTTACCAGAGCCACCCCAGGAAGTGCAGGATTGG  120
-43.80  .......[[[[[[.{{{{{{]]]]]]..<<<<<<....}}}}}}.......>>>>>>...................[[[[[[...((((....))))....{{{{]]]]]].....}}}}


>44173
     1  GGACTGAGGGGCCAGCCCCAGGCCCCGAAACAAGCCTATGGGGCGGTCAGCTTTGTTCCAGCCAACAAAAACAACCCATTTCAAAGCTTACCAGAGCCACCCCAGGAAGTGCAGGATTGG  120
-43.80  .......[[[[[[.{{{{{{]]]]]].....<<<<...}}}}}}.....>>>>.......................[[[[[[...((((....))))....{{{{]]]]]].....}}}}


>44174
     1  GGACTGAGGGGCCAGCCCCAGGCCCCGAAACAAGCATATGGGGCGGTCAGCTTTGTTCCAGCCAACAAAAACAACCCATTTCAAAGCTTACCAGAGCCACCCCAGGAAGTGCAGGATTGG  120
-45.30  .......[[[[[[.{{{{{{]]]]]].......<<<<.}}}}}}(((.(((((((..........................))))))).)))....((......))..>>>>........


>44175
     1  GGGCAACCGGCACCGTCCGCCAAAACAAACGGCAACTCCGACATCCCCGACGCCGCTACAAGCGCACCACCAATGGACAAAATGGTCGAACAGATCATCACAGCTATGGTGGGGAGAATC  120
-36.20  [[......{{{.]]....}}}........[[[...........{{{]]]....((((...))))..<<<<<<..}}}....((((((.....))))))........>>>>>>........


>44176
     1  GGGCAAACGGCACCGTCCGCCAAAACAAACGGCAACTCCGACATCCCCGACGCCGCTACAAGCGCACCACCAATGGACAAAATGGTCGAACAGATCATCACAGCTATGGTGGGGAGAATC  120
-36.20  [[......{{{.]]....}}}........[[[...........{{{]]]....((((...))))..<<<<<<..}}}....((((((.....))))))........>>>>>>........


>44177
     1  GGGCAAGCGGCACCGTCCGCCAAAACAAACGGCAACTCCGACATCCCCGACGCCGCTACAAGCGCACCACCAATGGACAAAATGGTCGAACAGATCATCACAGCTATGGTGGGGAGAATC  120
-38.50  ......[[[[..{{{{]]]]........}}}}......[[...{{{.]]....((((...))))..<<<<<<..}}}....((((((.....))))))........>>>>>>........


>44178
     1  GGGCAAGAGGCACCGTCCGCCAAAACAAACGGCAACTCCGACATCCCCGACGCCGCTACAAGCGCACCACCAATGGACAAAATGGTCGAACAGATCATCACAGCTATGGTGGGGAGAATC  120
-36.40  [[......{{{.]]....}}}........[[[...........{{{]]]....((((...))))..<<<<<<..}}}....((((((.....))))))........>>>>>>........


>44179
     1  GGGCAAGCCGCACCGTCCGCCAAAACAAACGGCAACTCCGACATCCCCGACGCCGCTACAAGCGCACCACCAATGGACAAAATGGTCGAACAGATCATCACAGCTATGGTGGGGAGAATC  120
-37.70  [[[[..{{{{....]]]]...........}}}}.....[[...{{{.]]....((((...))))..<<<<<<..}}}....((((((.....))))))........>>>>>>........


>44180
     1  GGGCAAGCAGCACCGTCCGCCAAAACAAACGGCAACTCCGACATCCCCGACGCCGCTACAAGCGCACCACCAATGGACAAAATGGTCGAACAGATCATCACAGCTATGGTGGGGAGAATC  120
-34.60  ((((.....)).))[[[.(((.........)))..{{{{]]]......<<...((((...))))..((((((.(((.....((((((.....)))))).....)))))))))}}}}..>>


>44181
     1  GGGCAAGCGCCACCGTCCGCCAAAACAAACGGCAACTCCGACATCCCCGACGCCGCTACAAGCGCACCACCAATGGACAAAATGGTCGAACAGATCATCACAGCTATGGTGGGGAGAATC  120
-37.00  .(((....)))...[[[.(((.........)))..{{{{]]]......<<...((((...))))..((((((.(((.....((((((.....)))))).....)))))))))}}}}..>>


>44182
     1  GGGCAAGCGACACCGTCCGCCAAAACAAACGGCAACTCCGACATCCCCGACGCCGCTACAAGCGCACCACCAATGGACAAAATGGTCGAACAGATCATCACAGCTATGGTGGGGAGAATC  120
-35.90  ......[[[...{{{{.]]]........}}}}......[[...{{{.]]....((((...))))..<<<<<<..}}}....((((((.....))))))........>>>>>>........


>44183
     1  GGGCAAGCGGCACCGTCCGCCAAAACAAACGGCAACTCCGACATCCCCGACGCCGCTACAAGCGCACCACCAATGGACAAAATGGTCGAACAGATCATCACAGCTATGGTGGGGAGAATC  120
-38.50  ......[[[[..{{{{]]]]........}}}}......[[...{{{.]]....((((...))))..<<<<<<..}}}....((((((.....))))))........>>>>>>........


>44184
     1  GGGCAAGCGGAACCGTCCGCCAAAACAAACGGCAACTCCGACATCCCCGACGCCGCTACAAGCGCACCACCAATGGACAAAATGGTCGAACAGATCATCACAGCTATGGTGGGGAGAATC  120
-38.80  [[[...(((((....))))).........(((.....)))...{{]]].....((((...))))..((((((.(((.....((((((.....)))))).....)))))))))...}}...


>44185
     1  GGGCAAGCGGCCCCGTCCGCCAAAACAAACGGCAACTCCGACATCCCCGACGCCGCTACAAGCGCACCACCAATGGACAAAATGGTCGAACAGATCATCACAGCTATGGTGGGGAGAATC  120
-41.60  [[[..{{{{{{]]]....(((.........)))..<<<<............}}}}}}..........(((((.(((.....((((((.....)))))).....)))))))).>>>>....


>44186
     1  GGGCAAGCGGCACCGTCCGCCAAAACAAACGGCAACTCCGACATCCCCGACGCCGCTACAAGCGCACCACCAATGGACAAAATGGTCGAACAGATCATCACAGCTATGGTGGGGAGAATC  120
-38.50  ......[[[[..{{{{]]]]........}}}}......[[...{{{.]]....((((...))))..<<<<<<..}}}....((((((.....))))))........>>>>>>........


>44187
     1  GGGCAAGCGGCACCGTCCGCCAAAACAAACGGCAACTCCGACATCCCCGACGCCGCTACAAGCGCACCACCAATGGACAAAATGGTCGAACAGATCATCACAGCTATGGTGGGGAGAATC  120
-38.50  ......[[[[..{{{{]]]]........}}}}......[[...{{{.]]....((((...))))..<<<<<<..}}}....((((((.....))))))........>>>>>>........


>44188
     1  GGGCAAGCGGCAACGTCCGCCAAAACAAACGGCAACTCCGACATCCCCGACGCCGCTACAAGCGCACCACCAATGGACAAAATGGTCGAACAGATCATCACAGCTATGGTGGGGAGAATC  120
-38.30  [[[[.{{{{{{...]]]]...........(((.....)))...<<<<<<..}}}}}}...(((...(((....))).....((((((.....))))))....)))....>>>>>>.....


>44189
     1  GGGCAAGCGGCACCGTCCGCCAAAACAAACGGCAACTCCGACATCCCCGACGCCGCTACAAGCGCACCACCAATGGACAAAATGGTCGAACAGATCATCACAGCTATGGTGGGGAGAATC  120
-38.50  ......[[[[..{{{{]]]]........}}}}......[[...{{{.]]....((((...))))..<<<<<<..}}}....((((((.....))))))........>>>>>>........


>44190
     1  GGGCAAGCGGCACAGTCCGCCAAAACAAACGGCAACTCCGACATCCCCGACGCCGCTACAAGCGCACCACCAATGGACAAAATGGTCGAACAGATCATCACAGCTATGGTGGGGAGAATC  120
-38.50  [[[[.{{{{{{...]]]]...........(((.....)))...<<<<<<..}}}}}}...(((...(((....))).....((((((.....))))))....)))....>>>>>>.....


>44191
     1  GGGCAAGCGGCACCCTCCGCCAAAACAAACGGCAACTCCGACATCCCCGACGCCGCTACAAGCGCACCACCAATGGACAAAATGGTCGAACAGATCATCACAGCTATGGTGGGGAGAATC  120
-40.90  [[[..{{{{{{.]]]...(((.........)))..<<<<............}}}}}}..........(((((.(((.....((((((.....)))))).....)))))))).>>>>....


>44192
     1  GGGCAAGCGGCACCATCCGCCAAAACAAACGGCAACTCCGACATCCCCGACGCCGCTACAAGCGCACCACCAATGGACAAAATGGTCGAACAGATCATCACAGCTATGGTGGGGAGAATC  120
-38.80  [[...{{{{{{.]]....(((.........)))..<<<<............}}}}}}..........(((((.(((.....((((((.....)))))).....)))))))).>>>>....


>44193
     1  GGGCAAGCGGCACCGCCCGCCAAAACAAACGGCAACTCCGACATCCCCGACGCCGCTACAAGCGCACCACCAATGGACAAAATGGTCGAACAGATCATCACAGCTATGGTGGGGAGAATC  120
-41.00  [[[[.{{{{{{...]]]]...........(((.....)))...<<<<<<..}}}}}}...(((...(((....))).....((((((.....))))))....)))....>>>>>>.....


>44194
     1  GGGCAAGCGGCACCGACCGCCAAAACAAACGGCAACTCCGACATCCCCGACGCCGCTACAAGCGCACCACCAATGGACAAAATGGTCGAACAGATCATCACAGCTATGGTGGGGAGAATC  120
-39.00  [[...{{{{{{.]]....(((.........)))..<<<<............}}}}}}..........(((((.(((.....((((((.....)))))).....)))))))).>>>>....


>44195
     1  GGGCAAGCGGCACCGTCCGCCAAAACAAACGGCAACTCCGACATCCCCGACGCCGCTACAAGCGCACCACCAATGGACAAAATGGTCGAACAGATCATCACAGCTATGGTGGGGAGAATC  120
-38.50  ......[[[[..{{{{]]]]........}}}}......[[...{{{.]]....((((...))))..<<<<<<..}}}....((((((.....))))))........>>>>>>........


>44196
     1  GGGCAAGCGGCACCGTACGCCAAAACAAACGGCAACTCCGACATCCCCGACGCCGCTACAAGCGCACCACCAATGGACAAAATGGTCGAACAGATCATCACAGCTATGGTGGGGAGAATC  120
-39.00  [[...{{{{{{.]]....(((.........)))..<<<<............}}}}}}..........(((((.(((.....((((((.....)))))).....)))))))).>>>>....


>44197
     1  GGGCAAGCGGCACCGTCCGCCAAAACAAACGGCAACTCCGACATCCCCGACGCCGCTACAAGCGCACCACCAATGGACAAAATGGTCGAACAGATCATCACAGCTATGGTGGGGAGAATC  120
-38.50  ......[[[[..{{{{]]]]........}}}}......[[...{{{.]]....((((...))))..<<<<<<..}}}....((((((.....))))))........>>>>>>........


>44198
     1  GGGCAAGCGGCACCGTCAGCCAAAACAAACGGCAACTCCGACATCCCCGACGCCGCTACAAGCGCACCACCAATGGACAAAATGGTCGAACAGATCATCACAGCTATGGTGGGGAGAATC  120
-39.00  [[...{{{{{{.]]....(((.........)))..<<<<............}}}}}}..........(((((.(((.....((((((.....)))))).....)))))))).>>>>....


>44199
     1  GGGCAAGCGGCACCGTCCCCCAAAACAAACGGCAACTCCGACATCCCCGACGCCGCTACAAGCGCACCACCAATGGACAAAATGGTCGAACAGATCATCACAGCTATGGTGGGGAGAATC  120
-37.40  [[[[.{{{{{{...]]]]...........(((.....)))...<<<<<<..}}}}}}...(((...(((....))).....((((((.....))))))....)))....>>>>>>.....


>44200
     1  GGGCAAGCGGCACCGTCCACCAAAACAAACGGCAACTCCGACATCCCCGACGCCGCTACAAGCGCACCACCAATGGACAAAATGGTCGAACAGATCATCACAGCTATGGTGGGGAGAATC  120
-38.10  [[[[.{{{{{{...]]]]...........(((.....)))...<<<<<<..}}}}}}...(((...(((....))).....((((((.....))))))....)))....>>>>>>.....


>44201
     1  GGGCAAGCGGCACCGTCCGCCAAAACAAACGGCAACTCCGACATCCCCGACGCCGCTACAAGCGCACCACCAATGGACAAAATGGTCGAACAGATCATCACAGCTATGGTGGGGAGAATC  120
-38.50  ......[[[[..{{{{]]]]........}}}}......[[...{{{.]]....((((...))))..<<<<<<..}}}....((((((.....))))))........>>>>>>........


>44202
     1  GGGCAAGCGGCACCGTCCGACAAAACAAACGGCAACTCCGACATCCCCGACGCCGCTACAAGCGCACCACCAATGGACAAAATGGTCGAACAGATCATCACAGCTATGGTGGGGAGAATC  120
-38.30  [[[[.{{{{{{...]]]]...........(((.....)))...<<<<<<..}}}}}}...(((...(((....))).....((((((.....))))))....)))....>>>>>>.....


>44203
     1  GGGCAAGCGGCACCGTCCGCCAAAACAAACGGCAACTCCGACATCCCCGACGCCGCTACAAGCGCACCACCAATGGACAAAATGGTCGAACAGATCATCACAGCTATGGTGGGGAGAATC  120
-38.50  ......[[[[..{{{{]]]]........}}}}......[[...{{{.]]....((((...))))..<<<<<<..}}}....((((((.....))))))........>>>>>>........


>44204
     1  GGGCAAGCGGCACCGTCCGCAAAAACAAACGGCAACTCCGACATCCCCGACGCCGCTACAAGCGCACCACCAATGGACAAAATGGTCGAACAGATCATCACAGCTATGGTGGGGAGAATC  120
-39.40  [[...{{{{{{.]]...<<<.........(((.....)))...........}}}}}}....>>>..((((((.(((.....((((((.....)))))).....)))))))))........


>44205
     1  GGGCAAGCGGCACCGTCCGCCCAAACAAACGGCAACTCCGACATCCCCGACGCCGCTACAAGCGCACCACCAATGGACAAAATGGTCGAACAGATCATCACAGCTATGGTGGGGAGAATC  120
-40.80  [[[[.{{{{{{.......]]]].......(((.....)))...<<<<<<..}}}}}}...(((...(((....))).....((((((.....))))))....)))....>>>>>>.....


>44206
     1  GGGCAAGCGGCACCGTCCGCCAAAACAAACGGCAACTCCGACATCCCCGACGCCGCTACAAGCGCACCACCAATGGACAAAATGGTCGAACAGATCATCACAGCTATGGTGGGGAGAATC  120
-38.50  ......[[[[..{{{{]]]]........}}}}......[[...{{{.]]....((((...))))..<<<<<<..}}}....((((((.....))))))........>>>>>>........


>44207
     1  GGGCAAGCGGCACCGTCCGCCACAACAAACGGCAACTCCGACATCCCCGACGCCGCTACAAGCGCACCACCAATGGACAAAATGGTCGAACAGATCATCACAGCTATGGTGGGGAGAATC  120
-38.50  ......[[[[..{{{{]]]]........}}}}......[[...{{{.]]....((((...))))..<<<<<<..}}}....((((((.....))))))........>>>>>>........


>44208
     1  GGGCAAGCGGCACCGTCCGCCAAAACAAACGGCAACTCCGACATCCCCGACGCCGCTACAAGCGCACCACCAATGGACAAAATGGTCGAACAGATCATCACAGCTATGGTGGGGAGAATC  120
-38.50  ......[[[[..{{{{]]]]........}}}}......[[...{{{.]]....((((...))))..<<<<<<..}}}....((((((.....))))))........>>>>>>........


>44209
     1  GGGCAAGCGGCACCGTCCGCCAACACAAACGGCAACTCCGACATCCCCGACGCCGCTACAAGCGCACCACCAATGGACAAAATGGTCGAACAGATCATCACAGCTATGGTGGGGAGAATC  120
-38.50  ......[[[[..{{{{]]]]........}}}}......[[...{{{.]]....((((...))))..<<<<<<..}}}....((((((.....))))))........>>>>>>........


>44210
     1  GGGCAAGCGGCACCGTCCGCCAAAACAAACGGCAACTCCGACATCCCCGACGCCGCTACAAGCGCACCACCAATGGACAAAATGGTCGAACAGATCATCACAGCTATGGTGGGGAGAATC  120
-38.50  ......[[[[..{{{{]]]]........}}}}......[[...{{{.]]....((((...))))..<<<<<<..}}}....((((((.....))))))........>>>>>>........


>44211
     1  GGGCAAGCGGCACCGTCCGCCAAACCAAACGGCAACTCCGACATCCCCGACGCCGCTACAAGCGCACCACCAATGGACAAAATGGTCGAACAGATCATCACAGCTATGGTGGGGAGAATC  120
-38.50  ......[[[[..{{{{]]]]........}}}}......[[...{{{.]]....((((...))))..<<<<<<..}}}....((((((.....))))))........>>>>>>........


>44212
     1  GGGCAAGCGGCACCGTCCGCCAAAACAAACGGCAACTCCGACATCCCCGACGCCGCTACAAGCGCACCACCAATGGACAAAATGGTCGAACAGATCATCACAGCTATGGTGGGGAGAATC  120
-38.50  ......[[[[..{{{{]]]]........}}}}......[[...{{{.]]....((((...))))..<<<<<<..}}}....((((((.....))))))........>>>>>>........


>44213
     1  GGGCAAGCGGCACCGTCCGCCAAAACAAACGGCAACTCCGACATCCCCGACGCCGCTACAAGCGCACCACCAATGGACAAAATGGTCGAACAGATCATCACAGCTATGGTGGGGAGAATC  120
-38.50  ......[[[[..{{{{]]]]........}}}}......[[...{{{.]]....((((...))))..<<<<<<..}}}....((((((.....))))))........>>>>>>........


>44214
     1  GGGCAAGCGGCACCGTCCGCCAAAAAAAACGGCAACTCCGACATCCCCGACGCCGCTACAAGCGCACCACCAATGGACAAAATGGTCGAACAGATCATCACAGCTATGGTGGGGAGAATC  120
-38.50  ......[[[[..{{{{]]]]........}}}}......[[...{{{.]]....((((...))))..<<<<<<..}}}....((((((.....))))))........>>>>>>........


>44215
     1  GGGCAAGCGGCACCGTCCGCCAAAACCAACGGCAACTCCGACATCCCCGACGCCGCTACAAGCGCACCACCAATGGACAAAATGGTCGAACAGATCATCACAGCTATGGTGGGGAGAATC  120
-38.50  ......[[[[..{{{{]]]]........}}}}......[[...{{{.]]....((((...))))..<<<<<<..}}}....((((((.....))))))........>>>>>>........


>44216
     1  GGGCAAGCGGCACCGTCCGCCAAAACAAACGGCAACTCCGACATCCCCGACGCCGCTACAAGCGCACCACCAATGGACAAAATGGTCGAACAGATCATCACAGCTATGGTGGGGAGAATC  120
-38.50  ......[[[[..{{{{]]]]........}}}}......[[...{{{.]]....((((...))))..<<<<<<..}}}....((((((.....))))))........>>>>>>........


>44217
     1  GGGCAAGCGGCACCGTCCGCCAAAACACACGGCAACTCCGACATCCCCGACGCCGCTACAAGCGCACCACCAATGGACAAAATGGTCGAACAGATCATCACAGCTATGGTGGGGAGAATC  120
-38.30  ......[[[[..{{{{]]]]........}}}}......[[...{{{.]]....((((...))))..<<<<<<..}}}....((((((.....))))))........>>>>>>........


>44218
     1  GGGCAAGCGGCACCGTCCGCCAAAACAAACGGCAACTCCGACATCCCCGACGCCGCTACAAGCGCACCACCAATGGACAAAATGGTCGAACAGATCATCACAGCTATGGTGGGGAGAATC  120
-38.50  ......[[[[..{{{{]]]]........}}}}......[[...{{{.]]....((((...))))..<<<<<<..}}}....((((((.....))))))........>>>>>>........


>44219
     1  GGGCAAGCGGCACCGTCCGCCAAAACAACCGGCAACTCCGACATCCCCGACGCCGCTACAAGCGCACCACCAATGGACAAAATGGTCGAACAGATCATCACAGCTATGGTGGGGAGAATC  120
-38.30  [[[[.{{{{{{...]]]]...........(((.....)))...<<<<<<..}}}}}}...(((...(((....))).....((((((.....))))))....)))....>>>>>>.....


>44220
     1  GGGCAAGCGGCACCGTCCGCCAAAACAAACGGCAACTCCGACATCCCCGACGCCGCTACAAGCGCACCACCAATGGACAAAATGGTCGAACAGATCATCACAGCTATGGTGGGGAGAATC  120
-38.50  ......[[[[..{{{{]]]]........}}}}......[[...{{{.]]....((((...))))..<<<<<<..}}}....((((((.....))))))........>>>>>>........


>44221
     1  GGGCAAGCGGCACCGTCCGCCAAAACAAACGGCAACTCCGACATCCCCGACGCCGCTACAAGCGCACCACCAATGGACAAAATGGTCGAACAGATCATCACAGCTATGGTGGGGAGAATC  120
-38.50  ......[[[[..{{{{]]]]........}}}}......[[...{{{.]]....((((...))))..<<<<<<..}}}....((((((.....))))))........>>>>>>........


>44222
     1  GGGCAAGCGGCACCGTCCGCCAAAACAAAAGGCAACTCCGACATCCCCGACGCCGCTACAAGCGCACCACCAATGGACAAAATGGTCGAACAGATCATCACAGCTATGGTGGGGAGAATC  120
-38.30  .[[..{{{{{{.]]....(((.........)))..<<<<............}}}}}}..........(((((.(((.....((((((.....)))))).....)))))))).>>>>....


>44223
     1  GGGCAAGCGGCACCGTCCGCCAAAACAAACCGCAACTCCGACATCCCCGACGCCGCTACAAGCGCACCACCAATGGACAAAATGGTCGAACAGATCATCACAGCTATGGTGGGGAGAATC  120
-38.40  [[[[.{{{{{{...]]]]............<<<.....((.......))..}}}}}}....>>>..((((((.(((.....((((((.....)))))).....)))))))))........


>44224
     1  GGGCAAGCGGCACCGTCCGCCAAAACAAACAGCAACTCCGACATCCCCGACGCCGCTACAAGCGCACCACCAATGGACAAAATGGTCGAACAGATCATCACAGCTATGGTGGGGAGAATC  120
-35.40  .[[..{{{{{{.]]...<<<..................((.......))..}}}}}}....>>>..((((((.(((.....((((((.....)))))).....)))))))))........


>44225
     1  GGGCAAGCGGCACCGTCCGCCAAAACAAACGCCAACTCCGACATCCCCGACGCCGCTACAAGCGCACCACCAATGGACAAAATGGTCGAACAGATCATCACAGCTATGGTGGGGAGAATC  120
-37.60  [[[[.{{{{{{...]]]]...........<<<......((.......))..}}}}}}....>>>..((((((.(((.....((((((.....)))))).....)))))))))........


>44226
     1  GGGCAAGCGGCACCGTCCGCCAAAACAAACGACAACTCCGACATCCCCGACGCCGCTACAAGCGCACCACCAATGGACAAAATGGTCGAACAGATCATCACAGCTATGGTGGGGAGAATC  120
-36.10  ......[[[[...{{{]]]]........}}}.......[[...{{{.]]....((((...))))..<<<<<<..}}}....((((((.....))))))........>>>>>>........


>44227
     1  GGGCAAGCGGCACCGTCCGCCAAAACAAACGGCAACTCCGACATCCCCGACGCCGCTACAAGCGCACCACCAATGGACAAAATGGTCGAACAGATCATCACAGCTATGGTGGGGAGAATC  120
-38.50  ......[[[[..{{{{]]]]........}}}}......[[...{{{.]]....((((...))))..<<<<<<..}}}....((((((.....))))))........>>>>>>........


>44228
     1  GGGCAAGCGGCACCGTCCGCCAAAACAAACGGAAACTCCGACATCCCCGACGCCGCTACAAGCGCACCACCAATGGACAAAATGGTCGAACAGATCATCACAGCTATGGTGGGGAGAATC  120
-40.40  [[...{{{{{{.]]...<<<.........((((...))))...........}}}}}}....>>>..((((((.(((.....((((((.....)))))).....)))))))))........


>44229
     1  GGGCAAGCGGCACCGTCCGCCAAAACAAACGGCCACTCCGACATCCCCGACGCCGCTACAAGCGCACCACCAATGGACAAAATGGTCGAACAGATCATCACAGCTATGGTGGGGAGAATC  120
-38.50  ......[[[[..{{{{]]]]........}}}}......[[...{{{.]]....((((...))))..<<<<<<..}}}....((((((.....))))))........>>>>>>........


>44230
     1  GGGCAAGCGGCACCGTCCGCCAAAACAAACGGCAACTCCGACATCCCCGACGCCGCTACAAGCGCACCACCAATGGACAAAATGGTCGAACAGATCATCACAGCTATGGTGGGGAGAATC  120
-38.50  ......[[[[..{{{{]]]]........}}}}......[[...{{{.]]....((((...))))..<<<<<<..}}}....((((((.....))))))........>>>>>>........


>44231
     1  GGGCAAGCGGCACCGTCCGCCAAAACAAACGGCACCTCCGACATCCCCGACGCCGCTACAAGCGCACCACCAATGGACAAAATGGTCGAACAGATCATCACAGCTATGGTGGGGAGAATC  120
-38.50  ......[[[[..{{{{]]]]........}}}}......[[...{{{.]]....((((...))))..<<<<<<..}}}....((((((.....))))))........>>>>>>........


>44232
     1  GGGCAAGCGGCACCGTCCGCCAAAACAAACGGCAACTCCGACATCCCCGACGCCGCTACAAGCGCACCACCAATGGACAAAATGGTCGAACAGATCATCACAGCTATGGTGGGGAGAATC  120
-38.50  ......[[[[..{{{{]]]]........}}}}......[[...{{{.]]....((((...))))..<<<<<<..}}}....((((((.....))))))........>>>>>>........


>44233
     1  GGGCAAGCGGCACCGTCCGCCAAAACAAACGGCAACTCCGACATCCCCGACGCCGCTACAAGCGCACCACCAATGGACAAAATGGTCGAACAGATCATCACAGCTATGGTGGGGAGAATC  120
-38.50  ......[[[[..{{{{]]]]........}}}}......[[...{{{.]]....((((...))))..<<<<<<..}}}....((((((.....))))))........>>>>>>........


>44234
     1  GGGCAAGCGGCACCGTCCGCCAAAACAAACGGCAAATCCGACATCCCCGACGCCGCTACAAGCGCACCACCAATGGACAAAATGGTCGAACAGATCATCACAGCTATGGTGGGGAGAATC  120
-38.50  ......[[[[..{{{{]]]]........}}}}......[[...{{{.]]....((((...))))..<<<<<<..}}}....((((((.....))))))........>>>>>>........


>44235
     1  TGCCCCCCACCCACCCCTGAAGATCCCAGGTGGGCGAGGGAATAGTCAGAGGGATCACAATCTTTCAGCTAACTTATTCTACTCCGATGATCGGCTGAATGTAACAGAGGAACTAACGTC  120
-33.00  [[...{{{{{{]]........<<<<<<.}}}}}}.((........))...>>>>>>........[[[[[[............{{{.......]]]]]]..<<......}}}....>>...


>44236
     1  TGCCCCACACCCACCCCTGAAGATCCCAGGTGGGCGAGGGAATAGTCAGAGGGATCACAATCTTTCAGCTAACTTATTCTACTCCGATGATCGGCTGAATGTAACAGAGGAACTAACGTC  120
-32.80  .........[[[[[[......{{{{{{.]]]]]]..<<<<<.........}}}}}}....>>>>>[[[[[............{{{.......]]]]]..<<<......}}}....>>>..


>44237
     1  TGCCCCTCACCCACCCCTGAAGATCCCAGGTGGGCGAGGGAATAGTCAGAGGGATCACAATCTTTCAGCTAACTTATTCTACTCCGATGATCGGCTGAATGTAACAGAGGAACTAACGTC  120
-36.10  [[.(((((.((((((...((...))...)))))).)))))..{{{{]](((((((....)))))))..((....(((((....((((...))))..)))))....))....}}}}.....


>44238
     1  TGCCCCTAACCCACCCCTGAAGATCCCAGGTGGGCGAGGGAATAGTCAGAGGGATCACAATCTTTCAGCTAACTTATTCTACTCCGATGATCGGCTGAATGTAACAGAGGAACTAACGTC  120
-32.80  .........[[[[[[......{{{{{{.]]]]]]..<<<<<.........}}}}}}....>>>>>[[[[[............{{{.......]]]]]..<<<......}}}....>>>..


>44239
     1  TGCCCCTCCCCCACCCCTGAAGATCCCAGGTGGGCGAGGGAATAGTCAGAGGGATCACAATCTTTCAGCTAACTTATTCTACTCCGATGATCGGCTGAATGTAACAGAGGAACTAACGTC  120
-35.20  [[.(((((.((((((...((...))...)))))).)))))..{{{{]](((((((....)))))))..((....(((((....((((...))))..)))))....))....}}}}.....


>44240
     1  TGCCCCTCACCCACCCCTGAAGATCCCAGGTGGGCGAGGGAATAGTCAGAGGGATCACAATCTTTCAGCTAACTTATTCTACTCCGATGATCGGCTGAATGTAACAGAGGAACTAACGTC  120
-36.10  [[.(((((.((((((...((...))...)))))).)))))..{{{{]](((((((....)))))))..((....(((((....((((...))))..)))))....))....}}}}.....


>44241
     1  TGCCCCTCACCCACCCCTGAAGATCCCAGGTGGGCGAGGGAATAGTCAGAGGGATCACAATCTTTCAGCTAACTTATTCTACTCCGATGATCGGCTGAATGTAACAGAGGAACTAACGTC  120
-36.10  [[.(((((.((((((...((...))...)))))).)))))..{{{{]](((((((....)))))))..((....(((((....((((...))))..)))))....))....}}}}.....


>44242
     1  TGCCCCTCAACCACCCCTGAAGATCCCAGGTGGGCGAGGGAATAGTCAGAGGGATCACAATCTTTCAGCTAACTTATTCTACTCCGATGATCGGCTGAATGTAACAGAGGAACTAACGTC  120
-34.10  ...[[[[[..{{.((((((.......)))).))..]]]]]..((((..(((((((....))))))).))))...(((((....((((...))))..)))))....<<.}}..>>......


>44243
     1  TGCCCCTCACCCACCCCTGAAGATCCCAGGTGGGCGAGGGAATAGTCAGAGGGATCACAATCTTTCAGCTAACTTATTCTACTCCGATGATCGGCTGAATGTAACAGAGGAACTAACGTC  120
-36.10  [[.(((((.((((((...((...))...)))))).)))))..{{{{]](((((((....)))))))..((....(((((....((((...))))..)))))....))....}}}}.....


>44244
     1  TGCCCCTCACACACCCCTGAAGATCCCAGGTGGGCGAGGGAATAGTCAGAGGGATCACAATCTTTCAGCTAACTTATTCTACTCCGATGATCGGCTGAATGTAACAGAGGAACTAACGTC  120
-32.00  ...[[[[[..{{{((((((.......)))).))..]]]]]..((((..(((((((....))))))).)))).....<<<<...((((...)))).....}}}...>>>>...........


>44245
     1  TGCCCCTCACCCACCCCTGAAGATCCCAGGTGGGCGAGGGAATAGTCAGAGGGATCACAATCTTTCAGCTAACTTATTCTACTCCGATGATCGGCTGAATGTAACAGAGGAACTAACGTC  120
-36.10  [[.(((((.((((((...((...))...)))))).)))))..{{{{]](((((((....)))))))..((....(((((....((((...))))..)))))....))....}}}}.....


>44246
     1  TGCCCCTCACCAACCCCTGAAGATCCCAGGTGGGCGAGGGAATAGTCAGAGGGATCACAATCTTTCAGCTAACTTATTCTACTCCGATGATCGGCTGAATGTAACAGAGGAACTAACGTC  120
-33.90  ...[[[[[.{{..((((((.......)))).))..]]]]]..((((..(((((((....))))))).))))...(((((....((((...))))..)))))....<<.}}..>>......


>44247
     1  TGCCCCTCACCCCCCCCTGAAGATCCCAGGTGGGCGAGGGAATAGTCAGAGGGATCACAATCTTTCAGCTAACTTATTCTACTCCGATGATCGGCTGAATGTAACAGAGGAACTAACGTC  120
-35.50  ...[[[[[.((((((((((.......)))).)))...)))..{{{{..]]]]].......<<<<<..}}}}...(((((....((((...))))..))))).....>>>>>.........


>44248
     1  TGCCCCTCACCCACCCCTGAAGATCCCAGGTGGGCGAGGGAATAGTCAGAGGGATCACAATCTTTCAGCTAACTTATTCTACTCCGATGATCGGCTGAATGTAACAGAGGAACTAACGTC  120
-36.10  [[.(((((.((((((...((...))...)))))).)))))..{{{{]](((((((....)))))))..((....(((((....((((...))))..)))))....))....}}}}.....


>44249
     1  TGCCCCTCACCCACCCCTGAAGATCCCAGGTGGGCGAGGGAATAGTCAGAGGGATCACAATCTTTCAGCTAACTTATTCTACTCCGATGATCGGCTGAATGTAACAGAGGAACTAACGTC  120
-36.10  [[.(((((.((((((...((...))...)))))).)))))..{{{{]](((((((....)))))))..((....(((((....((((...))))..)))))....))....}}}}.....


>44250
     1  TGCCCCTCACCCAACCCTGAAGATCCCAGGTGGGCGAGGGAATAGTCAGAGGGATCACAATCTTTCAGCTAACTTATTCTACTCCGATGATCGGCTGAATGTAACAGAGGAACTAACGTC  120
-35.80  [[.(((((.((((..((((.......)))))))).)))))..{{{{]](((((((....)))))))..((....(((((....((((...))))..)))))....))....}}}}.....


>44251
     1  TGCCCCTCACCCACCCCTGAAGATCCCAGGTGGGCGAGGGAATAGTCAGAGGGATCACAATCTTTCAGCTAACTTATTCTACTCCGATGATCGGCTGAATGTAACAGAGGAACTAACGTC  120
-36.10  [[.(((((.((((((...((...))...)))))).)))))..{{{{]](((((((....)))))))..((....(((((....((((...))))..)))))....))....}}}}.....


>44252
     1  TGCCCCTCACCCACACCTGAAGATCCCAGGTGGGCGAGGGAATAGTCAGAGGGATCACAATCTTTCAGCTAACTTATTCTACTCCGATGATCGGCTGAATGTAACAGAGGAACTAACGTC  120
-35.90  [[.(((((.(((..(((((.......)))))))).)))))..{{{{]](((((((....)))))))..((....(((((....((((...))))..)))))....))....}}}}.....


>44253
     1  TGCCCCTCACCCACCCCTGAAGATCCCAGGTGGGCGAGGGAATAGTCAGAGGGATCACAATCTTTCAGCTAACTTATTCTACTCCGATGATCGGCTGAATGTAACAGAGGAACTAACGTC  120
-36.10  [[.(((((.((((((...((...))...)))))).)))))..{{{{]](((((((....)))))))..((....(((((....((((...))))..)))))....))....}}}}.....


>44254
     1  TGCCCCTCACCCACCACTGAAGATCCCAGGTGGGCGAGGGAATAGTCAGAGGGATCACAATCTTTCAGCTAACTTATTCTACTCCGATGATCGGCTGAATGTAACAGAGGAACTAACGTC  120
-36.30  [[.(((((.((((((.............)))))).)))))..{{{{]](((((((....)))))))..((....(((((....((((...))))..)))))....))....}}}}.....


>44255
     1  TGCCCCTCACCCACCCCTGAAGATCCCAGGTGGGCGAGGGAATAGTCAGAGGGATCACAATCTTTCAGCTAACTTATTCTACTCCGATGATCGGCTGAATGTAACAGAGGAACTAACGTC  120
-36.10  [[.(((((.((((((...((...))...)))))).)))))..{{{{]](((((((....)))))))..((....(((((....((((...))))..)))))....))....}}}}.....


>44256
     1  TGCCCCTCACCCACCCATGAAGATCCCAGGTGGGCGAGGGAATAGTCAGAGGGATCACAATCTTTCAGCTAACTTATTCTACTCCGATGATCGGCTGAATGTAACAGAGGAACTAACGTC  120
-36.10  [[.(((((.((((((...((...))...)))))).)))))..{{{{]](((((((....)))))))..((....(((((....((((...))))..)))))....))....}}}}.....


>44257
     1  TGCCCCTCACCCACCCCCGAAGATCCCAGGTGGGCGAGGGAATAGTCAGAGGGATCACAATCTTTCAGCTAACTTATTCTACTCCGATGATCGGCTGAATGTAACAGAGGAACTAACGTC  120
-36.10  [[.(((((.((((((...((...))...)))))).)))))..{{{{]](((((((....)))))))..((....(((((....((((...))))..)))))....))....}}}}.....


>44258
     1  TGCCCCTCACCCACCCCAGAAGATCCCAGGTGGGCGAGGGAATAGTCAGAGGGATCACAATCTTTCAGCTAACTTATTCTACTCCGATGATCGGCTGAATGTAACAGAGGAACTAACGTC  120
-36.10  [[.(((((.((((((...((...))...)))))).)))))..{{{{]](((((((....)))))))..((....(((((....((((...))))..)))))....))....}}}}.....


>44259
     1  TGCCCCTCACCCACCCCTCAAGATCCCAGGTGGGCGAGGGAATAGTCAGAGGGATCACAATCTTTCAGCTAACTTATTCTACTCCGATGATCGGCTGAATGTAACAGAGGAACTAACGTC  120
-35.80  [[.(((((.((((((.............)))))).)))))..{{{{]](((((((....)))))))..((....(((((....((((...))))..)))))....))....}}}}.....


>44260
     1  TGCCCCTCACCCACCCCTAAAGATCCCAGGTGGGCGAGGGAATAGTCAGAGGGATCACAATCTTTCAGCTAACTTATTCTACTCCGATGATCGGCTGAATGTAACAGAGGAACTAACGTC  120
-35.80  [[.(((((.((((((.............)))))).)))))..{{{{]](((((((....)))))))..((....(((((....((((...))))..)))))....))....}}}}.....


>44261
     1  TGCCCCTCACCCACCCCTGCAGATCCCAGGTGGGCGAGGGAATAGTCAGAGGGATCACAATCTTTCAGCTAACTTATTCTACTCCGATGATCGGCTGAATGTAACAGAGGAACTAACGTC  120
-35.80  [[.(((((.((((((.............)))))).)))))..{{{{]](((((((....)))))))..((....(((((....((((...))))..)))))....))....}}}}.....


>44262
     1  TGCCCCTCACCCACCCCTGAAGATCCCAGGTGGGCGAGGGAATAGTCAGAGGGATCACAATCTTTCAGCTAACTTATTCTACTCCGATGATCGGCTGAATGTAACAGAGGAACTAACGTC  120
-36.10  [[.(((((.((((((...((...))...)))))).)))))..{{{{]](((((((....)))))))..((....(((((....((((...))))..)))))....))....}}}}.....


>44263
     1  TGCCCCTCACCCACCCCTGACGATCCCAGGTGGGCGAGGGAATAGTCAGAGGGATCACAATCTTTCAGCTAACTTATTCTACTCCGATGATCGGCTGAATGTAACAGAGGAACTAACGTC  120
-36.10  [[.(((((.((((((...((...))...)))))).)))))..{{{{]](((((((....)))))))..((....(((((....((((...))))..)))))....))....}}}}.....


>44264
     1  TGCCCCTCACCCACCCCTGAAGATCCCAGGTGGGCGAGGGAATAGTCAGAGGGATCACAATCTTTCAGCTAACTTATTCTACTCCGATGATCGGCTGAATGTAACAGAGGAACTAACGTC  120
-36.10  [[.(((((.((((((...((...))...)))))).)))))..{{{{]](((((((....)))))))..((....(((((....((((...))))..)))))....))....}}}}.....


>44265
     1  TGCCCCTCACCCACCCCTGAACATCCCAGGTGGGCGAGGGAATAGTCAGAGGGATCACAATCTTTCAGCTAACTTATTCTACTCCGATGATCGGCTGAATGTAACAGAGGAACTAACGTC  120
-36.10  [[.(((((.((((((...((...))...)))))).)))))..{{{{]](((((((....)))))))..((....(((((....((((...))))..)))))....))....}}}}.....


>44266
     1  TGCCCCTCACCCACCCCTGAAAATCCCAGGTGGGCGAGGGAATAGTCAGAGGGATCACAATCTTTCAGCTAACTTATTCTACTCCGATGATCGGCTGAATGTAACAGAGGAACTAACGTC  120
-36.10  [[.(((((.((((((...((...))...)))))).)))))..{{{{]](((((((....)))))))..((....(((((....((((...))))..)))))....))....}}}}.....


>44267
     1  TGCCCCTCACCCACCCCTGAAGCTCCCAGGTGGGCGAGGGAATAGTCAGAGGGATCACAATCTTTCAGCTAACTTATTCTACTCCGATGATCGGCTGAATGTAACAGAGGAACTAACGTC  120
-36.10  [[.(((((.((((((...((...))...)))))).)))))..{{{{]](((((((....)))))))..((....(((((....((((...))))..)))))....))....}}}}.....


>44268
     1  TGCCCCTCACCCACCCCTGAAGATCCCAGGTGGGCGAGGGAATAGTCAGAGGGATCACAATCTTTCAGCTAACTTATTCTACTCCGATGATCGGCTGAATGTAACAGAGGAACTAACGTC  120
-36.10  [[.(((((.((((((...((...))...)))))).)))))..{{{{]](((((((....)))))))..((....(((((....((((...))))..)))))....))....}}}}.....


>44269
     1  TGCCCCTCACCCACCCCTGAAGACCCCAGGTGGGCGAGGGAATAGTCAGAGGGATCACAATCTTTCAGCTAACTTATTCTACTCCGATGATCGGCTGAATGTAACAGAGGAACTAACGTC  120
-35.90  [[.(((((.((((((..((.......)))))))).)))))..{{{{]](((((((....)))))))..((....(((((....((((...))))..)))))....))....}}}}.....


>44270
     1  TGCCCCTCACCCACCCCTGAAGAACCCAGGTGGGCGAGGGAATAGTCAGAGGGATCACAATCTTTCAGCTAACTTATTCTACTCCGATGATCGGCTGAATGTAACAGAGGAACTAACGTC  120
-35.90  [[.(((((.((((((..((.......)))))))).)))))..{{{{]](((((((....)))))))..((....(((((....((((...))))..)))))....))....}}}}.....


>44271
     1  TGCCCCTCACCCACCCCTGAAGATCCCAGGTGGGCGAGGGAATAGTCAGAGGGATCACAATCTTTCAGCTAACTTATTCTACTCCGATGATCGGCTGAATGTAACAGAGGAACTAACGTC  120
-36.10  [[.(((((.((((((...((...))...)))))).)))))..{{{{]](((((((....)))))))..((....(((((....((((...))))..)))))....))....}}}}.....


>44272
     1  TGCCCCTCACCCACCCCTGAAGATACCAGGTGGGCGAGGGAATAGTCAGAGGGATCACAATCTTTCAGCTAACTTATTCTACTCCGATGATCGGCTGAATGTAACAGAGGAACTAACGTC  120
-35.90  [[.(((((.((((((..((.......)))))))).)))))..{{{{]](((((((....)))))))..((....(((((....((((...))))..)))))....))....}}}}.....


>44273
     1  TGCCCCTCACCCACCCCTGAAGATCCCAGGTGGGCGAGGGAATAGTCAGAGGGATCACAATCTTTCAGCTAACTTATTCTACTCCGATGATCGGCTGAATGTAACAGAGGAACTAACGTC  120
-36.10  [[.(((((.((((((...((...))...)))))).)))))..{{{{]](((((((....)))))))..((....(((((....((((...))))..)))))....))....}}}}.....


>44274
     1  TGCCCCTCACCCACCCCTGAAGATCACAGGTGGGCGAGGGAATAGTCAGAGGGATCACAATCTTTCAGCTAACTTATTCTACTCCGATGATCGGCTGAATGTAACAGAGGAACTAACGTC  120
-38.50  [[.(((((.((((((..(((...)))..)))))).)))))..{{{{]](((((((....)))))))..((....(((((....((((...))))..)))))....))....}}}}.....


>44275
     1  TGCCCCTCACCCACCCCTGAAGATCCCAGGTGGGCGAGGGAATAGTCAGAGGGATCACAATCTTTCAGCTAACTTATTCTACTCCGATGATCGGCTGAATGTAACAGAGGAACTAACGTC  120
-36.10  [[.(((((.((((((...((...))...)))))).)))))..{{{{]](((((((....)))))))..((....(((((....((((...))))..)))))....))....}}}}.....


>44276
     1  TGCCCCTCACCCACCCCTGAAGATCCAAGGTGGGCGAGGGAATAGTCAGAGGGATCACAATCTTTCAGCTAACTTATTCTACTCCGATGATCGGCTGAATGTAACAGAGGAACTAACGTC  120
-36.80  [[.(((((.((((((..((......)).)))))).)))))..{{{{]](((((((....)))))))..((....(((((....((((...))))..)))))....))....}}}}.....


>44277
     1  TGCCCCTCACCCACCCCTGAAGATCCCCGGTGGGCGAGGGAATAGTCAGAGGGATCACAATCTTTCAGCTAACTTATTCTACTCCGATGATCGGCTGAATGTAACAGAGGAACTAACGTC  120
-36.10  [[.(((((.((((((...((...))...)))))).)))))..{{{{]](((((((....)))))))..((....(((((....((((...))))..)))))....))....}}}}.....


>44278
     1  TGCCCCTCACCCACCCCTGAAGATCCCAGGTGGGCGAGGGAATAGTCAGAGGGATCACAATCTTTCAGCTAACTTATTCTACTCCGATGATCGGCTGAATGTAACAGAGGAACTAACGTC  120
-36.10  [[.(((((.((((((...((...))...)))))).)))))..{{{{]](((((((....)))))))..((....(((((....((((...))))..)))))....))....}}}}.....


>44279
     1  TGCCCCTCACCCACCCCTGAAGATCCCACGTGGGCGAGGGAATAGTCAGAGGGATCACAATCTTTCAGCTAACTTATTCTACTCCGATGATCGGCTGAATGTAACAGAGGAACTAACGTC  120
-32.90  [[.(((((.(((((...((.......)).))))).)))))..{{{{]](((((((....)))))))..((....(((((....((((...))))..)))))....))....}}}}.....


>44280
     1  TGCCCCTCACCCACCCCTGAAGATCCCAAGTGGGCGAGGGAATAGTCAGAGGGATCACAATCTTTCAGCTAACTTATTCTACTCCGATGATCGGCTGAATGTAACAGAGGAACTAACGTC  120
-32.90  [[.(((((.(((((...((.......)).))))).)))))..{{{{]](((((((....)))))))..((....(((((....((((...))))..)))))....))....}}}}.....


>44281
     1  TGCCCCTCACCCACCCCTGAAGATCCCAGCTGGGCGAGGGAATAGTCAGAGGGATCACAATCTTTCAGCTAACTTATTCTACTCCGATGATCGGCTGAATGTAACAGAGGAACTAACGTC  120
-32.80  [[.(((((.((((...(((.......))).)))).)))))..{{{{]](((((((....)))))))..((....(((((....((((...))))..)))))....))....}}}}.....


>44282
     1  TGCCCCTCACCCACCCCTGAAGATCCCAGATGGGCGAGGGAATAGTCAGAGGGATCACAATCTTTCAGCTAACTTATTCTACTCCGATGATCGGCTGAATGTAACAGAGGAACTAACGTC  120
-32.80  [[.(((((.((((...(((.......))).)))).)))))..{{{{]](((((((....)))))))..((....(((((....((((...))))..)))))....))....}}}}.....


>44283
     1  TGCCCCTCACCCACCCCTGAAGATCCCAGGCGGGCGAGGGAATAGTCAGAGGGATCACAATCTTTCAGCTAACTTATTCTACTCCGATGATCGGCTGAATGTAACAGAGGAACTAACGTC  120
-34.70  [[.(((((.(((...((((.......)))).))).)))))..{{{{]](((((((....)))))))..((....(((((....((((...))))..)))))....))....}}}}.....


>44284
     1  TGCCCCTCACCCACCCCTGAAGATCCCAGGAGGGCGAGGGAATAGTCAGAGGGATCACAATCTTTCAGCTAACTTATTCTACTCCGATGATCGGCTGAATGTAACAGAGGAACTAACGTC  120
-34.70  [[.(((((.(((...((((.......)))).))).)))))..{{{{]](((((((....)))))))..((....(((((....((((...))))..)))))....))....}}}}.....


>44285
     1  TGCCCCTCACCCACCCCTGAAGATCCCAGGTCGGCGAGGGAATAGTCAGAGGGATCACAATCTTTCAGCTAACTTATTCTACTCCGATGATCGGCTGAATGTAACAGAGGAACTAACGTC  120
-31.10  ...[[[[[.......((((.......))))..{{{]]]]]..<<<<..(((((((....))))))).}}}....(((((....((((...))))..)))))..........>>>>.....


>44286
     1  TGCCCCTCACCCACCCCTGAAGATCCCAGGTAGGCGAGGGAATAGTCAGAGGGATCACAATCTTTCAGCTAACTTATTCTACTCCGATGATCGGCTGAATGTAACAGAGGAACTAACGTC  120
-31.30  ...[[[[[.......((((.......))))..{{{]]]]]..<<<<..(((((((....))))))).}}}....(((((....((((...))))..)))))..........>>>>.....


>44287
     1  TGCCCCTCACCCACCCCTGAAGATCCCAGGTGCGCGAGGGAATAGTCAGAGGGATCACAATCTTTCAGCTAACTTATTCTACTCCGATGATCGGCTGAATGTAACAGAGGAACTAACGTC  120
-30.40  ...[[[[[..{{...((((.......)))).....]]]]]..((((..(((((((....))))))).))))...(((((....((((...))))..)))))....<<.}}..>>......


>44288
     1  TGCCCCTCACCCACCCCTGAAGATCCCAGGTGAGCGAGGGAATAGTCAGAGGGATCACAATCTTTCAGCTAACTTATTCTACTCCGATGATCGGCTGAATGTAACAGAGGAACTAACGTC  120
-31.20  ...[[[[[.......((((.......))))..{{{]]]]]..<<<<..(((((((....))))))).}}}....(((((....((((...))))..)))))..........>>>>.....


>44289
     1  TGCCCCTCACCCACCCCTGAAGATCCCAGGTGGCCGAGGGAATAGTCAGAGGGATCACAATCTTTCAGCTAACTTATTCTACTCCGATGATCGGCTGAATGTAACAGAGGAACTAACGTC  120
-33.40  ...[[[[[.....((((((.......)))).)){{]]]]]..((((..(((((((....))))))).))))...(((((....((((...))))..)))))....<<.}}..>>......


>44290
     1  TGCCCCTCACCCACCCCTGAAGATCCCAGGTGGACGAGGGAATAGTCAGAGGGATCACAATCTTTCAGCTAACTTATTCTACTCCGATGATCGGCTGAATGTAACAGAGGAACTAACGTC  120
-34.20  ...[[[[[..{{.((((((.......)))).))..]]]]]..((((..(((((((....))))))).))))...(((((....((((...))))..)))))....<<.}}..>>......


>44291
     1  TGCCCCTCACCCACCCCTGAAGATCCCAGGTGGGCGAGGGAATAGTCAGAGGGATCACAATCTTTCAGCTAACTTATTCTACTCCGATGATCGGCTGAATGTAACAGAGGAACTAACGTC  120
-36.10  [[.(((((.((((((...((...))...)))))).)))))..{{{{]](((((((....)))))))..((....(((((....((((...))))..)))))....))....}}}}.....


>44292
     1  TGCCCCTCACCCACCCCTGAAGATCCCAGGTGGGAGAGGGAATAGTCAGAGGGATCACAATCTTTCAGCTAACTTATTCTACTCCGATGATCGGCTGAATGTAACAGAGGAACTAACGTC  120
-34.80  [[.(((((.((((((...((...))...)))))).)))))..{{{{]](((((((....)))))))..((....(((((....((((...))))..)))))....))....}}}}.....


>44293
     1  TGCCCCTCACCCACCCCTGAAGATCCCAGGTGGGCCAGGGAATAGTCAGAGGGATCACAATCTTTCAGCTAACTTATTCTACTCCGATGATCGGCTGAATGTAACAGAGGAACTAACGTC  120
-33.20  .........[[[[[[......{{{{{{.]]]]]]...<<<<.........}}}}}}....>>>>[[[[[[............{{{.......]]]]]]..<<......}}}....>>...


>44294
     1  TGCCCCTCACCCACCCCTGAAGATCCCAGGTGGGCAAGGGAATAGTCAGAGGGATCACAATCTTTCAGCTAACTTATTCTACTCCGATGATCGGCTGAATGTAACAGAGGAACTAACGTC  120
-33.20  .........[[[[[[......{{{{{{.]]]]]]...<<<<.........}}}}}}....>>>>[[[[[[............{{{.......]]]]]]..<<......}}}....>>...


>44295
     1  GGCCGTCCTGGCGTTCGTGGCCCTCATCCCGCCGACCTTGCCCGGCACAAACATCGTGTTGGGGGCCCTTCCGGAGGACAGACACATCGACCGCCTGGCCAAACGCCAGCGCCCCGGCGA  120
-53.50  [[[[[[.{{{{{{{{.]]]]]].......<<<<<......((((((((.......))))))))((((....(((..((........))..)))...)))).}}}}}}}}.....>>>>>.


>44296
     1  GGCCGTACTGGCGTTCGTGGCCCTCATCCCGCCGACCTTGCCCGGCACAAACATCGTGTTGGGGGCCCTTCCGGAGGACAGACACATCGACCGCCTGGCCAAACGCCAGCGCCCCGGCGA  120
-53.80  [[[[[[.{{{{{{{{.]]]]]].......<<<<<......((((((((.......))))))))((((....(((..((........))..)))...)))).}}}}}}}}.....>>>>>.


>44297
     1  GGCCGTGCTGGCGTTCGTGGCCCTCATCCCGCCGACCTTGCCCGGCACAAACATCGTGTTGGGGGCCCTTCCGGAGGACAGACACATCGACCGCCTGGCCAAACGCCAGCGCCCCGGCGA  120
-58.20  [[[[[.{{{{{{{{{..]]]]].......<<<<<......((((((((.......))))))))((((....(((..((........))..)))...)))).}}}}}}}}}....>>>>>.


>44298
     1  GGCCGTGCCGGCGTTCGTGGCCCTCATCCCGCCGACCTTGCCCGGCACAAACATCGTGTTGGGGGCCCTTCCGGAGGACAGACACATCGACCGCCTGGCCAAACGCCAGCGCCCCGGCGA  120
-53.30  [[[[[[[..{{{{{{]]]]]]].......<<<<<......((((((((.......))))))))((((....(((..((........))..)))...)))).}}}}}}.......>>>>>.


>44299
     1  GGCCGTGCAGGCGTTCGTGGCCCTCATCCCGCCGACCTTGCCCGGCACAAACATCGTGTTGGGGGCCCTTCCGGAGGACAGACACATCGACCGCCTGGCCAAACGCCAGCGCCCCGGCGA  120
-53.50  [[[[[[[..{{{{{{]]]]]]].......<<<<<......((((((((.......))))))))((((....(((..((........))..)))...)))).}}}}}}.......>>>>>.


>44300
     1  GGCCGTGCTCGCGTTCGTGGCCCTCATCCCGCCGACCTTGCCCGGCACAAACATCGTGTTGGGGGCCCTTCCGGAGGACAGACACATCGACCGCCTGGCCAAACGCCAGCGCCCCGGCGA  120
-49.10  [[[[[[[...{{{{{]]]]]]].......<<<<<......((((((((.......))))))))((((....(((..((........))..)))...)))).}}}}}........>>>>>.


>44301
     1  GGCCGTGCTGCCGTTCGTGGCCCTCATCCCGCCGACCTTGCCCGGCACAAACATCGTGTTGGGGGCCCTTCCGGAGGACAGACACATCGACCGCCTGGCCAAACGCCAGCGCCCCGGCGA  120
-47.10  [[[[[[[..{{{...]]]]]]].......<<<<<......((((((((.......))))))))}}}((((...))))...((....))....(((((((.....))))).))..>>>>>.


>44302
     1  GGCCGTGCTGGCGTTCGTGGCCCTCATCCCGCCGACCTTGCCCGGCACAAACATCGTGTTGGGGGCCCTTCCGGAGGACAGACACATCGACCGCCTGGCCAAACGCCAGCGCCCCGGCGA  120
-58.20  [[[[[.{{{{{{{{{..]]]]].......<<<<<......((((((((.......))))))))((((....(((..((........))..)))...)))).}}}}}}}}}....>>>>>.


>44303
     1  GGCCGTGCTGGAGTTCGTGGCCCTCATCCCGCCGACCTTGCCCGGCACAAACATCGTGTTGGGGGCCCTTCCGGAGGACAGACACATCGACCGCCTGGCCAAACGCCAGCGCCCCGGCGA  120
-50.20  [[[[[.{{{{{......]]]]].......<<<<<......((((((((.......))))))))((((....(((..((........))..)))...)))).....}}}}}....>>>>>.


>44304
     1  GGCCGTGCTGGCCTTCGTGGCCCTCATCCCGCCGACCTTGCCCGGCACAAACATCGTGTTGGGGGCCCTTCCGGAGGACAGACACATCGACCGCCTGGCCAAACGCCAGCGCCCCGGCGA  120
-52.80  [[[[[.{{{{{{.....]]]]].......<<<<<......((((((((.......))))))))((((....(((..((........))..)))...))))....}}}}}}....>>>>>.


>44305
     1  GGCCGTGCTGGCATTCGTGGCCCTCATCCCGCCGACCTTGCCCGGCACAAACATCGTGTTGGGGGCCCTTCCGGAGGACAGACACATCGACCGCCTGGCCAAACGCCAGCGCCCCGGCGA  120
-53.50  [[[[[.{{{{{{.....]]]]].......<<<<<......((((((((.......))))))))((((....(((..((........))..)))...))))....}}}}}}....>>>>>.


>44306
     1  GGCCGTGCTGGCGCTCGTGGCCCTCATCCCGCCGACCTTGCCCGGCACAAACATCGTGTTGGGGGCCCTTCCGGAGGACAGACACATCGACCGCCTGGCCAAACGCCAGCGCCCCGGCGA  120
-55.70  [[[[[.{{{{{{{....]]]]].......<<<<<......((((((((.......))))))))((((....(((..((........))..)))...))))...}}}}}}}....>>>>>.


>44307
     1  GGCCGTGCTGGCGATCGTGGCCCTCATCCCGCCGACCTTGCCCGGCACAAACATCGTGTTGGGGGCCCTTCCGGAGGACAGACACATCGACCGCCTGGCCAAACGCCAGCGCCCCGGCGA  120
-56.60  [[[[[.{{{{{{{....]]]]].......<<<<<......((((((((.......))))))))((((....(((..((........))..)))...))))...}}}}}}}....>>>>>.


>44308
     1  GGCCGTGCTGGCGTCCGTGGCCCTCATCCCGCCGACCTTGCCCGGCACAAACATCGTGTTGGGGGCCCTTCCGGAGGACAGACACATCGACCGCCTGGCCAAACGCCAGCGCCCCGGCGA  120
-56.00  [[..{{{{{{{{{{]].............<<<<<......((((((((.......))))))))((((....(((..((........))..)))...))))..}}}}}}}}}}..>>>>>.


>44309
     1  GGCCGTGCTGGCGTACGTGGCCCTCATCCCGCCGACCTTGCCCGGCACAAACATCGTGTTGGGGGCCCTTCCGGAGGACAGACACATCGACCGCCTGGCCAAACGCCAGCGCCCCGGCGA  120
-57.70  [[[[[.{{{{{{{{...]]]]].......<<<<<......((((((((.......))))))))((((....(((..((........))..)))...))))..}}}}}}}}....>>>>>.


>44310
     1  GGCCGTGCTGGCGTTCGTGGCCCTCATCCCGCCGACCTTGCCCGGCACAAACATCGTGTTGGGGGCCCTTCCGGAGGACAGACACATCGACCGCCTGGCCAAACGCCAGCGCCCCGGCGA  120
-58.20  [[[[[.{{{{{{{{{..]]]]].......<<<<<......((((((((.......))))))))((((....(((..((........))..)))...)))).}}}}}}}}}....>>>>>.


>44311
     1  GGCCGTGCTGGCGTTCCTGGCCCTCATCCCGCCGACCTTGCCCGGCACAAACATCGTGTTGGGGGCCCTTCCGGAGGACAGACACATCGACCGCCTGGCCAAACGCCAGCGCCCCGGCGA  120
-56.10  [[..{{{{{{{{{{{]]............<<<<<......((((((((.......))))))))((((....(((..((........))..)))...)))).}}}}}}}}}}}..>>>>>.


>44312
     1  GGCCGTGCTGGCGTTCATGGCCCTCATCCCGCCGACCTTGCCCGGCACAAACATCGTGTTGGGGGCCCTTCCGGAGGACAGACACATCGACCGCCTGGCCAAACGCCAGCGCCCCGGCGA  120
-58.10  [[[[[.{{{{{{{{{..]]]]].......<<<<<......((((((((.......))))))))((((....(((..((........))..)))...)))).}}}}}}}}}....>>>>>.


>44313
     1  GGCCGTGCTGGCGTTCGCGGCCCTCATCCCGCCGACCTTGCCCGGCACAAACATCGTGTTGGGGGCCCTTCCGGAGGACAGACACATCGACCGCCTGGCCAAACGCCAGCGCCCCGGCGA  120
-60.40  [[[[[.{{{{{{{{{..]]]]].......<<<<<......((((((((.......))))))))((((....(((..((........))..)))...)))).}}}}}}}}}....>>>>>.


>44314
     1  GGCCGTGCTGGCGTTCGAGGCCCTCATCCCGCCGACCTTGCCCGGCACAAACATCGTGTTGGGGGCCCTTCCGGAGGACAGACACATCGACCGCCTGGCCAAACGCCAGCGCCCCGGCGA  120
-58.50  [[[[..{{{{{{{{{...]]]].......<<<<<......((((((((.......))))))))((((....(((..((........))..)))...)))).}}}}}}}}}....>>>>>.


>44315
     1  GGCCGTGCTGGCGTTCGTCGCCCTCATCCCGCCGACCTTGCCCGGCACAAACATCGTGTTGGGGGCCCTTCCGGAGGACAGACACATCGACCGCCTGGCCAAACGCCAGCGCCCCGGCGA  120
-56.70  [[[.{{{{{{{{{{{.]]]..........<<<<<......((((((((.......))))))))((((....(((..((........))..)))...)))).}}}}}}}}}}}..>>>>>.


>44316
     1  GGCCGTGCTGGCGTTCGTGCCCCTCATCCCGCCGACCTTGCCCGGCACAAACATCGTGTTGGGGGCCCTTCCGGAGGACAGACACATCGACCGCCTGGCCAAACGCCAGCGCCCCGGCGA  120
-57.00  [[[.{{{{{{{{{{{...]]]........<<<<<......((((((((.......))))))))((((....(((..((........))..)))...)))).}}}}}}}}}}}..>>>>>.


>44317
     1  GGCCGTGCTGGCGTTCGTGGCCCTCATCCCGCCGACCTTGCCCGGCACAAACATCGTGTTGGGGGCCCTTCCGGAGGACAGACACATCGACCGCCTGGCCAAACGCCAGCGCCCCGGCGA  120
-58.20  [[[[[.{{{{{{{{{..]]]]].......<<<<<......((((((((.......))))))))((((....(((..((........))..)))...)))).}}}}}}}}}....>>>>>.


>44318
     1  GGCCGTGCTGGCGTTCGTGGACCTCATCCCGCCGACCTTGCCCGGCACAAACATCGTGTTGGGGGCCCTTCCGGAGGACAGACACATCGACCGCCTGGCCAAACGCCAGCGCCCCGGCGA  120
-54.00  ....[[[[[[[[[[[...(((.....))){{{{{......((((((((.......))))))))((((....(((..((........))..)))...)))).]]]]]]]]]]]..}}}}}.


>44319
     1  GGCCGTGCTGGCGTTCGTGGCCCTCATCCCGCCGACCTTGCCCGGCACAAACATCGTGTTGGGGGCCCTTCCGGAGGACAGACACATCGACCGCCTGGCCAAACGCCAGCGCCCCGGCGA  120
-58.20  [[[[[.{{{{{{{{{..]]]]].......<<<<<......((((((((.......))))))))((((....(((..((........))..)))...)))).}}}}}}}}}....>>>>>.


>44320
     1  GGCCGTGCTGGCGTTCGTGGCACTCATCCCGCCGACCTTGCCCGGCACAAACATCGTGTTGGGGGCCCTTCCGGAGGACAGACACATCGACCGCCTGGCCAAACGCCAGCGCCCCGGCGA  120
-55.60  .[[[[.{{{{{{{{{..]]]]........<<<<<......((((((((.......))))))))((((....(((..((........))..)))...)))).}}}}}}}}}....>>>>>.


>44321
     1  GGCCGTGCTGGCGTTCGTGGCCCTCATCCCGCCGACCTTGCCCGGCACAAACATCGTGTTGGGGGCCCTTCCGGAGGACAGACACATCGACCGCCTGGCCAAACGCCAGCGCCCCGGCGA  120
-58.20  [[[[[.{{{{{{{{{..]]]]].......<<<<<......((((((((.......))))))))((((....(((..((........))..)))...)))).}}}}}}}}}....>>>>>.


>44322
     1  GGCCGTGCTGGCGTTCGTGGCCATCATCCCGCCGACCTTGCCCGGCACAAACATCGTGTTGGGGGCCCTTCCGGAGGACAGACACATCGACCGCCTGGCCAAACGCCAGCGCCCCGGCGA  120
-58.90  [[[[[.{{{{{{{{{..]]]]].......<<<<<......((((((((.......))))))))((((....(((..((........))..)))...)))).}}}}}}}}}....>>>>>.


>44323
     1  GGCCGTGCTGGCGTTCGTGGCCCCCATCCCGCCGACCTTGCCCGGCACAAACATCGTGTTGGGGGCCCTTCCGGAGGACAGACACATCGACCGCCTGGCCAAACGCCAGCGCCCCGGCGA  120
-58.20  [[[[[.{{{{{{{{{..]]]]].......<<<<<......((((((((.......))))))))((((....(((..((........))..)))...)))).}}}}}}}}}....>>>>>.


>44324
     1  GGCCGTGCTGGCGTTCGTGGCCCACATCCCGCCGACCTTGCCCGGCACAAACATCGTGTTGGGGGCCCTTCCGGAGGACAGACACATCGACCGCCTGGCCAAACGCCAGCGCCCCGGCGA  120
-58.20  [[[[[.{{{{{{{{{..]]]]].......<<<<<......((((((((.......))))))))((((....(((..((........))..)))...)))).}}}}}}}}}....>>>>>.


>44325
     1  GGCCGTGCTGGCGTTCGTGGCCCTCATCCCGCCGACCTTGCCCGGCACAAACATCGTGTTGGGGGCCCTTCCGGAGGACAGACACATCGACCGCCTGGCCAAACGCCAGCGCCCCGGCGA  120
-58.20  [[[[[.{{{{{{{{{..]]]]].......<<<<<......((((((((.......))))))))((((....(((..((........))..)))...)))).}}}}}}}}}....>>>>>.


>44326
     1  GGCCGTGCTGGCGTTCGTGGCCCTCCTCCCGCCGACCTTGCCCGGCACAAACATCGTGTTGGGGGCCCTTCCGGAGGACAGACACATCGACCGCCTGGCCAAACGCCAGCGCCCCGGCGA  120
-58.20  [[[[[.{{{{{{{{{..]]]]].......<<<<<......((((((((.......))))))))((((....(((..((........))..)))...)))).}}}}}}}}}....>>>>>.


>44327
     1  GGCCGTGCTGGCGTTCGTGGCCCTCATCCCGCCGACCTTGCCCGGCACAAACATCGTGTTGGGGGCCCTTCCGGAGGACAGACACATCGACCGCCTGGCCAAACGCCAGCGCCCCGGCGA  120
-58.20  [[[[[.{{{{{{{{{..]]]]].......<<<<<......((((((((.......))))))))((((....(((..((........))..)))...)))).}}}}}}}}}....>>>>>.


>44328
     1  GGCCGTGCTGGCGTTCGTGGCCCTCACCCCGCCGACCTTGCCCGGCACAAACATCGTGTTGGGGGCCCTTCCGGAGGACAGACACATCGACCGCCTGGCCAAACGCCAGCGCCCCGGCGA  120
-58.20  [[[[[.{{{{{{{{{..]]]]].......<<<<<......((((((((.......))))))))((((....(((..((........))..)))...)))).}}}}}}}}}....>>>>>.


>44329
     1  GGCCGTGCTGGCGTTCGTGGCCCTCAACCCGCCGACCTTGCCCGGCACAAACATCGTGTTGGGGGCCCTTCCGGAGGACAGACACATCGACCGCCTGGCCAAACGCCAGCGCCCCGGCGA  120
-58.20  [[[[[.{{{{{{{{{..]]]]].......<<<<<......((((((((.......))))))))((((....(((..((........))..)))...)))).}}}}}}}}}....>>>>>.


>44330
     1  GGCCGTGCTGGCGTTCGTGGCCCTCATCCCGCCGACCTTGCCCGGCACAAACATCGTGTTGGGGGCCCTTCCGGAGGACAGACACATCGACCGCCTGGCCAAACGCCAGCGCCCCGGCGA  120
-58.20  [[[[[.{{{{{{{{{..]]]]].......<<<<<......((((((((.......))))))))((((....(((..((........))..)))...)))).}}}}}}}}}....>>>>>.


>44331
     1  GGCCGTGCTGGCGTTCGTGGCCCTCATACCGCCGACCTTGCCCGGCACAAACATCGTGTTGGGGGCCCTTCCGGAGGACAGACACATCGACCGCCTGGCCAAACGCCAGCGCCCCGGCGA  120
-58.20  [[[[[.{{{{{{{{{..]]]]].......<<<<<......((((((((.......))))))))((((....(((..((........))..)))...)))).}}}}}}}}}....>>>>>.


>44332
     1  GGCCGTGCTGGCGTTCGTGGCCCTCATCCCGCCGACCTTGCCCGGCACAAACATCGTGTTGGGGGCCCTTCCGGAGGACAGACACATCGACCGCCTGGCCAAACGCCAGCGCCCCGGCGA  120
-58.20  [[[[[.{{{{{{{{{..]]]]].......<<<<<......((((((((.......))))))))((((....(((..((........))..)))...)))).}}}}}}}}}....>>>>>.


>44333
     1  GGCCGTGCTGGCGTTCGTGGCCCTCATCACGCCGACCTTGCCCGGCACAAACATCGTGTTGGGGGCCCTTCCGGAGGACAGACACATCGACCGCCTGGCCAAACGCCAGCGCCCCGGCGA  120
-54.70  ...[[.{{{{{{{{{]].((((((((.(((((((........)))).........))).))))))))...<<<<.((.(((.............))).)).}}}}}}}}}...>>>>...


>44334
     1  GGCCGTGCTGGCGTTCGTGGCCCTCATCCCGCCGACCTTGCCCGGCACAAACATCGTGTTGGGGGCCCTTCCGGAGGACAGACACATCGACCGCCTGGCCAAACGCCAGCGCCCCGGCGA  120
-58.20  [[[[[.{{{{{{{{{..]]]]].......<<<<<......((((((((.......))))))))((((....(((..((........))..)))...)))).}}}}}}}}}....>>>>>.


>44335
     1  GGCCGTGCTGGCGTTCGTGGCCCTCATCCAGCCGACCTTGCCCGGCACAAACATCGTGTTGGGGGCCCTTCCGGAGGACAGACACATCGACCGCCTGGCCAAACGCCAGCGCCCCGGCGA  120
-55.50  [[[[[.{{{{{{{{{..]]]]]........<<<<......((((((((.......))))))))((((....(((..((........))..)))...)))).}}}}}}}}}....>>>>..


>44336
     1  GGCCGTGCTGGCGTTCGTGGCCCTCATCCCCCCGACCTTGCCCGGCACAAACATCGTGTTGGGGGCCCTTCCGGAGGACAGACACATCGACCGCCTGGCCAAACGCCAGCGCCCCGGCGA  120
-50.20  [[[.{{{{{{{{{{{....]]].........<<<......((((((((.......))))))))((((....(((..((........))..)))...)))).}}}}}}}}}}}..>>>...


>44337
     1  GGCCGTGCTGGCGTTCGTGGCCCTCATCCCACCGACCTTGCCCGGCACAAACATCGTGTTGGGGGCCCTTCCGGAGGACAGACACATCGACCGCCTGGCCAAACGCCAGCGCCCCGGCGA  120
-51.20  [[[[[.{{{{{{{{{..]]]]].........<<<......((((((((.......))))))))((((....(((..((........))..)))...)))).}}}}}}}}}....>>>...


>44338
     1  GGCCGTGCTGGCGTTCGTGGCCCTCATCCCGCCGACCTTGCCCGGCACAAACATCGTGTTGGGGGCCCTTCCGGAGGACAGACACATCGACCGCCTGGCCAAACGCCAGCGCCCCGGCGA  120
-58.20  [[[[[.{{{{{{{{{..]]]]].......<<<<<......((((((((.......))))))))((((....(((..((........))..)))...)))).}}}}}}}}}....>>>>>.


>44339
     1  GGCCGTGCTGGCGTTCGTGGCCCTCATCCCGACGACCTTGCCCGGCACAAACATCGTGTTGGGGGCCCTTCCGGAGGACAGACACATCGACCGCCTGGCCAAACGCCAGCGCCCCGGCGA  120
-50.40  [[[.{{{{{{{{{{{(((((........)).)))......((((((((.......)))))))).]]]...<<<<.((.(((.............))).)).}}}}}}}}}}}.>>>>...


>44340
     1  GGCCGTGCTGGCGTTCGTGGCCCTCATCCCGCCGACCTTGCCCGGCACAAACATCGTGTTGGGGGCCCTTCCGGAGGACAGACACATCGACCGCCTGGCCAAACGCCAGCGCCCCGGCGA  120
-58.20  [[[[[.{{{{{{{{{..]]]]].......<<<<<......((((((((.......))))))))((((....(((..((........))..)))...)))).}}}}}}}}}....>>>>>.


>44341
     1  GGCCGTGCTGGCGTTCGTGGCCCTCATCCCGCAGACCTTGCCCGGCACAAACATCGTGTTGGGGGCCCTTCCGGAGGACAGACACATCGACCGCCTGGCCAAACGCCAGCGCCCCGGCGA  120
-50.80  [[[[..{{{{{{{{{.((((........))))........((((((((.......))))))))]]]]...<<<<.((.(((.............))).)).}}}}}}}}}...>>>>...


>44342
     1  GGCCGTGCTGGCGTTCGTGGCCCTCATCCCGCCCACCTTGCCCGGCACAAACATCGTGTTGGGGGCCCTTCCGGAGGACAGACACATCGACCGCCTGGCCAAACGCCAGCGCCCCGGCGA  120
-54.30  [[[[[.{{{{{{{{{..]]]]].......<<<<.......((((((((.......))))))))((((....(((..((........))..)))...)))).}}}}}}}}}.....>>>>.


>44343
     1  GGCCGTGCTGGCGTTCGTGGCCCTCATCCCGCCAACCTTGCCCGGCACAAACATCGTGTTGGGGGCCCTTCCGGAGGACAGACACATCGACCGCCTGGCCAAACGCCAGCGCCCCGGCGA  120
-55.00  [[[[[.{{{{{{{{{..]]]]].......<<<<.......((((((((.......))))))))((((....(((..((........))..)))...)))).}}}}}}}}}.....>>>>.


>44344
     1  GGCCGTGCTGGCGTTCGTGGCCCTCATCCCGCCGCCCTTGCCCGGCACAAACATCGTGTTGGGGGCCCTTCCGGAGGACAGACACATCGACCGCCTGGCCAAACGCCAGCGCCCCGGCGA  120
-54.30  [[[[[.{{{{{{{{{..]]]]]..........<<<<....((((((((.......))))))))((((....(((..((........))..)))...)))).}}}}}}}}}.....>>>>.


>44345
     1  GGCCGTGCTGGCGTTCGTGGCCCTCATCCCGCCGACCTTGCCCGGCACAAACATCGTGTTGGGGGCCCTTCCGGAGGACAGACACATCGACCGCCTGGCCAAACGCCAGCGCCCCGGCGA  120
-58.20  [[[[[.{{{{{{{{{..]]]]].......<<<<<......((((((((.......))))))))((((....(((..((........))..)))...)))).}}}}}}}}}....>>>>>.


>44346
     1  GGCCGTGCTGGCGTTCGTGGCCCTCATCCCGCCGACCTTGCCCGGCACAAACATCGTGTTGGGGGCCCTTCCGGAGGACAGACACATCGACCGCCTGGCCAAACGCCAGCGCCCCGGCGA  120
-58.20  [[[[[.{{{{{{{{{..]]]]].......<<<<<......((((((((.......))))))))((((....(((..((........))..)))...)))).}}}}}}}}}....>>>>>.


>44347
     1  GGCCGTGCTGGCGTTCGTGGCCCTCATCCCGCCGAACTTGCCCGGCACAAACATCGTGTTGGGGGCCCTTCCGGAGGACAGACACATCGACCGCCTGGCCAAACGCCAGCGCCCCGGCGA  120
-58.20  [[[[[.{{{{{{{{{..]]]]].......<<<<<......((((((((.......))))))))((((....(((..((........))..)))...)))).}}}}}}}}}....>>>>>.


>44348
     1  TCCCCGCCCCCGCTGTAGAGGGACCTTCAGCGACCGGGCCAGAAATAATAAGGTCCCCACAAGATGATGCCTCATCTCCACACTTGCAAGTGATGCTCCAGATTCATCTTCCGGGCAGAC  120
-39.30  ..........[[[[[....{{{{{{{{]]]]].................}}}}}}}}....[[[[[[.{{.]]]]]]...<<<<.}}.>>>>.(((.((.((.......)).)))))...


>44349
     1  TCCCCGACCCCGCTGTAGAGGGACCTTCAGCGACCGGGCCAGAAATAATAAGGTCCCCACAAGATGATGCCTCATCTCCACACTTGCAAGTGATGCTCCAGATTCATCTTCCGGGCAGAC  120
-39.30  ..........[[[[[....{{{{{{{{]]]]].................}}}}}}}}....[[[[[[.{{.]]]]]]...<<<<.}}.>>>>.(((.((.((.......)).)))))...


>44350
     1  TCCCCGGCCCCGCTGTAGAGGGACCTTCAGCGACCGGGCCAGAAATAATAAGGTCCCCACAAGATGATGCCTCATCTCCACACTTGCAAGTGATGCTCCAGATTCATCTTCCGGGCAGAC  120
-40.30  ....[[[.{{{{]]]....<<<<<<<<.......}}}}...........>>>>>>>>....[[[[[[.{{.]]]]]]...<<<<.}}.>>>>.(((.((.((.......)).)))))...


>44351
     1  TCCCCGGACCCGCTGTAGAGGGACCTTCAGCGACCGGGCCAGAAATAATAAGGTCCCCACAAGATGATGCCTCATCTCCACACTTGCAAGTGATGCTCCAGATTCATCTTCCGGGCAGAC  120
-41.20  ....[[[.{{{{]]]....<<<<<<<<.......}}}}...........>>>>>>>>....[[[[[[.{{.]]]]]]...<<<<.}}.>>>>.(((.((.((.......)).)))))...


>44352
     1  TCCCCGGCCCCGCTGTAGAGGGACCTTCAGCGACCGGGCCAGAAATAATAAGGTCCCCACAAGATGATGCCTCATCTCCACACTTGCAAGTGATGCTCCAGATTCATCTTCCGGGCAGAC  120
-40.30  ....[[[.{{{{]]]....<<<<<<<<.......}}}}...........>>>>>>>>....[[[[[[.{{.]]]]]]...<<<<.}}.>>>>.(((.((.((.......)).)))))...


>44353
     1  TCCCCGGCACCGCTGTAGAGGGACCTTCAGCGACCGGGCCAGAAATAATAAGGTCCCCACAAGATGATGCCTCATCTCCACACTTGCAAGTGATGCTCCAGATTCATCTTCCGGGCAGAC  120
-39.30  ..........[[[[[....{{{{{{{{]]]]].................}}}}}}}}....[[[[[[.{{.]]]]]]...<<<<.}}.>>>>.(((.((.((.......)).)))))...


>44354
     1  TCCCCGGCCCCGCTGTAGAGGGACCTTCAGCGACCGGGCCAGAAATAATAAGGTCCCCACAAGATGATGCCTCATCTCCACACTTGCAAGTGATGCTCCAGATTCATCTTCCGGGCAGAC  120
-40.30  ....[[[.{{{{]]]....<<<<<<<<.......}}}}...........>>>>>>>>....[[[[[[.{{.]]]]]]...<<<<.}}.>>>>.(((.((.((.......)).)))))...


>44355
     1  TCCCCGGCCACGCTGTAGAGGGACCTTCAGCGACCGGGCCAGAAATAATAAGGTCCCCACAAGATGATGCCTCATCTCCACACTTGCAAGTGATGCTCCAGATTCATCTTCCGGGCAGAC  120
-39.20  ..........[[[[[....{{{{{{{{]]]]].................}}}}}}}}....[[[[[[.{{.]]]]]]...<<<<.}}.>>>>.(((.((.((.......)).)))))...


>44356
     1  TCCCCGGCCCCGCTGTAGAGGGACCTTCAGCGACCGGGCCAGAAATAATAAGGTCCCCACAAGATGATGCCTCATCTCCACACTTGCAAGTGATGCTCCAGATTCATCTTCCGGGCAGAC  120
-40.30  ....[[[.{{{{]]]....<<<<<<<<.......}}}}...........>>>>>>>>....[[[[[[.{{.]]]]]]...<<<<.}}.>>>>.(((.((.((.......)).)))))...


>44357
     1  TCCCCGGCCCAGCTGTAGAGGGACCTTCAGCGACCGGGCCAGAAATAATAAGGTCCCCACAAGATGATGCCTCATCTCCACACTTGCAAGTGATGCTCCAGATTCATCTTCCGGGCAGAC  120
-39.80  .....[[[[[.........{{{{{{{{........]]]]].........}}}}}}}}....[[[[[[.{{.]]]]]]...<<<<.}}.>>>>.(((.((.((.......)).)))))...


>44358
     1  TCCCCGGCCCCCCTGTAGAGGGACCTTCAGCGACCGGGCCAGAAATAATAAGGTCCCCACAAGATGATGCCTCATCTCCACACTTGCAAGTGATGCTCCAGATTCATCTTCCGGGCAGAC  120
-39.10  .....[[[[[.........{{{{{{{{........]]]]].........}}}}}}}}....[[[[[[.{{.]]]]]]...<<<<.}}.>>>>.(((.((.((.......)).)))))...


>44359
     1  TCCCCGGCCCCACTGTAGAGGGACCTTCAGCGACCGGGCCAGAAATAATAAGGTCCCCACAAGATGATGCCTCATCTCCACACTTGCAAGTGATGCTCCAGATTCATCTTCCGGGCAGAC  120
-39.10  .....[[[[[.........{{{{{{{{........]]]]].........}}}}}}}}....[[[[[[.{{.]]]]]]...<<<<.}}.>>>>.(((.((.((.......)).)))))...


>44360
     1  TCCCCGGCCCCGCTGTAGAGGGACCTTCAGCGACCGGGCCAGAAATAATAAGGTCCCCACAAGATGATGCCTCATCTCCACACTTGCAAGTGATGCTCCAGATTCATCTTCCGGGCAGAC  120
-40.30  ....[[[.{{{{]]]....<<<<<<<<.......}}}}...........>>>>>>>>....[[[[[[.{{.]]]]]]...<<<<.}}.>>>>.(((.((.((.......)).)))))...


>44361
     1  TCCCCGGCCCCGATGTAGAGGGACCTTCAGCGACCGGGCCAGAAATAATAAGGTCCCCACAAGATGATGCCTCATCTCCACACTTGCAAGTGATGCTCCAGATTCATCTTCCGGGCAGAC  120
-40.50  [[...{{{{{.]]......<<<<<<<<........}}}}}.........>>>>>>>>....[[[[[[.{{.]]]]]]...<<<<.}}.>>>>.(((.((.((.......)).)))))...


>44362
     1  TCCCCGGCCCCGCCGTAGAGGGACCTTCAGCGACCGGGCCAGAAATAATAAGGTCCCCACAAGATGATGCCTCATCTCCACACTTGCAAGTGATGCTCCAGATTCATCTTCCGGGCAGAC  120
-42.50  ....[[[.{{{{]]]....<<<<<<<<.......}}}}...........>>>>>>>>....[[[[[[.{{.]]]]]]...<<<<.}}.>>>>.(((.((.((.......)).)))))...


>44363
     1  TCCCCGGCCCCGCAGTAGAGGGACCTTCAGCGACCGGGCCAGAAATAATAAGGTCCCCACAAGATGATGCCTCATCTCCACACTTGCAAGTGATGCTCCAGATTCATCTTCCGGGCAGAC  120
-39.10  .....[[[[[.........{{{{{{{{........]]]]].........}}}}}}}}....[[[[[[.{{.]]]]]]...<<<<.}}.>>>>.(((.((.((.......)).)))))...


>44364
     1  TCCCCGGCCCCGCTCTAGAGGGACCTTCAGCGACCGGGCCAGAAATAATAAGGTCCCCACAAGATGATGCCTCATCTCCACACTTGCAAGTGATGCTCCAGATTCATCTTCCGGGCAGAC  120
-39.10  .....[[[[[.........{{{{{{{{........]]]]].........}}}}}}}}....[[[[[[.{{.]]]]]]...<<<<.}}.>>>>.(((.((.((.......)).)))))...


>44365
     1  TCCCCGGCCCCGCTATAGAGGGACCTTCAGCGACCGGGCCAGAAATAATAAGGTCCCCACAAGATGATGCCTCATCTCCACACTTGCAAGTGATGCTCCAGATTCATCTTCCGGGCAGAC  120
-39.10  .....[[[[[.........{{{{{{{{........]]]]].........}}}}}}}}....[[[[[[.{{.]]]]]]...<<<<.}}.>>>>.(((.((.((.......)).)))))...


>44366
     1  TCCCCGGCCCCGCTGCAGAGGGACCTTCAGCGACCGGGCCAGAAATAATAAGGTCCCCACAAGATGATGCCTCATCTCCACACTTGCAAGTGATGCTCCAGATTCATCTTCCGGGCAGAC  120
-39.90  ....[[[.{{{{]]]....<<<<<<<<.......}}}}...........>>>>>>>>....[[[[[[.{{.]]]]]]...<<<<.}}.>>>>.(((.((.((.......)).)))))...


>44367
     1  TCCCCGGCCCCGCTGAAGAGGGACCTTCAGCGACCGGGCCAGAAATAATAAGGTCCCCACAAGATGATGCCTCATCTCCACACTTGCAAGTGATGCTCCAGATTCATCTTCCGGGCAGAC  120
-42.80  .....[[[[[.(((((((......))))))){{{{]]]]]...........}}}}......[[[[[[.{{.]]]]]]...<<<<.}}.>>>>.(((.((.((.......)).)))))...


>44368
     1  TCCCCGGCCCCGCTGTCGAGGGACCTTCAGCGACCGGGCCAGAAATAATAAGGTCCCCACAAGATGATGCCTCATCTCCACACTTGCAAGTGATGCTCCAGATTCATCTTCCGGGCAGAC  120
-40.30  ....[[[.{{{{]]]....<<<<<<<<.......}}}}...........>>>>>>>>....[[[[[[.{{.]]]]]]...<<<<.}}.>>>>.(((.((.((.......)).)))))...


>44369
     1  TCCCCGGCCCCGCTGTAGAGGGACCTTCAGCGACCGGGCCAGAAATAATAAGGTCCCCACAAGATGATGCCTCATCTCCACACTTGCAAGTGATGCTCCAGATTCATCTTCCGGGCAGAC  120
-40.30  ....[[[.{{{{]]]....<<<<<<<<.......}}}}...........>>>>>>>>....[[[[[[.{{.]]]]]]...<<<<.}}.>>>>.(((.((.((.......)).)))))...


>44370
     1  TCCCCGGCCCCGCTGTACAGGGACCTTCAGCGACCGGGCCAGAAATAATAAGGTCCCCACAAGATGATGCCTCATCTCCACACTTGCAAGTGATGCTCCAGATTCATCTTCCGGGCAGAC  120
-40.30  ....[[[.{{{{]]]....<<<<<<<<.......}}}}...........>>>>>>>>....[[[[[[.{{.]]]]]]...<<<<.}}.>>>>.(((.((.((.......)).)))))...


>44371
     1  TCCCCGGCCCCGCTGTAAAGGGACCTTCAGCGACCGGGCCAGAAATAATAAGGTCCCCACAAGATGATGCCTCATCTCCACACTTGCAAGTGATGCTCCAGATTCATCTTCCGGGCAGAC  120
-40.30  ....[[[.{{{{]]]....<<<<<<<<.......}}}}...........>>>>>>>>....[[[[[[.{{.]]]]]]...<<<<.}}.>>>>.(((.((.((.......)).)))))...


>44372
     1  TCCCCGGCCCCGCTGTAGCGGGACCTTCAGCGACCGGGCCAGAAATAATAAGGTCCCCACAAGATGATGCCTCATCTCCACACTTGCAAGTGATGCTCCAGATTCATCTTCCGGGCAGAC  120
-40.10  ....[[[.{{{{]]]....<<<<<<<<.......}}}}...........>>>>>>>>....[[[[[[.{{.]]]]]]...<<<<.}}.>>>>.(((.((.((.......)).)))))...


>44373
     1  TCCCCGGCCCCGCTGTAGAGGGACCTTCAGCGACCGGGCCAGAAATAATAAGGTCCCCACAAGATGATGCCTCATCTCCACACTTGCAAGTGATGCTCCAGATTCATCTTCCGGGCAGAC  120
-40.30  ....[[[.{{{{]]]....<<<<<<<<.......}}}}...........>>>>>>>>....[[[[[[.{{.]]]]]]...<<<<.}}.>>>>.(((.((.((.......)).)))))...


>44374
     1  TCCCCGGCCCCGCTGTAGACGGACCTTCAGCGACCGGGCCAGAAATAATAAGGTCCCCACAAGATGATGCCTCATCTCCACACTTGCAAGTGATGCTCCAGATTCATCTTCCGGGCAGAC  120
-38.30  .....[[[[[.((((.((......)).)))){{{{]]]]]...........}}}}......[[[[[[.{{.]]]]]]...<<<<.}}.>>>>.(((.((.((.......)).)))))...


>44375
     1  TCCCCGGCCCCGCTGTAGAAGGACCTTCAGCGACCGGGCCAGAAATAATAAGGTCCCCACAAGATGATGCCTCATCTCCACACTTGCAAGTGATGCTCCAGATTCATCTTCCGGGCAGAC  120
-38.30  .....[[[[[.((((.((......)).)))){{{{]]]]]...........}}}}......[[[[[[.{{.]]]]]]...<<<<.}}.>>>>.(((.((.((.......)).)))))...


>44376
     1  TCCCCGGCCCCGCTGTAGAGCGACCTTCAGCGACCGGGCCAGAAATAATAAGGTCCCCACAAGATGATGCCTCATCTCCACACTTGCAAGTGATGCTCCAGATTCATCTTCCGGGCAGAC  120
-38.30  .....[[[[[.((((.((......)).)))){{{{]]]]]...........}}}}......[[[[[[.{{.]]]]]]...<<<<.}}.>>>>.(((.((.((.......)).)))))...


>44377
     1  TCCCCGGCCCCGCTGTAGAGAGACCTTCAGCGACCGGGCCAGAAATAATAAGGTCCCCACAAGATGATGCCTCATCTCCACACTTGCAAGTGATGCTCCAGATTCATCTTCCGGGCAGAC  120
-38.30  .....[[[[[.((((.((......)).)))){{{{]]]]]...........}}}}......[[[[[[.{{.]]]]]]...<<<<.}}.>>>>.(((.((.((.......)).)))))...


>44378
     1  TCCCCGGCCCCGCTGTAGAGGCACCTTCAGCGACCGGGCCAGAAATAATAAGGTCCCCACAAGATGATGCCTCATCTCCACACTTGCAAGTGATGCTCCAGATTCATCTTCCGGGCAGAC  120
-38.30  .....[[[[[.((((.((......)).)))){{{{]]]]]...........}}}}......[[[[[[.{{.]]]]]]...<<<<.}}.>>>>.(((.((.((.......)).)))))...


>44379
     1  TCCCCGGCCCCGCTGTAGAGGAACCTTCAGCGACCGGGCCAGAAATAATAAGGTCCCCACAAGATGATGCCTCATCTCCACACTTGCAAGTGATGCTCCAGATTCATCTTCCGGGCAGAC  120
-38.30  .....[[[[[.((((.((......)).)))){{{{]]]]]...........}}}}......[[[[[[.{{.]]]]]]...<<<<.}}.>>>>.(((.((.((.......)).)))))...


>44380
     1  TCCCCGGCCCCGCTGTAGAGGGCCCTTCAGCGACCGGGCCAGAAATAATAAGGTCCCCACAAGATGATGCCTCATCTCCACACTTGCAAGTGATGCTCCAGATTCATCTTCCGGGCAGAC  120
-38.30  .....[[[[[.((((.((......)).)))){{{{]]]]]...........}}}}......[[[[[[.{{.]]]]]]...<<<<.}}.>>>>.(((.((.((.......)).)))))...


>44381
     1  TCCCCGGCCCCGCTGTAGAGGGACCTTCAGCGACCGGGCCAGAAATAATAAGGTCCCCACAAGATGATGCCTCATCTCCACACTTGCAAGTGATGCTCCAGATTCATCTTCCGGGCAGAC  120
-40.30  ....[[[.{{{{]]]....<<<<<<<<.......}}}}...........>>>>>>>>....[[[[[[.{{.]]]]]]...<<<<.}}.>>>>.(((.((.((.......)).)))))...


>44382
     1  TCCCCGGCCCCGCTGTAGAGGGACCTTCAGCGACCGGGCCAGAAATAATAAGGTCCCCACAAGATGATGCCTCATCTCCACACTTGCAAGTGATGCTCCAGATTCATCTTCCGGGCAGAC  120
-40.30  ....[[[.{{{{]]]....<<<<<<<<.......}}}}...........>>>>>>>>....[[[[[[.{{.]]]]]]...<<<<.}}.>>>>.(((.((.((.......)).)))))...


>44383
     1  TCCCCGGCCCCGCTGTAGAGGGAACTTCAGCGACCGGGCCAGAAATAATAAGGTCCCCACAAGATGATGCCTCATCTCCACACTTGCAAGTGATGCTCCAGATTCATCTTCCGGGCAGAC  120
-38.30  .....[[[[[.((((..(((....))))))){{{{]]]]]...........}}}}......[[[[[[.{{.]]]]]]...<<<<.}}.>>>>.(((.((.((.......)).)))))...


>44384
     1  TCCCCGGCCCCGCTGTAGAGGGACCTTCAGCGACCGGGCCAGAAATAATAAGGTCCCCACAAGATGATGCCTCATCTCCACACTTGCAAGTGATGCTCCAGATTCATCTTCCGGGCAGAC  120
-40.30  ....[[[.{{{{]]]....<<<<<<<<.......}}}}...........>>>>>>>>....[[[[[[.{{.]]]]]]...<<<<.}}.>>>>.(((.((.((.......)).)))))...


>44385
     1  TCCCCGGCCCCGCTGTAGAGGGACATTCAGCGACCGGGCCAGAAATAATAAGGTCCCCACAAGATGATGCCTCATCTCCACACTTGCAAGTGATGCTCCAGATTCATCTTCCGGGCAGAC  120
-36.20  .....[[[[[.((((............)))){{{{]]]]]...........}}}}......[[[[[[.{{.]]]]]]...<<<<.}}.>>>>.(((.((.((.......)).)))))...


>44386
     1  TCCCCGGCCCCGCTGTAGAGGGACCCTCAGCGACCGGGCCAGAAATAATAAGGTCCCCACAAGATGATGCCTCATCTCCACACTTGCAAGTGATGCTCCAGATTCATCTTCCGGGCAGAC  120
-37.90  .....[[[[[.(((...((((...))))))){{{{]]]]]...........}}}}......[[[[[[.{{.]]]]]]...<<<<.}}.>>>>.(((.((.((.......)).)))))...


>44387
     1  TCCCCGGCCCCGCTGTAGAGGGACCATCAGCGACCGGGCCAGAAATAATAAGGTCCCCACAAGATGATGCCTCATCTCCACACTTGCAAGTGATGCTCCAGATTCATCTTCCGGGCAGAC  120
-38.30  ....[[[.{{{{]]]....<<<<<<.........}}}}.............>>>>>>....[[[[[[.{{.]]]]]]...<<<<.}}.>>>>.(((.((.((.......)).)))))...


>44388
     1  TCCCCGGCCCCGCTGTAGAGGGACCTCCAGCGACCGGGCCAGAAATAATAAGGTCCCCACAAGATGATGCCTCATCTCCACACTTGCAAGTGATGCTCCAGATTCATCTTCCGGGCAGAC  120
-39.30  ....[[[.{{{{]]]....<<<<<<<........}}}}............>>>>>>>....[[[[[[.{{.]]]]]]...<<<<.}}.>>>>.(((.((.((.......)).)))))...


>44389
     1  TCCCCGGCCCCGCTGTAGAGGGACCTACAGCGACCGGGCCAGAAATAATAAGGTCCCCACAAGATGATGCCTCATCTCCACACTTGCAAGTGATGCTCCAGATTCATCTTCCGGGCAGAC  120
-43.00  .....[[[[[.(((((((......))))))){{{{]]]]]...........}}}}......[[[[[[.{{.]]]]]]...<<<<.}}.>>>>.(((.((.((.......)).)))))...


>44390
     1  TCCCCGGCCCCGCTGTAGAGGGACCTTCAGCGACCGGGCCAGAAATAATAAGGTCCCCACAAGATGATGCCTCATCTCCACACTTGCAAGTGATGCTCCAGATTCATCTTCCGGGCAGAC  120
-40.30  ....[[[.{{{{]]]....<<<<<<<<.......}}}}...........>>>>>>>>....[[[[[[.{{.]]]]]]...<<<<.}}.>>>>.(((.((.((.......)).)))))...


>44391
     1  TCCCCGGCCCCGCTGTAGAGGGACCTTCCGCGACCGGGCCAGAAATAATAAGGTCCCCACAAGATGATGCCTCATCTCCACACTTGCAAGTGATGCTCCAGATTCATCTTCCGGGCAGAC  120
-40.30  ....[[[.{{{{]]]....<<<<<<<<.......}}}}...........>>>>>>>>....[[[[[[.{{.]]]]]]...<<<<.}}.>>>>.(((.((.((.......)).)))))...


>44392
     1  TCCCCGGCCCCGCTGTAGAGGGACCTTCAGCGACCGGGCCAGAAATAATAAGGTCCCCACAAGATGATGCCTCATCTCCACACTTGCAAGTGATGCTCCAGATTCATCTTCCGGGCAGAC  120
-40.30  ....[[[.{{{{]]]....<<<<<<<<.......}}}}...........>>>>>>>>....[[[[[[.{{.]]]]]]...<<<<.}}.>>>>.(((.((.((.......)).)))))...


>44393
     1  TCCCCGGCCCCGCTGTAGAGGGACCTTCACCGACCGGGCCAGAAATAATAAGGTCCCCACAAGATGATGCCTCATCTCCACACTTGCAAGTGATGCTCCAGATTCATCTTCCGGGCAGAC  120
-40.30  ....[[[.{{{{]]]....<<<<<<<<.......}}}}...........>>>>>>>>....[[[[[[.{{.]]]]]]...<<<<.}}.>>>>.(((.((.((.......)).)))))...


>44394
     1  TCCCCGGCCCCGCTGTAGAGGGACCTTCAACGACCGGGCCAGAAATAATAAGGTCCCCACAAGATGATGCCTCATCTCCACACTTGCAAGTGATGCTCCAGATTCATCTTCCGGGCAGAC  120
-40.30  ....[[[.{{{{]]]....<<<<<<<<.......}}}}...........>>>>>>>>....[[[[[[.{{.]]]]]]...<<<<.}}.>>>>.(((.((.((.......)).)))))...


>44395
     1  TCCCCGGCCCCGCTGTAGAGGGACCTTCAGCGACCGGGCCAGAAATAATAAGGTCCCCACAAGATGATGCCTCATCTCCACACTTGCAAGTGATGCTCCAGATTCATCTTCCGGGCAGAC  120
-40.30  ....[[[.{{{{]]]....<<<<<<<<.......}}}}...........>>>>>>>>....[[[[[[.{{.]]]]]]...<<<<.}}.>>>>.(((.((.((.......)).)))))...


>44396
     1  TCCCCGGCCCCGCTGTAGAGGGACCTTCAGAGACCGGGCCAGAAATAATAAGGTCCCCACAAGATGATGCCTCATCTCCACACTTGCAAGTGATGCTCCAGATTCATCTTCCGGGCAGAC  120
-40.30  ....[[[.{{{{]]]....<<<<<<<<.......}}}}...........>>>>>>>>....[[[[[[.{{.]]]]]]...<<<<.}}.>>>>.(((.((.((.......)).)))))...


>44397
     1  TCCCCGGCCCCGCTGTAGAGGGACCTTCAGCCACCGGGCCAGAAATAATAAGGTCCCCACAAGATGATGCCTCATCTCCACACTTGCAAGTGATGCTCCAGATTCATCTTCCGGGCAGAC  120
-40.30  ....[[[.{{{{]]]....<<<<<<<<.......}}}}...........>>>>>>>>....[[[[[[.{{.]]]]]]...<<<<.}}.>>>>.(((.((.((.......)).)))))...


>44398
     1  TCCCCGGCCCCGCTGTAGAGGGACCTTCAGCAACCGGGCCAGAAATAATAAGGTCCCCACAAGATGATGCCTCATCTCCACACTTGCAAGTGATGCTCCAGATTCATCTTCCGGGCAGAC  120
-40.30  ....[[[.{{{{]]]....<<<<<<<<.......}}}}...........>>>>>>>>....[[[[[[.{{.]]]]]]...<<<<.}}.>>>>.(((.((.((.......)).)))))...


>44399
     1  TCCCCGGCCCCGCTGTAGAGGGACCTTCAGCGCCCGGGCCAGAAATAATAAGGTCCCCACAAGATGATGCCTCATCTCCACACTTGCAAGTGATGCTCCAGATTCATCTTCCGGGCAGAC  120
-40.30  ....[[[.{{{{]]]....<<<<<<<<.......}}}}...........>>>>>>>>....[[[[[[.{{.]]]]]]...<<<<.}}.>>>>.(((.((.((.......)).)))))...


>44400
     1  TCCCCGGCCCCGCTGTAGAGGGACCTTCAGCGACCGGGCCAGAAATAATAAGGTCCCCACAAGATGATGCCTCATCTCCACACTTGCAAGTGATGCTCCAGATTCATCTTCCGGGCAGAC  120
-40.30  ....[[[.{{{{]]]....<<<<<<<<.......}}}}...........>>>>>>>>....[[[[[[.{{.]]]]]]...<<<<.}}.>>>>.(((.((.((.......)).)))))...


>44401
     1  TCCCCGGCCCCGCTGTAGAGGGACCTTCAGCGACCGGGCCAGAAATAATAAGGTCCCCACAAGATGATGCCTCATCTCCACACTTGCAAGTGATGCTCCAGATTCATCTTCCGGGCAGAC  120
-40.30  ....[[[.{{{{]]]....<<<<<<<<.......}}}}...........>>>>>>>>....[[[[[[.{{.]]]]]]...<<<<.}}.>>>>.(((.((.((.......)).)))))...


>44402
     1  TCCCCGGCCCCGCTGTAGAGGGACCTTCAGCGAACGGGCCAGAAATAATAAGGTCCCCACAAGATGATGCCTCATCTCCACACTTGCAAGTGATGCTCCAGATTCATCTTCCGGGCAGAC  120
-40.20  ....[[[.{{{{]]]....<<<<<<<<.......}}}}...........>>>>>>>>....[[[[[[.{{.]]]]]]...<<<<.}}.>>>>.(((.((.((.......)).)))))...


>44403
     1  TCCCCGGCCCCGCTGTAGAGGGACCTTCAGCGACCGGGCCAGAAATAATAAGGTCCCCACAAGATGATGCCTCATCTCCACACTTGCAAGTGATGCTCCAGATTCATCTTCCGGGCAGAC  120
-40.30  ....[[[.{{{{]]]....<<<<<<<<.......}}}}...........>>>>>>>>....[[[[[[.{{.]]]]]]...<<<<.}}.>>>>.(((.((.((.......)).)))))...


>44404
     1  TCCCCGGCCCCGCTGTAGAGGGACCTTCAGCGACAGGGCCAGAAATAATAAGGTCCCCACAAGATGATGCCTCATCTCCACACTTGCAAGTGATGCTCCAGATTCATCTTCCGGGCAGAC  120
-39.30  ..........[[[[[....{{{{{{{{]]]]].................}}}}}}}}....[[[[[[.{{.]]]]]]...<<<<.}}.>>>>.(((.((.((.......)).)))))...


>44405
     1  TCCCCGGCCCCGCTGTAGAGGGACCTTCAGCGACCCGGCCAGAAATAATAAGGTCCCCACAAGATGATGCCTCATCTCCACACTTGCAAGTGATGCTCCAGATTCATCTTCCGGGCAGAC  120
-39.90  ..........[[[[[....{{{{{{{{]]]]]..<<<<...........}}}}}}}}....((((((....)))))).((((((....)))).))....(((....))).>>>>......


>44406
     1  TCCCCGGCCCCGCTGTAGAGGGACCTTCAGCGACCAGGCCAGAAATAATAAGGTCCCCACAAGATGATGCCTCATCTCCACACTTGCAAGTGATGCTCCAGATTCATCTTCCGGGCAGAC  120
-39.30  ..........[[[[[....{{{{{{{{]]]]].................}}}}}}}}....[[[[[[.{{.]]]]]]...<<<<.}}.>>>>.(((.((.((.......)).)))))...


>44407
     1  TAGGGACGGCCACTGTTCTCACTGTTGCGCTACATCTGGCTATTCCGCTCAAATGGAAGCCAGACCACACGCCTGTGTGGATTGACCAGTGGCCCCTCCCTGAAGGTAAACTTGTAGCGC  120
-57.50  ..[[[[.{{{{{{{{.]]]]......<<<<<<<<(((((((..((((......)))))))))))((((((....))))))......}}}}}}}}(((......)))......>>>>>>>>


>44408
     1  TAGGGAAGGCCACTGTTCTCACTGTTGCGCTACATCTGGCTATTCCGCTCAAATGGAAGCCAGACCACACGCCTGTGTGGATTGACCAGTGGCCCCTCCCTGAAGGTAAACTTGTAGCGC  120
-58.10  ..[[[[.{{{{{{{{.]]]]......<<<<<<<<(((((((..((((......)))))))))))((((((....))))))......}}}}}}}}(((......)))......>>>>>>>>


>44409
     1  TAGGGAGCGCCACTGTTCTCACTGTTGCGCTACATCTGGCTATTCCGCTCAAATGGAAGCCAGACCACACGCCTGTGTGGATTGACCAGTGGCCCCTCCCTGAAGGTAAACTTGTAGCGC  120
-55.50  ..[[[[[.{{{{{{{]]]]]......<<<<<<<<(((((((..((((......)))))))))))((((((....))))))......}}}}}}}.(((......)))......>>>>>>>>


>44410
     1  TAGGGAGAGCCACTGTTCTCACTGTTGCGCTACATCTGGCTATTCCGCTCAAATGGAAGCCAGACCACACGCCTGTGTGGATTGACCAGTGGCCCCTCCCTGAAGGTAAACTTGTAGCGC  120
-56.10  ..[[[[[.{{{{{{{]]]]]......<<<<<<<<(((((((..((((......)))))))))))((((((....))))))......}}}}}}}.(((......)))......>>>>>>>>


>44411
     1  TAGGGAGGCCCACTGTTCTCACTGTTGCGCTACATCTGGCTATTCCGCTCAAATGGAAGCCAGACCACACGCCTGTGTGGATTGACCAGTGGCCCCTCCCTGAAGGTAAACTTGTAGCGC  120
-53.20  ..[[[[[..{{{{{{]]]]]......<<<<<<<<(((((((..((((......)))))))))))((((((....))))))......}}}}}}..(((......)))......>>>>>>>>


>44412
     1  TAGGGAGGACCACTGTTCTCACTGTTGCGCTACATCTGGCTATTCCGCTCAAATGGAAGCCAGACCACACGCCTGTGTGGATTGACCAGTGGCCCCTCCCTGAAGGTAAACTTGTAGCGC  120
-53.10  ..[[[[[..{{{{{{]]]]]......<<<<<<<<(((((((..((((......)))))))))))((((((....))))))......}}}}}}..(((......)))......>>>>>>>>


>44413
     1  TAGGGAGGGCCACTGTTCTCACTGTTGCGCTACATCTGGCTATTCCGCTCAAATGGAAGCCAGACCACACGCCTGTGTGGATTGACCAGTGGCCCCTCCCTGAAGGTAAACTTGTAGCGC  120
-58.10  ..[[[[.{{{{{{{{.]]]]......<<<<<<<<(((((((..((((......)))))))))))((((((....))))))......}}}}}}}}(((......)))......>>>>>>>>


>44414
     1  TAGGGAGGGACACTGTTCTCACTGTTGCGCTACATCTGGCTATTCCGCTCAAATGGAAGCCAGACCACACGCCTGTGTGGATTGACCAGTGGCCCCTCCCTGAAGGTAAACTTGTAGCGC  120
-53.80  [[[[[[[[[.((.((....)).))..{{{{{{{{(((((((..((((......)))))))))))((((((....)))))).....((...)).]]]]]]]]]..........}}}}}}}}


>44415
     1  TAGGGAGGGCCACTGTTCTCACTGTTGCGCTACATCTGGCTATTCCGCTCAAATGGAAGCCAGACCACACGCCTGTGTGGATTGACCAGTGGCCCCTCCCTGAAGGTAAACTTGTAGCGC  120
-58.10  ..[[[[.{{{{{{{{.]]]]......<<<<<<<<(((((((..((((......)))))))))))((((((....))))))......}}}}}}}}(((......)))......>>>>>>>>


>44416
     1  TAGGGAGGGCAACTGTTCTCACTGTTGCGCTACATCTGGCTATTCCGCTCAAATGGAAGCCAGACCACACGCCTGTGTGGATTGACCAGTGGCCCCTCCCTGAAGGTAAACTTGTAGCGC  120
-52.40  [[[[[[[[[..((.((....)).)).{{{{{{{{(((((((..((((......)))))))))))((((((....)))))).....((...)).]]]]]]]]]..........}}}}}}}}


>44417
     1  TAGGGAGGGCCCCTGTTCTCACTGTTGCGCTACATCTGGCTATTCCGCTCAAATGGAAGCCAGACCACACGCCTGTGTGGATTGACCAGTGGCCCCTCCCTGAAGGTAAACTTGTAGCGC  120
-51.70  [[[[[.{{{{]]]]]...........<<<<<<<<(((((((..((((......)))))))))))((((((....))))))...........}}}}..((.....))......>>>>>>>>


>44418
     1  TAGGGAGGGCCACTGTTCTCACTGTTGCGCTACATCTGGCTATTCCGCTCAAATGGAAGCCAGACCACACGCCTGTGTGGATTGACCAGTGGCCCCTCCCTGAAGGTAAACTTGTAGCGC  120
-58.10  ..[[[[.{{{{{{{{.]]]]......<<<<<<<<(((((((..((((......)))))))))))((((((....))))))......}}}}}}}}(((......)))......>>>>>>>>


>44419
     1  TAGGGAGGGCCACTGTTCTCACTGTTGCGCTACATCTGGCTATTCCGCTCAAATGGAAGCCAGACCACACGCCTGTGTGGATTGACCAGTGGCCCCTCCCTGAAGGTAAACTTGTAGCGC  120
-58.10  ..[[[[.{{{{{{{{.]]]]......<<<<<<<<(((((((..((((......)))))))))))((((((....))))))......}}}}}}}}(((......)))......>>>>>>>>


>44420
     1  TAGGGAGGGCCAATGTTCTCACTGTTGCGCTACATCTGGCTATTCCGCTCAAATGGAAGCCAGACCACACGCCTGTGTGGATTGACCAGTGGCCCCTCCCTGAAGGTAAACTTGTAGCGC  120
-52.90  [[[[[[[[[.((.((....)).))..{{{{{{{{(((((((..((((......)))))))))))((((((....)))))).....((...)).]]]]]]]]]..........}}}}}}}}


>44421
     1  TAGGGAGGGCCACCGTTCTCACTGTTGCGCTACATCTGGCTATTCCGCTCAAATGGAAGCCAGACCACACGCCTGTGTGGATTGACCAGTGGCCCCTCCCTGAAGGTAAACTTGTAGCGC  120
-52.90  ..[[[.{{{{{{{....]]]......<<<<<<<<(((((((..((((......)))))))))))((((((....))))))........}}}}}}}..((.....))......>>>>>>>>


>44422
     1  TAGGGAGGGCCACAGTTCTCACTGTTGCGCTACATCTGGCTATTCCGCTCAAATGGAAGCCAGACCACACGCCTGTGTGGATTGACCAGTGGCCCCTCCCTGAAGGTAAACTTGTAGCGC  120
-56.70  [[[[[[[[[..(((((....))))).{{{{{{{{(((((((..((((......)))))))))))((((((....)))))).....((...)).]]]]]]]]]..........}}}}}}}}


>44423
     1  TAGGGAGGGCCACTCTTCTCACTGTTGCGCTACATCTGGCTATTCCGCTCAAATGGAAGCCAGACCACACGCCTGTGTGGATTGACCAGTGGCCCCTCCCTGAAGGTAAACTTGTAGCGC  120
-54.40  ..[[[.{{{{{{{{...]]]......<<<<<<<<(((((((..((((......)))))))))))((((((....)))))).......}}}}}}}}..((.....))......>>>>>>>>


>44424
     1  TAGGGAGGGCCACTATTCTCACTGTTGCGCTACATCTGGCTATTCCGCTCAAATGGAAGCCAGACCACACGCCTGTGTGGATTGACCAGTGGCCCCTCCCTGAAGGTAAACTTGTAGCGC  120
-54.70  ..[[[.{{{{{{{{...]]]......<<<<<<<<(((((((..((((......)))))))))))((((((....)))))).......}}}}}}}}..((.....))......>>>>>>>>


>44425
     1  TAGGGAGGGCCACTGCTCTCACTGTTGCGCTACATCTGGCTATTCCGCTCAAATGGAAGCCAGACCACACGCCTGTGTGGATTGACCAGTGGCCCCTCCCTGAAGGTAAACTTGTAGCGC  120
-61.10  .[[[[.{{{{{{{{{]]]].......<<<<<<<<(((((((..((((......)))))))))))((((((....))))))......}}}}}}}}}..((.....))......>>>>>>>>


>44426
     1  TAGGGAGGGCCACTGATCTCACTGTTGCGCTACATCTGGCTATTCCGCTCAAATGGAAGCCAGACCACACGCCTGTGTGGATTGACCAGTGGCCCCTCCCTGAAGGTAAACTTGTAGCGC  120
-58.60  ..[[[.{{{{{{{{{..]]]......<<<<<<<<(((((((..((((......)))))))))))((((((....))))))......}}}}}}}}}..((.....))......>>>>>>>>


>44427
     1  TAGGGAGGGCCACTGTCCTCACTGTTGCGCTACATCTGGCTATTCCGCTCAAATGGAAGCCAGACCACACGCCTGTGTGGATTGACCAGTGGCCCCTCCCTGAAGGTAAACTTGTAGCGC  120
-60.80  ..[[[.{{{{{{{{{.]]].......<<<<<<<<(((((((..((((......)))))))))))((((((....))))))......}}}}}}}}}..((.....))......>>>>>>>>


>44428
     1  TAGGGAGGGCCACTGTACTCACTGTTGCGCTACATCTGGCTATTCCGCTCAAATGGAAGCCAGACCACACGCCTGTGTGGATTGACCAGTGGCCCCTCCCTGAAGGTAAACTTGTAGCGC  120
-58.30  ..[[[.{{{{{{{{{..]]]......<<<<<<<<(((((((..((((......)))))))))))((((((....))))))......}}}}}}}}}..((.....))......>>>>>>>>


>44429
     1  TAGGGAGGGCCACTGTTCTCACTGTTGCGCTACATCTGGCTATTCCGCTCAAATGGAAGCCAGACCACACGCCTGTGTGGATTGACCAGTGGCCCCTCCCTGAAGGTAAACTTGTAGCGC  120
-58.10  ..[[[[.{{{{{{{{.]]]]......<<<<<<<<(((((((..((((......)))))))))))((((((....))))))......}}}}}}}}(((......)))......>>>>>>>>


>44430
     1  TAGGGAGGGCCACTGTTATCACTGTTGCGCTACATCTGGCTATTCCGCTCAAATGGAAGCCAGACCACACGCCTGTGTGGATTGACCAGTGGCCCCTCCCTGAAGGTAAACTTGTAGCGC  120
-56.20  [[[...{{{{{{{{{......]]]..<<<<<<<<(((((((..((((......)))))))))))((((((....))))))......}}}}}}}}}..((.....))......>>>>>>>>


>44431
     1  TAGGGAGGGCCACTGTTCCCACTGTTGCGCTACATCTGGCTATTCCGCTCAAATGGAAGCCAGACCACACGCCTGTGTGGATTGACCAGTGGCCCCTCCCTGAAGGTAAACTTGTAGCGC  120
-61.10  ..[[[[.{{{{{{{{.]]]]......<<<<<<<<(((((((..((((......)))))))))))((((((....))))))......}}}}}}}}(((......)))......>>>>>>>>


>44432
     1  TAGGGAGGGCCACTGTTCACACTGTTGCGCTACATCTGGCTATTCCGCTCAAATGGAAGCCAGACCACACGCCTGTGTGGATTGACCAGTGGCCCCTCCCTGAAGGTAAACTTGTAGCGC  120
-56.30  ..[[[.{{{{{{{{{]]]........<<<<<<<<(((((((..((((......)))))))))))((((((....))))))......}}}}}}}}}..((.....))......>>>>>>>>


>44433
     1  TAGGGAGGGCCACTGTTCTCACTGTTGCGCTACATCTGGCTATTCCGCTCAAATGGAAGCCAGACCACACGCCTGTGTGGATTGACCAGTGGCCCCTCCCTGAAGGTAAACTTGTAGCGC  120
-58.10  ..[[[[.{{{{{{{{.]]]]......<<<<<<<<(((((((..((((......)))))))))))((((((....))))))......}}}}}}}}(((......)))......>>>>>>>>


>44434
     1  TAGGGAGGGCCACTGTTCTAACTGTTGCGCTACATCTGGCTATTCCGCTCAAATGGAAGCCAGACCACACGCCTGTGTGGATTGACCAGTGGCCCCTCCCTGAAGGTAAACTTGTAGCGC  120
-58.60  [[[[[.{{{{{{{{{]]]]]......<<<<<<<<(((((((..((((......)))))))))))((((((....))))))......}}}}}}}}}..((.....))......>>>>>>>>


>44435
     1  TAGGGAGGGCCACTGTTCTCCCTGTTGCGCTACATCTGGCTATTCCGCTCAAATGGAAGCCAGACCACACGCCTGTGTGGATTGACCAGTGGCCCCTCCCTGAAGGTAAACTTGTAGCGC  120
-62.50  [[[[[.{{{{{{{{{....]]]]]..<<<<<<<<(((((((..((((......)))))))))))((((((....))))))......}}}}}}}}}..((.....))......>>>>>>>>


>44436
     1  TAGGGAGGGCCACTGTTCTCACTGTTGCGCTACATCTGGCTATTCCGCTCAAATGGAAGCCAGACCACACGCCTGTGTGGATTGACCAGTGGCCCCTCCCTGAAGGTAAACTTGTAGCGC  120
-58.10  ..[[[[.{{{{{{{{.]]]]......<<<<<<<<(((((((..((((......)))))))))))((((((....))))))......}}}}}}}}(((......)))......>>>>>>>>


>44437
     1  TAGGGAGGGCCACTGTTCTCACTGTTGCGCTACATCTGGCTATTCCGCTCAAATGGAAGCCAGACCACACGCCTGTGTGGATTGACCAGTGGCCCCTCCCTGAAGGTAAACTTGTAGCGC  120
-58.10  ..[[[[.{{{{{{{{.]]]]......<<<<<<<<(((((((..((((......)))))))))))((((((....))))))......}}}}}}}}(((......)))......>>>>>>>>


>44438
     1  TAGGGAGGGCCACTGTTCTCAATGTTGCGCTACATCTGGCTATTCCGCTCAAATGGAAGCCAGACCACACGCCTGTGTGGATTGACCAGTGGCCCCTCCCTGAAGGTAAACTTGTAGCGC  120
-58.10  ..[[[[.{{{{{{{{.]]]]......<<<<<<<<(((((((..((((......)))))))))))((((((....))))))......}}}}}}}}(((......)))......>>>>>>>>


>44439
     1  TAGGGAGGGCCACTGTTCTCACCGTTGCGCTACATCTGGCTATTCCGCTCAAATGGAAGCCAGACCACACGCCTGTGTGGATTGACCAGTGGCCCCTCCCTGAAGGTAAACTTGTAGCGC  120
-58.10  ..[[[[.{{{{{{{{.]]]]......<<<<<<<<(((((((..((((......)))))))))))((((((....))))))......}}}}}}}}(((......)))......>>>>>>>>


>44440
     1  TAGGGAGGGCCACTGTTCTCACAGTTGCGCTACATCTGGCTATTCCGCTCAAATGGAAGCCAGACCACACGCCTGTGTGGATTGACCAGTGGCCCCTCCCTGAAGGTAAACTTGTAGCGC  120
-58.10  ..[[[[.{{{{{{{{.]]]]......<<<<<<<<(((((((..((((......)))))))))))((((((....))))))......}}}}}}}}(((......)))......>>>>>>>>


>44441
     1  TAGGGAGGGCCACTGTTCTCACTCTTGCGCTACATCTGGCTATTCCGCTCAAATGGAAGCCAGACCACACGCCTGTGTGGATTGACCAGTGGCCCCTCCCTGAAGGTAAACTTGTAGCGC  120
-58.10  ..[[[[.{{{{{{{{.]]]]......<<<<<<<<(((((((..((((......)))))))))))((((((....))))))......}}}}}}}}(((......)))......>>>>>>>>


>44442
     1  TAGGGAGGGCCACTGTTCTCACTATTGCGCTACATCTGGCTATTCCGCTCAAATGGAAGCCAGACCACACGCCTGTGTGGATTGACCAGTGGCCCCTCCCTGAAGGTAAACTTGTAGCGC  120
-58.10  ..[[[[.{{{{{{{{.]]]]......<<<<<<<<(((((((..((((......)))))))))))((((((....))))))......}}}}}}}}(((......)))......>>>>>>>>


>44443
     1  TAGGGAGGGCCACTGTTCTCACTGCTGCGCTACATCTGGCTATTCCGCTCAAATGGAAGCCAGACCACACGCCTGTGTGGATTGACCAGTGGCCCCTCCCTGAAGGTAAACTTGTAGCGC  120
-58.10  ..[[[[.{{{{{{{{.]]]]......<<<<<<<<(((((((..((((......)))))))))))((((((....))))))......}}}}}}}}(((......)))......>>>>>>>>


>44444
     1  TAGGGAGGGCCACTGTTCTCACTGATGCGCTACATCTGGCTATTCCGCTCAAATGGAAGCCAGACCACACGCCTGTGTGGATTGACCAGTGGCCCCTCCCTGAAGGTAAACTTGTAGCGC  120
-58.10  ..[[[[.{{{{{{{{.]]]]......<<<<<<<<(((((((..((((......)))))))))))((((((....))))))......}}}}}}}}(((......)))......>>>>>>>>


>44445
     1  TAGGGAGGGCCACTGTTCTCACTGTCGCGCTACATCTGGCTATTCCGCTCAAATGGAAGCCAGACCACACGCCTGTGTGGATTGACCAGTGGCCCCTCCCTGAAGGTAAACTTGTAGCGC  120
-58.30  ..[[[[.{{{{{{{{.]]]]......<<<<<<<<(((((((..((((......)))))))))))((((((....))))))......}}}}}}}}(((......)))......>>>>>>>>


>44446
     1  TAGGGAGGGCCACTGTTCTCACTGTAGCGCTACATCTGGCTATTCCGCTCAAATGGAAGCCAGACCACACGCCTGTGTGGATTGACCAGTGGCCCCTCCCTGAAGGTAAACTTGTAGCGC  120
-58.50  ..[[[[.{{{{{{{{.]]]]......<<<<<<<<(((((((..((((......)))))))))))((((((....))))))......}}}}}}}}(((......)))......>>>>>>>>


>44447
     1  TAGGGAGGGCCACTGTTCTCACTGTTCCGCTACATCTGGCTATTCCGCTCAAATGGAAGCCAGACCACACGCCTGTGTGGATTGACCAGTGGCCCCTCCCTGAAGGTAAACTTGTAGCGC  120
-55.50  ..[[[[.{{{{{{{{.]]]].......<<<<<<<(((((((..((((......)))))))))))((((((....))))))......}}}}}}}}(((......)))......>>>>>>>.


>44448
     1  TAGGGAGGGCCACTGTTCTCACTGTTACGCTACATCTGGCTATTCCGCTCAAATGGAAGCCAGACCACACGCCTGTGTGGATTGACCAGTGGCCCCTCCCTGAAGGTAAACTTGTAGCGC  120
-55.40  ..[[[[.{{{{{{{{.]]]].......<<<<<<<(((((((..((((......)))))))))))((((((....))))))......}}}}}}}}(((......)))......>>>>>>>.


>44449
     1  TAGGGAGGGCCACTGTTCTCACTGTTGCGCTACATCTGGCTATTCCGCTCAAATGGAAGCCAGACCACACGCCTGTGTGGATTGACCAGTGGCCCCTCCCTGAAGGTAAACTTGTAGCGC  120
-58.10  ..[[[[.{{{{{{{{.]]]]......<<<<<<<<(((((((..((((......)))))))))))((((((....))))))......}}}}}}}}(((......)))......>>>>>>>>


>44450
     1  TAGGGAGGGCCACTGTTCTCACTGTTGAGCTACATCTGGCTATTCCGCTCAAATGGAAGCCAGACCACACGCCTGTGTGGATTGACCAGTGGCCCCTCCCTGAAGGTAAACTTGTAGCGC  120
-53.70  ..[[[[.{{{{{{{{.]]]]........<<<<<<(((((((..((((......)))))))))))((((((....))))))......}}}}}}}}(((......)))......>>>>>>..


>44451
     1  TAGGGAGGGCCACTGTTCTCACTGTTGCCCTACATCTGGCTATTCCGCTCAAATGGAAGCCAGACCACACGCCTGTGTGGATTGACCAGTGGCCCCTCCCTGAAGGTAAACTTGTAGCGC  120
-50.60  (((((((((((((((.((....(((......)))(((((((..((((......)))))))))))((((((....))))))...)).)))))).)))))))))..................


>44452
     1  TAGGGAGGGCCACTGTTCTCACTGTTGCACTACATCTGGCTATTCCGCTCAAATGGAAGCCAGACCACACGCCTGTGTGGATTGACCAGTGGCCCCTCCCTGAAGGTAAACTTGTAGCGC  120
-51.40  ..[[[[.{{{{{{{{.]]]]..<<<<<<<.....(((((((..((((......)))))))))))((((((....))))))......}}}}}}}}(((......)))......>>>>>>>.


>44453
     1  TAGGGAGGGCCACTGTTCTCACTGTTGCGCTACATCTGGCTATTCCGCTCAAATGGAAGCCAGACCACACGCCTGTGTGGATTGACCAGTGGCCCCTCCCTGAAGGTAAACTTGTAGCGC  120
-58.10  ..[[[[.{{{{{{{{.]]]]......<<<<<<<<(((((((..((((......)))))))))))((((((....))))))......}}}}}}}}(((......)))......>>>>>>>>


>44454
     1  TAGGGAGGGCCACTGTTCTCACTGTTGCGATACATCTGGCTATTCCGCTCAAATGGAAGCCAGACCACACGCCTGTGTGGATTGACCAGTGGCCCCTCCCTGAAGGTAAACTTGTAGCGC  120
-52.30  ..[[[[.{{{{{{{{.]]]]..<<<<<<<<....(((((((..((((......)))))))))))((((((....))))))......}}}}}}}}(((......))).....>>>>>>>>.


>44455
     1  TAGGGAGGGCCACTGTTCTCACTGTTGCGCCACATCTGGCTATTCCGCTCAAATGGAAGCCAGACCACACGCCTGTGTGGATTGACCAGTGGCCCCTCCCTGAAGGTAAACTTGTAGCGC  120
-51.70  ..[[[.{{{{{{{{{..]]]......<<<<....(((((((..((((......)))))))))))((((((....))))))......}}}}}}}}}.......(((.....)))...>>>>


>44456
     1  TAGGGAGGGCCACTGTTCTCACTGTTGCGCAACATCTGGCTATTCCGCTCAAATGGAAGCCAGACCACACGCCTGTGTGGATTGACCAGTGGCCCCTCCCTGAAGGTAAACTTGTAGCGC  120
-52.40  ..[[[.{{{{{{{{{..]]]......<<<<....(((((((..((((......)))))))))))((((((....))))))......}}}}}}}}}.......(((.....)))...>>>>


>44457
     1  TAGGGAGGGCCACTGTTCTCACTGTTGCGCTCCATCTGGCTATTCCGCTCAAATGGAAGCCAGACCACACGCCTGTGTGGATTGACCAGTGGCCCCTCCCTGAAGGTAAACTTGTAGCGC  120
-53.30  ..[[[.{{{{{{{{{..]]]......<<<<<...(((((((..((((......)))))))))))((((((....))))))......}}}}}}}}}.......(((.....)))..>>>>>


>44458
     1  TAGGGAGGGCCACTGTTCTCACTGTTGCGCTACATCTGGCTATTCCGCTCAAATGGAAGCCAGACCACACGCCTGTGTGGATTGACCAGTGGCCCCTCCCTGAAGGTAAACTTGTAGCGC  120
-58.10  ..[[[[.{{{{{{{{.]]]]......<<<<<<<<(((((((..((((......)))))))))))((((((....))))))......}}}}}}}}(((......)))......>>>>>>>>


>44459
     1  TAGGGAGGGCCACTGTTCTCACTGTTGCGCTACATCTGGCTATTCCGCTCAAATGGAAGCCAGACCACACGCCTGTGTGGATTGACCAGTGGCCCCTCCCTGAAGGTAAACTTGTAGCGC  120
-58.10  ..[[[[.{{{{{{{{.]]]]......<<<<<<<<(((((((..((((......)))))))))))((((((....))))))......}}}}}}}}(((......)))......>>>>>>>>


>44460
     1  TAGGGAGGGCCACTGTTCTCACTGTTGCGCTAAATCTGGCTATTCCGCTCAAATGGAAGCCAGACCACACGCCTGTGTGGATTGACCAGTGGCCCCTCCCTGAAGGTAAACTTGTAGCGC  120
-54.70  ..[[[[.{{{{{{{{.]]]]......<<<<<<..(((((((..((((......)))))))))))((((((....))))))......}}}}}}}}(((......)))........>>>>>>


>44461
     1  TAGGGAGGGCCACTGTTCTCACTGTTGCGCTACCTCTGGCTATTCCGCTCAAATGGAAGCCAGACCACACGCCTGTGTGGATTGACCAGTGGCCCCTCCCTGAAGGTAAACTTGTAGCGC  120
-56.60  ..[[[[.{{{{{{{{.]]]]......<<<<<<<.(((((((..((((......)))))))))))((((((....))))))......}}}}}}}}(((......))).......>>>>>>>


>44462
     1  TAGGGAGGGCCACTGTTCTCACTGTTGCGCTACATCTGGCTATTCCGCTCAAATGGAAGCCAGACCACACGCCTGTGTGGATTGACCAGTGGCCCCTCCCTGAAGGTAAACTTGTAGCGC  120
-58.10  ..[[[[.{{{{{{{{.]]]]......<<<<<<<<(((((((..((((......)))))))))))((((((....))))))......}}}}}}}}(((......)))......>>>>>>>>


>44463
     1  TAGGGAGGGCCACTGTTCTCACTGTTGCGCTACACCTGGCTATTCCGCTCAAATGGAAGCCAGACCACACGCCTGTGTGGATTGACCAGTGGCCCCTCCCTGAAGGTAAACTTGTAGCGC  120
-57.90  ..[[[[.{{{{{{{{.]]]]......<<<<<<<<.((((((..((((......)))))))))).((((((....))))))......}}}}}}}}(((......)))......>>>>>>>>


>44464
     1  TAGGGAGGGCCACTGTTCTCACTGTTGCGCTACAACTGGCTATTCCGCTCAAATGGAAGCCAGACCACACGCCTGTGTGGATTGACCAGTGGCCCCTCCCTGAAGGTAAACTTGTAGCGC  120
-59.00  ..[[[[.{{{{{{{{.]]]]......<<<<<<<<<((((((..((((......)))))))))).((((((....))))))......}}}}}}}}(((......))).....>>>>>>>>>


>44465
     1  TAGGGAGGGCCACTGTTCTCACTGTTGCGCTACATCTGGCTATTCCGCTCAAATGGAAGCCAGACCACACGCCTGTGTGGATTGACCAGTGGCCCCTCCCTGAAGGTAAACTTGTAGCGC  120
-58.10  ..[[[[.{{{{{{{{.]]]]......<<<<<<<<(((((((..((((......)))))))))))((((((....))))))......}}}}}}}}(((......)))......>>>>>>>>


>44466
     1  TAGGGAGGGCCACTGTTCTCACTGTTGCGCTACATATGGCTATTCCGCTCAAATGGAAGCCAGACCACACGCCTGTGTGGATTGACCAGTGGCCCCTCCCTGAAGGTAAACTTGTAGCGC  120
-54.60  ..[[[[.{{{{{{{{.]]]]......<<<<<<<<..(((((..((((......)))))))))..((((((....))))))......}}}}}}}}(((......)))......>>>>>>>>


>44467
     1  ACCAAACGTAACACCTACCGCCGCCCACAGGACGTCAAGTTCCCGGGCGGTGGTCAGATCGTTGGTGGAGTTTACGTGTTGCCGCGCAGGGGCCCCACGTTGGGTGTGCGCGCGACTAGG  120
-55.70  [[[[[..{{{{{{{((((((((((((...((((.....))))..)))))))))).))....]]]]]..<<<<...}}}}}}}((((((...((((......)))).)))))).>>>>...


>44468
     1  ACCAAAAGTAACACCTACCGCCGCCCACAGGACGTCAAGTTCCCGGGCGGTGGTCAGATCGTTGGTGGAGTTTACGTGTTGCCGCGCAGGGGCCCCACGTTGGGTGTGCGCGCGACTAGG  120
-55.90  [[[[[..{{{{{{{((((((((((((...((((.....))))..)))))))))).))....]]]]]..<<<<...}}}}}}}((((((...((((......)))).)))))).>>>>...


>44469
     1  ACCAAACCTAACACCTACCGCCGCCCACAGGACGTCAAGTTCCCGGGCGGTGGTCAGATCGTTGGTGGAGTTTACGTGTTGCCGCGCAGGGGCCCCACGTTGGGTGTGCGCGCGACTAGG  120
-52.90  [[[[[...{{{{{{((((((((((((...((((.....))))..)))))))))).))....]]]]]..<<<<...}}}}}}.((((((...((((......)))).)))))).>>>>...


>44470
     1  ACCAAACATAACACCTACCGCCGCCCACAGGACGTCAAGTTCCCGGGCGGTGGTCAGATCGTTGGTGGAGTTTACGTGTTGCCGCGCAGGGGCCCCACGTTGGGTGTGCGCGCGACTAGG  120
-52.90  [[[[[...{{{{{{((((((((((((...((((.....))))..)))))))))).))....]]]]]..<<<<...}}}}}}.((((((...((((......)))).)))))).>>>>...


>44471
     1  ACCAAACGCAACACCTACCGCCGCCCACAGGACGTCAAGTTCCCGGGCGGTGGTCAGATCGTTGGTGGAGTTTACGTGTTGCCGCGCAGGGGCCCCACGTTGGGTGTGCGCGCGACTAGG  120
-57.70  [[[[[..{{{{{{{((((((((((((...((((.....))))..)))))))))).))....]]]]]..<<<<...}}}}}}}((((((...((((......)))).)))))).>>>>...


>44472
     1  ACCAAACGAAACACCTACCGCCGCCCACAGGACGTCAAGTTCCCGGGCGGTGGTCAGATCGTTGGTGGAGTTTACGTGTTGCCGCGCAGGGGCCCCACGTTGGGTGTGCGCGCGACTAGG  120
-52.50  [[[[[....{{{{{((((((((((((...((((.....))))..)))))))))).))....]]]]]..<<<<...}}}}}..((((((...((((......)))).)))))).>>>>...


>44473
     1  ACCAAACGTCACACCTACCGCCGCCCACAGGACGTCAAGTTCCCGGGCGGTGGTCAGATCGTTGGTGGAGTTTACGTGTTGCCGCGCAGGGGCCCCACGTTGGGTGTGCGCGCGACTAGG  120
-51.90  ...........[[[[.((((((((((...((((.....))))..)))))))))).....{{{.]]]]......}}}.(((((.(((((...((((......)))).))))))))))....


>44474
     1  ACCAAACGTAACACCTACCGCCGCCCACAGGACGTCAAGTTCCCGGGCGGTGGTCAGATCGTTGGTGGAGTTTACGTGTTGCCGCGCAGGGGCCCCACGTTGGGTGTGCGCGCGACTAGG  120
-55.70  [[[[[..{{{{{{{((((((((((((...((((.....))))..)))))))))).))....]]]]]..<<<<...}}}}}}}((((((...((((......)))).)))))).>>>>...


>44475
     1  ACCAAACGTACCACCTACCGCCGCCCACAGGACGTCAAGTTCCCGGGCGGTGGTCAGATCGTTGGTGGAGTTTACGTGTTGCCGCGCAGGGGCCCCACGTTGGGTGTGCGCGCGACTAGG  120
-55.30  ..........[[[[[.((((((((((...((((.....))))..)))))))))).....{{{.]]]]].....}}}.(((((.(((((...((((......)))).))))))))))....


>44476
     1  ACCAAACGTAACACCTACCGCCGCCCACAGGACGTCAAGTTCCCGGGCGGTGGTCAGATCGTTGGTGGAGTTTACGTGTTGCCGCGCAGGGGCCCCACGTTGGGTGTGCGCGCGACTAGG  120
-55.70  [[[[[..{{{{{{{((((((((((((...((((.....))))..)))))))))).))....]]]]]..<<<<...}}}}}}}((((((...((((......)))).)))))).>>>>...


>44477
     1  ACCAAACGTAACACCTACCGCCGCCCACAGGACGTCAAGTTCCCGGGCGGTGGTCAGATCGTTGGTGGAGTTTACGTGTTGCCGCGCAGGGGCCCCACGTTGGGTGTGCGCGCGACTAGG  120
-55.70  [[[[[..{{{{{{{((((((((((((...((((.....))))..)))))))))).))....]]]]]..<<<<...}}}}}}}((((((...((((......)))).)))))).>>>>...


>44478
     1  ACCAAACGTAAAACCTACCGCCGCCCACAGGACGTCAAGTTCCCGGGCGGTGGTCAGATCGTTGGTGGAGTTTACGTGTTGCCGCGCAGGGGCCCCACGTTGGGTGTGCGCGCGACTAGG  120
-54.70  [[[[[.{{{{{{..((((((((((((...((((.....))))..)))))))))).))....]]]]]....}}}}}}.(((((.(((((...((((......)))).))))))))))....


>44479
     1  ACCAAACGTAACCCCTACCGCCGCCCACAGGACGTCAAGTTCCCGGGCGGTGGTCAGATCGTTGGTGGAGTTTACGTGTTGCCGCGCAGGGGCCCCACGTTGGGTGTGCGCGCGACTAGG  120
-52.80  [[[[[.{{{{{...((((((((((((...((((.....))))..)))))))))).))....]]]]].....}}}}}.(((((.(((((...((((......)))).))))))))))....


>44480
     1  ACCAAACGTAACACCTACCGCCGCCCACAGGACGTCAAGTTCCCGGGCGGTGGTCAGATCGTTGGTGGAGTTTACGTGTTGCCGCGCAGGGGCCCCACGTTGGGTGTGCGCGCGACTAGG  120
-55.70  [[[[[..{{{{{{{((((((((((((...((((.....))))..)))))))))).))....]]]]]..<<<<...}}}}}}}((((((...((((......)))).)))))).>>>>...


>44481
     1  ACCAAACGTAACACCTACCGCCGCCCACAGGACGTCAAGTTCCCGGGCGGTGGTCAGATCGTTGGTGGAGTTTACGTGTTGCCGCGCAGGGGCCCCACGTTGGGTGTGCGCGCGACTAGG  120
-55.70  [[[[[..{{{{{{{((((((((((((...((((.....))))..)))))))))).))....]]]]]..<<<<...}}}}}}}((((((...((((......)))).)))))).>>>>...


>44482
     1  ACCAAACGTAACAACTACCGCCGCCCACAGGACGTCAAGTTCCCGGGCGGTGGTCAGATCGTTGGTGGAGTTTACGTGTTGCCGCGCAGGGGCCCCACGTTGGGTGTGCGCGCGACTAGG  120
-53.60  [[[[[..{{{{{{.((((((((((((...((((.....))))..)))))))))).))....]]]]]..<<<<....}}}}}}((((((...((((......)))).)))))).>>>>...


>44483
     1  ACCAAACGTAACACCTACCGCCGCCCACAGGACGTCAAGTTCCCGGGCGGTGGTCAGATCGTTGGTGGAGTTTACGTGTTGCCGCGCAGGGGCCCCACGTTGGGTGTGCGCGCGACTAGG  120
-55.70  [[[[[..{{{{{{{((((((((((((...((((.....))))..)))))))))).))....]]]]]..<<<<...}}}}}}}((((((...((((......)))).)))))).>>>>...


>44484
     1  ACCAAACGTAACACATACCGCCGCCCACAGGACGTCAAGTTCCCGGGCGGTGGTCAGATCGTTGGTGGAGTTTACGTGTTGCCGCGCAGGGGCCCCACGTTGGGTGTGCGCGCGACTAGG  120
-55.40  [[[[[..{{{{{{{..((((((((((...((((.....))))..)))))))))).......]]]]]..<<<<...}}}}}}}((((((...((((......)))).)))))).>>>>...


>44485
     1  ACCAAACGTAACACCCACCGCCGCCCACAGGACGTCAAGTTCCCGGGCGGTGGTCAGATCGTTGGTGGAGTTTACGTGTTGCCGCGCAGGGGCCCCACGTTGGGTGTGCGCGCGACTAGG  120
-54.60  [[[[[..{{{{{{{..((((((((((...((((.....))))..)))))))))).......]]]]]..<<<<...}}}}}}}((((((...((((......)))).)))))).>>>>...


>44486
     1  ACCAAACGTAACACCAACCGCCGCCCACAGGACGTCAAGTTCCCGGGCGGTGGTCAGATCGTTGGTGGAGTTTACGTGTTGCCGCGCAGGGGCCCCACGTTGGGTGTGCGCGCGACTAGG  120
-54.90  [[[[[..{{{{{{{..((((((((((...((((.....))))..)))))))))).......]]]]]..<<<<...}}}}}}}((((((...((((......)))).)))))).>>>>...


>44487
     1  ACCAAACGTAACACCTCCCGCCGCCCACAGGACGTCAAGTTCCCGGGCGGTGGTCAGATCGTTGGTGGAGTTTACGTGTTGCCGCGCAGGGGCCCCACGTTGGGTGTGCGCGCGACTAGG  120
-53.10  [[[[[..{{{{{{{...(((((((((...((((.....))))..)))))))))........]]]]]..<<<<...}}}}}}}((((((...((((......)))).)))))).>>>>...


>44488
     1  ACCAAACGTAACACCTACCGCCGCCCACAGGACGTCAAGTTCCCGGGCGGTGGTCAGATCGTTGGTGGAGTTTACGTGTTGCCGCGCAGGGGCCCCACGTTGGGTGTGCGCGCGACTAGG  120
-55.70  [[[[[..{{{{{{{((((((((((((...((((.....))))..)))))))))).))....]]]]]..<<<<...}}}}}}}((((((...((((......)))).)))))).>>>>...


>44489
     1  ACCAAACGTAACACCTACCGCCGCCCACAGGACGTCAAGTTCCCGGGCGGTGGTCAGATCGTTGGTGGAGTTTACGTGTTGCCGCGCAGGGGCCCCACGTTGGGTGTGCGCGCGACTAGG  120
-55.70  [[[[[..{{{{{{{((((((((((((...((((.....))))..)))))))))).))....]]]]]..<<<<...}}}}}}}((((((...((((......)))).)))))).>>>>...


>44490
     1  ACCAAACGTAACACCTAACGCCGCCCACAGGACGTCAAGTTCCCGGGCGGTGGTCAGATCGTTGGTGGAGTTTACGTGTTGCCGCGCAGGGGCCCCACGTTGGGTGTGCGCGCGACTAGG  120
-50.60  [[[[[..{{{{{{{((..((((((((...((((.....))))..))))))))...))....]]]]]..<<<<...}}}}}}}((((((...((((......)))).)))))).>>>>...


>44491
     1  ACCAAACGTAACACCTACCGCCGCCCACAGGACGTCAAGTTCCCGGGCGGTGGTCAGATCGTTGGTGGAGTTTACGTGTTGCCGCGCAGGGGCCCCACGTTGGGTGTGCGCGCGACTAGG  120
-55.70  [[[[[..{{{{{{{((((((((((((...((((.....))))..)))))))))).))....]]]]]..<<<<...}}}}}}}((((((...((((......)))).)))))).>>>>...


>44492
     1  ACCAAACGTAACACCTACAGCCGCCCACAGGACGTCAAGTTCCCGGGCGGTGGTCAGATCGTTGGTGGAGTTTACGTGTTGCCGCGCAGGGGCCCCACGTTGGGTGTGCGCGCGACTAGG  120
-49.80  [[[[[..{{{{{{{((((.(((((((...((((.....))))..))))))).)).))....]]]]]..<<<<...}}}}}}}((((((...((((......)))).)))))).>>>>...


>44493
     1  ACCAAACGTAACACCTACCCCCGCCCACAGGACGTCAAGTTCCCGGGCGGTGGTCAGATCGTTGGTGGAGTTTACGTGTTGCCGCGCAGGGGCCCCACGTTGGGTGTGCGCGCGACTAGG  120
-51.20  [[[[[..{{{{{{{(((((.((((((...((((.....))))..)))))).))).))....]]]]]..<<<<...}}}}}}}((((((...((((......)))).)))))).>>>>...


>44494
     1  ACCAAACGTAACACCTACCACCGCCCACAGGACGTCAAGTTCCCGGGCGGTGGTCAGATCGTTGGTGGAGTTTACGTGTTGCCGCGCAGGGGCCCCACGTTGGGTGTGCGCGCGACTAGG  120
-56.10  [[[[[..{{{{{{{((((((((((((...((((.....))))..)))))))))).))....]]]]]..<<<<...}}}}}}}((((((...((((......)))).)))))).>>>>...


>44495
     1  ACCAAACGTAACACCTACCGCCGCCCACAGGACGTCAAGTTCCCGGGCGGTGGTCAGATCGTTGGTGGAGTTTACGTGTTGCCGCGCAGGGGCCCCACGTTGGGTGTGCGCGCGACTAGG  120
-55.70  [[[[[..{{{{{{{((((((((((((...((((.....))))..)))))))))).))....]]]]]..<<<<...}}}}}}}((((((...((((......)))).)))))).>>>>...


>44496
     1  ACCAAACGTAACACCTACCGACGCCCACAGGACGTCAAGTTCCCGGGCGGTGGTCAGATCGTTGGTGGAGTTTACGTGTTGCCGCGCAGGGGCCCCACGTTGGGTGTGCGCGCGACTAGG  120
-48.80  [[[[[..{{{{{{{(((((..(((((...((((.....))))..)))))..))).))....]]]]]..<<<<...}}}}}}}((((((...((((......)))).)))))).>>>>...


>44497
     1  ACCAAACGTAACACCTACCGCCGCCCACAGGACGTCAAGTTCCCGGGCGGTGGTCAGATCGTTGGTGGAGTTTACGTGTTGCCGCGCAGGGGCCCCACGTTGGGTGTGCGCGCGACTAGG  120
-55.70  [[[[[..{{{{{{{((((((((((((...((((.....))))..)))))))))).))....]]]]]..<<<<...}}}}}}}((((((...((((......)))).)))))).>>>>...


>44498
     1  ACCAAACGTAACACCTACCGCAGCCCACAGGACGTCAAGTTCCCGGGCGGTGGTCAGATCGTTGGTGGAGTTTACGTGTTGCCGCGCAGGGGCCCCACGTTGGGTGTGCGCGCGACTAGG  120
-49.50  [[[[[..{{{{{{{(((((((.((((...((((.....))))..)))).))))).))....]]]]]..<<<<...}}}}}}}((((((...((((......)))).)))))).>>>>...


>44499
     1  ACCAAACGTAACACCTACCGCCCCCCACAGGACGTCAAGTTCCCGGGCGGTGGTCAGATCGTTGGTGGAGTTTACGTGTTGCCGCGCAGGGGCCCCACGTTGGGTGTGCGCGCGACTAGG  120
-49.40  [[[[[..{{{{{{{((((((((.(((...((((.....))))..))).)))))).))....]]]]]..<<<<...}}}}}}}((((((...((((......)))).)))))).>>>>...


>44500
     1  ACCAAACGTAACACCTACCGCCACCCACAGGACGTCAAGTTCCCGGGCGGTGGTCAGATCGTTGGTGGAGTTTACGTGTTGCCGCGCAGGGGCCCCACGTTGGGTGTGCGCGCGACTAGG  120
-50.30  [[[[[..{{{{{{{((((((((.(((...((((.....))))..))).)))))).))....]]]]]..<<<<...}}}}}}}((((((...((((......)))).)))))).>>>>...


>44501
     1  ACCAAACGTAACACCTACCGCCGCCCACAGGACGTCAAGTTCCCGGGCGGTGGTCAGATCGTTGGTGGAGTTTACGTGTTGCCGCGCAGGGGCCCCACGTTGGGTGTGCGCGCGACTAGG  120
-55.70  [[[[[..{{{{{{{((((((((((((...((((.....))))..)))))))))).))....]]]]]..<<<<...}}}}}}}((((((...((((......)))).)))))).>>>>...


>44502
     1  ACCAAACGTAACACCTACCGCCGACCACAGGACGTCAAGTTCCCGGGCGGTGGTCAGATCGTTGGTGGAGTTTACGTGTTGCCGCGCAGGGGCCCCACGTTGGGTGTGCGCGCGACTAGG  120
-50.00  [[[[[..{{{{{{{(((((((((.((...((((.....))))...))))))))).))....]]]]]..<<<<...}}}}}}}((((((...((((......)))).)))))).>>>>...


>44503
     1  ACCAAACGTAACACCTACCGCCGCCCACAGGACGTCAAGTTCCCGGGCGGTGGTCAGATCGTTGGTGGAGTTTACGTGTTGCCGCGCAGGGGCCCCACGTTGGGTGTGCGCGCGACTAGG  120
-55.70  [[[[[..{{{{{{{((((((((((((...((((.....))))..)))))))))).))....]]]]]..<<<<...}}}}}}}((((((...((((......)))).)))))).>>>>...


>44504
     1  ACCAAACGTAACACCTACCGCCGCACACAGGACGTCAAGTTCCCGGGCGGTGGTCAGATCGTTGGTGGAGTTTACGTGTTGCCGCGCAGGGGCCCCACGTTGGGTGTGCGCGCGACTAGG  120
-49.50  [[[[[..{{{{{{{((((((((((.....((((.....))))....)))))))).))....]]]]]..<<<<...}}}}}}}((((((...((((......)))).)))))).>>>>...


>44505
     1  ACCAAACGTAACACCTACCGCCGCCCACAGGACGTCAAGTTCCCGGGCGGTGGTCAGATCGTTGGTGGAGTTTACGTGTTGCCGCGCAGGGGCCCCACGTTGGGTGTGCGCGCGACTAGG  120
-55.70  [[[[[..{{{{{{{((((((((((((...((((.....))))..)))))))))).))....]]]]]..<<<<...}}}}}}}((((((...((((......)))).)))))).>>>>...


>44506
     1  ACCAAACGTAACACCTACCGCCGCCAACAGGACGTCAAGTTCCCGGGCGGTGGTCAGATCGTTGGTGGAGTTTACGTGTTGCCGCGCAGGGGCCCCACGTTGGGTGTGCGCGCGACTAGG  120
-53.10  [[[[[..{{{{{{{(((((((((((....((((.....))))...))))))))).))....]]]]]..<<<<...}}}}}}}((((((...((((......)))).)))))).>>>>...


>44507
     1  ACCAAACGTAACACCTACCGCCGCCCCCAGGACGTCAAGTTCCCGGGCGGTGGTCAGATCGTTGGTGGAGTTTACGTGTTGCCGCGCAGGGGCCCCACGTTGGGTGTGCGCGCGACTAGG  120
-55.70  [[[[[..{{{{{{{((((((((((((...((((.....))))..)))))))))).))....]]]]]..<<<<...}}}}}}}((((((...((((......)))).)))))).>>>>...


>44508
     1  ACCAAACGTAACACCTACCGCCGCCCACAGGACGTCAAGTTCCCGGGCGGTGGTCAGATCGTTGGTGGAGTTTACGTGTTGCCGCGCAGGGGCCCCACGTTGGGTGTGCGCGCGACTAGG  120
-55.70  [[[[[..{{{{{{{((((((((((((...((((.....))))..)))))))))).))....]]]]]..<<<<...}}}}}}}((((((...((((......)))).)))))).>>>>...


>44509
     1  ACCAAACGTAACACCTACCGCCGCCCACAGGACGTCAAGTTCCCGGGCGGTGGTCAGATCGTTGGTGGAGTTTACGTGTTGCCGCGCAGGGGCCCCACGTTGGGTGTGCGCGCGACTAGG  120
-55.70  [[[[[..{{{{{{{((((((((((((...((((.....))))..)))))))))).))....]]]]]..<<<<...}}}}}}}((((((...((((......)))).)))))).>>>>...


>44510
     1  ACCAAACGTAACACCTACCGCCGCCCAAAGGACGTCAAGTTCCCGGGCGGTGGTCAGATCGTTGGTGGAGTTTACGTGTTGCCGCGCAGGGGCCCCACGTTGGGTGTGCGCGCGACTAGG  120
-55.70  [[[[[..{{{{{{{((((((((((((...((((.....))))..)))))))))).))....]]]]]..<<<<...}}}}}}}((((((...((((......)))).)))))).>>>>...


>44511
     1  ACCAAACGTAACACCTACCGCCGCCCACCGGACGTCAAGTTCCCGGGCGGTGGTCAGATCGTTGGTGGAGTTTACGTGTTGCCGCGCAGGGGCCCCACGTTGGGTGTGCGCGCGACTAGG  120
-55.70  [[[[[..{{{{{{{((((((((((((...((((.....))))..)))))))))).))....]]]]]..<<<<...}}}}}}}((((((...((((......)))).)))))).>>>>...


>44512
     1  ACCAAACGTAACACCTACCGCCGCCCACAGGACGTCAAGTTCCCGGGCGGTGGTCAGATCGTTGGTGGAGTTTACGTGTTGCCGCGCAGGGGCCCCACGTTGGGTGTGCGCGCGACTAGG  120
-55.70  [[[[[..{{{{{{{((((((((((((...((((.....))))..)))))))))).))....]]]]]..<<<<...}}}}}}}((((((...((((......)))).)))))).>>>>...


>44513
     1  ACCAAACGTAACACCTACCGCCGCCCACACGACGTCAAGTTCCCGGGCGGTGGTCAGATCGTTGGTGGAGTTTACGTGTTGCCGCGCAGGGGCCCCACGTTGGGTGTGCGCGCGACTAGG  120
-53.40  [[[[[..{{{{{{{((((((((((((....(((.....)))...)))))))))).))....]]]]]..<<<<...}}}}}}}((((((...((((......)))).)))))).>>>>...


>44514
     1  ACCAAACGTAACACCTACCGCCGCCCACAAGACGTCAAGTTCCCGGGCGGTGGTCAGATCGTTGGTGGAGTTTACGTGTTGCCGCGCAGGGGCCCCACGTTGGGTGTGCGCGCGACTAGG  120
-53.40  [[[[[..{{{{{{{((((((((((((....(((.....)))...)))))))))).))....]]]]]..<<<<...}}}}}}}((((((...((((......)))).)))))).>>>>...


>44515
     1  ACCAAACGTAACACCTACCGCCGCCCACAGCACGTCAAGTTCCCGGGCGGTGGTCAGATCGTTGGTGGAGTTTACGTGTTGCCGCGCAGGGGCCCCACGTTGGGTGTGCGCGCGACTAGG  120
-52.00  [[[[[..{{{{{{{((((((((((((..(((.......)))...)))))))))).))....]]]]]..<<<<...}}}}}}}((((((...((((......)))).)))))).>>>>...


>44516
     1  ACCAAACGTAACACCTACCGCCGCCCACAGAACGTCAAGTTCCCGGGCGGTGGTCAGATCGTTGGTGGAGTTTACGTGTTGCCGCGCAGGGGCCCCACGTTGGGTGTGCGCGCGACTAGG  120
-56.20  [[[[[..{{{{{{{((((((((((((...((((.....))))..)))))))))).))....]]]]]..<<<<...}}}}}}}((((((...((((......)))).)))))).>>>>...


>44517
     1  ACCAAACGTAACACCTACCGCCGCCCACAGGCCGTCAAGTTCCCGGGCGGTGGTCAGATCGTTGGTGGAGTTTACGTGTTGCCGCGCAGGGGCCCCACGTTGGGTGTGCGCGCGACTAGG  120
-52.60  [[[[[..{{{{{{{((((((((((((...(((......)))...)))))))))).))....]]]]]..<<<<...}}}}}}}((((((...((((......)))).)))))).>>>>...


>44518
     1  ACCAAACGTAACACCTACCGCCGCCCACAGGACGTCAAGTTCCCGGGCGGTGGTCAGATCGTTGGTGGAGTTTACGTGTTGCCGCGCAGGGGCCCCACGTTGGGTGTGCGCGCGACTAGG  120
-55.70  [[[[[..{{{{{{{((((((((((((...((((.....))))..)))))))))).))....]]]]]..<<<<...}}}}}}}((((((...((((......)))).)))))).>>>>...


>44519
     1  ACCAAACGTAACACCTACCGCCGCCCACAGGACGTCAAGTTCCCGGGCGGTGGTCAGATCGTTGGTGGAGTTTACGTGTTGCCGCGCAGGGGCCCCACGTTGGGTGTGCGCGCGACTAGG  120
-55.70  [[[[[..{{{{{{{((((((((((((...((((.....))))..)))))))))).))....]]]]]..<<<<...}}}}}}}((((((...((((......)))).)))))).>>>>...


>44520
     1  ACCAAACGTAACACCTACCGCCGCCCACAGGAAGTCAAGTTCCCGGGCGGTGGTCAGATCGTTGGTGGAGTTTACGTGTTGCCGCGCAGGGGCCCCACGTTGGGTGTGCGCGCGACTAGG  120
-56.70  [[[[[..{{{{{{{((((((((((((...((((......)))).)))))))))).))....]]]]]..<<<<...}}}}}}}((((((...((((......)))).)))))).>>>>...


>44521
     1  ACCAAACGTAACACCTACCGCCGCCCACAGGACCTCAAGTTCCCGGGCGGTGGTCAGATCGTTGGTGGAGTTTACGTGTTGCCGCGCAGGGGCCCCACGTTGGGTGTGCGCGCGACTAGG  120
-54.80  [[[[[..{{{{{{{((((((((((((...(((........))).)))))))))).))....]]]]]..<<<<...}}}}}}}((((((...((((......)))).)))))).>>>>...


>44522
     1  ACCAAACGTAACACCTACCGCCGCCCACAGGACATCAAGTTCCCGGGCGGTGGTCAGATCGTTGGTGGAGTTTACGTGTTGCCGCGCAGGGGCCCCACGTTGGGTGTGCGCGCGACTAGG  120
-54.90  [[[[[..{{{{{{{((((((((((((...((((.....))))..)))))))))).))....]]]]]..<<<<...}}}}}}}((((((...((((......)))).)))))).>>>>...


>44523
     1  ACCAAACGTAACACCTACCGCCGCCCACAGGACGCCAAGTTCCCGGGCGGTGGTCAGATCGTTGGTGGAGTTTACGTGTTGCCGCGCAGGGGCCCCACGTTGGGTGTGCGCGCGACTAGG  120
-55.70  [[[[[..{{{{{{{((((((((((((...((((.....))))..)))))))))).))....]]]]]..<<<<...}}}}}}}((((((...((((......)))).)))))).>>>>...


>44524
     1  ACCAAACGTAACACCTACCGCCGCCCACAGGACGACAAGTTCCCGGGCGGTGGTCAGATCGTTGGTGGAGTTTACGTGTTGCCGCGCAGGGGCCCCACGTTGGGTGTGCGCGCGACTAGG  120
-55.70  [[[[[..{{{{{{{((((((((((((...((((.....))))..)))))))))).))....]]]]]..<<<<...}}}}}}}((((((...((((......)))).)))))).>>>>...


>44525
     1  ACCAAACGTAACACCTACCGCCGCCCACAGGACGTCAAGTTCCCGGGCGGTGGTCAGATCGTTGGTGGAGTTTACGTGTTGCCGCGCAGGGGCCCCACGTTGGGTGTGCGCGCGACTAGG  120
-55.70  [[[[[..{{{{{{{((((((((((((...((((.....))))..)))))))))).))....]]]]]..<<<<...}}}}}}}((((((...((((......)))).)))))).>>>>...


>44526
     1  GAGCAACGGGGCCAGCCTCAGGCCCCACAACAAACTGGGGCATTCCCAATTCAGCCATTTGTTCCTCAGGGTTTTCAGGGACAACAACCCCCACTGTCCCAAGTGTTTCAGGGAATAAGC  120
-47.50  .......[[[[[[.{{{{{{]]]]]].........}}}}}}.................[[[[[[[[..{{{{....]]]]]]]]..}}}}.[[[[.{{{{.]]]].....}}}}......


>44527
     1  GAGCAAAGGGGCCAGCCTCAGGCCCCACAACAAACTGGGGCATTCCCAATTCAGCCATTTGTTCCTCAGGGTTTTCAGGGACAACAACCCCCACTGTCCCAAGTGTTTCAGGGAATAAGC  120
-47.70  .......[[[[[[.{{{{{{]]]]]].........}}}}}}.................[[[[[[[[..{{{{....]]]]]]]]..}}}}.[[[[.{{{{.]]]].....}}}}......


>44528
     1  GAGCAAACGGGCCAGCCTCAGGCCCCACAACAAACTGGGGCATTCCCAATTCAGCCATTTGTTCCTCAGGGTTTTCAGGGACAACAACCCCCACTGTCCCAAGTGTTTCAGGGAATAAGC  120
-43.40  ........[[[[[.{{{{{{]]]]]..........}}}}}}.................[[[[[[[[..{{{{....]]]]]]]]..}}}}.[[[[.{{{{.]]]].....}}}}......


>44529
     1  GAGCAAAAGGGCCAGCCTCAGGCCCCACAACAAACTGGGGCATTCCCAATTCAGCCATTTGTTCCTCAGGGTTTTCAGGGACAACAACCCCCACTGTCCCAAGTGTTTCAGGGAATAAGC  120
-43.60  ........[[[[[.{{{{{{]]]]]..........}}}}}}.................[[[[[[[[..{{{{....]]]]]]]]..}}}}.[[[[.{{{{.]]]].....}}}}......


>44530
     1  GAGCAAAGCGGCCAGCCTCAGGCCCCACAACAAACTGGGGCATTCCCAATTCAGCCATTTGTTCCTCAGGGTTTTCAGGGACAACAACCCCCACTGTCCCAAGTGTTTCAGGGAATAAGC  120
-40.20  [[[......{{{....]]]..((((((........))))))............}}}..[[[[[[[[..{{{{....]]]]]]]]..}}}}.[[[[.{{{{.]]]].....}}}}......


>44531
     1  GAGCAAAGAGGCCAGCCTCAGGCCCCACAACAAACTGGGGCATTCCCAATTCAGCCATTTGTTCCTCAGGGTTTTCAGGGACAACAACCCCCACTGTCCCAAGTGTTTCAGGGAATAAGC  120
-42.40  ..[[...((((....))))..((((((........))))))...{{{......]]...<<<<<<<<..}}}.....>>>>>>>>.......[[[[.{{{{.]]]].....}}}}......


>44532
     1  GAGCAAAGGCGCCAGCCTCAGGCCCCACAACAAACTGGGGCATTCCCAATTCAGCCATTTGTTCCTCAGGGTTTTCAGGGACAACAACCCCCACTGTCCCAAGTGTTTCAGGGAATAAGC  120
-44.00  ..[[..((((....))))...((((((........))))))...{{{......]]...<<<<<<<<..}}}.....>>>>>>>>.......[[[[.{{{{.]]]].....}}}}......


>44533
     1  GAGCAAAGGAGCCAGCCTCAGGCCCCACAACAAACTGGGGCATTCCCAATTCAGCCATTTGTTCCTCAGGGTTTTCAGGGACAACAACCCCCACTGTCCCAAGTGTTTCAGGGAATAAGC  120
-41.90  [[[...{{{{{{....]]]..((((((........))))))...<<<.............}}}}}}..>>>......[[[[[[......{{{..]]]]]]....<<<<..}}}...>>>>


>44534
     1  GAGCAAAGGGCCCAGCCTCAGGCCCCACAACAAACTGGGGCATTCCCAATTCAGCCATTTGTTCCTCAGGGTTTTCAGGGACAACAACCCCCACTGTCCCAAGTGTTTCAGGGAATAAGC  120
-43.30  .......[[[[[..{{{{{{]]]]]..........}}}}}}.................[[[[[[[[..{{{{....]]]]]]]]..}}}}.[[[[.{{{{.]]]].....}}}}......


>44535
     1  GAGCAAAGGGACCAGCCTCAGGCCCCACAACAAACTGGGGCATTCCCAATTCAGCCATTTGTTCCTCAGGGTTTTCAGGGACAACAACCCCCACTGTCCCAAGTGTTTCAGGGAATAAGC  120
-41.50  .......[[[....{{{{{{{.]]].........}}}}}}}.................[[[[[[[[..{{{{....]]]]]]]]..}}}}.[[[[.{{{{.]]]].....}}}}......


>44536
     1  GAGCAAAGGGGCCAGCCTCAGGCCCCACAACAAACTGGGGCATTCCCAATTCAGCCATTTGTTCCTCAGGGTTTTCAGGGACAACAACCCCCACTGTCCCAAGTGTTTCAGGGAATAAGC  120
-47.70  .......[[[[[[.{{{{{{]]]]]].........}}}}}}.................[[[[[[[[..{{{{....]]]]]]]]..}}}}.[[[[.{{{{.]]]].....}}}}......


>44537
     1  GAGCAAAGGGGACAGCCTCAGGCCCCACAACAAACTGGGGCATTCCCAATTCAGCCATTTGTTCCTCAGGGTTTTCAGGGACAACAACCCCCACTGTCCCAAGTGTTTCAGGGAATAAGC  120
-45.90  [[[....{{{{{{{{.]]]..((((((........))))))...<<<...........}}}}}}}}..>>>......[[[[[[......{{{..]]]]]]....<<<<..}}}...>>>>


>44538
     1  GAGCAAAGGGGCCAGCCTCAGGCCCCACAACAAACTGGGGCATTCCCAATTCAGCCATTTGTTCCTCAGGGTTTTCAGGGACAACAACCCCCACTGTCCCAAGTGTTTCAGGGAATAAGC  120
-47.70  .......[[[[[[.{{{{{{]]]]]].........}}}}}}.................[[[[[[[[..{{{{....]]]]]]]]..}}}}.[[[[.{{{{.]]]].....}}}}......


>44539
     1  GAGCAAAGGGGCAAGCCTCAGGCCCCACAACAAACTGGGGCATTCCCAATTCAGCCATTTGTTCCTCAGGGTTTTCAGGGACAACAACCCCCACTGTCCCAAGTGTTTCAGGGAATAAGC  120
-48.60  .......[[[[[..{{{{{{{]]]]]........}}}}}}}.................[[[[[[[[..{{{{....]]]]]]]]..}}}}.[[[[.{{{{.]]]].....}}}}......


>44540
     1  GAGCAAAGGGGCCCGCCTCAGGCCCCACAACAAACTGGGGCATTCCCAATTCAGCCATTTGTTCCTCAGGGTTTTCAGGGACAACAACCCCCACTGTCCCAAGTGTTTCAGGGAATAAGC  120
-47.00  .......[[[[[[.{{{{{{]]]]]].........}}}}}}.................[[[[[[[[..{{{{....]]]]]]]]..}}}}.[[[[.{{{{.]]]].....}}}}......


>44541
     1  GAGCAAAGGGGCCAGCCTCAGGCCCCACAACAAACTGGGGCATTCCCAATTCAGCCATTTGTTCCTCAGGGTTTTCAGGGACAACAACCCCCACTGTCCCAAGTGTTTCAGGGAATAAGC  120
-47.70  .......[[[[[[.{{{{{{]]]]]].........}}}}}}.................[[[[[[[[..{{{{....]]]]]]]]..}}}}.[[[[.{{{{.]]]].....}}}}......


>44542
     1  GAGCAAAGGGGCCACCCTCAGGCCCCACAACAAACTGGGGCATTCCCAATTCAGCCATTTGTTCCTCAGGGTTTTCAGGGACAACAACCCCCACTGTCCCAAGTGTTTCAGGGAATAAGC  120
-45.40  ..[[...((((((.......)))))).........{{{{]]...}}}}..........[[[[[[[[..{{{{....]]]]]]]]..}}}}.[[[[.{{{{.]]]].....}}}}......


>44543
     1  GAGCAAAGGGGCCAACCTCAGGCCCCACAACAAACTGGGGCATTCCCAATTCAGCCATTTGTTCCTCAGGGTTTTCAGGGACAACAACCCCCACTGTCCCAAGTGTTTCAGGGAATAAGC  120
-45.40  ..[[...((((((.......)))))).........{{{{]]...}}}}..........[[[[[[[[..{{{{....]]]]]]]]..}}}}.[[[[.{{{{.]]]].....}}}}......


>44544
     1  GAGCAAAGGGGCCAGCCTCAGGCCCCACAACAAACTGGGGCATTCCCAATTCAGCCATTTGTTCCTCAGGGTTTTCAGGGACAACAACCCCCACTGTCCCAAGTGTTTCAGGGAATAAGC  120
-47.70  .......[[[[[[.{{{{{{]]]]]].........}}}}}}.................[[[[[[[[..{{{{....]]]]]]]]..}}}}.[[[[.{{{{.]]]].....}}}}......


>44545
     1  GAGCAAAGGGGCCAGACTCAGGCCCCACAACAAACTGGGGCATTCCCAATTCAGCCATTTGTTCCTCAGGGTTTTCAGGGACAACAACCCCCACTGTCCCAAGTGTTTCAGGGAATAAGC  120
-45.40  ..[[...((((((.......)))))).........{{{{]]...}}}}..........[[[[[[[[..{{{{....]]]]]]]]..}}}}.[[[[.{{{{.]]]].....}}}}......


>44546
     1  GAGCAAAGGGGCCAGCCTCAGGCCCCACAACAAACTGGGGCATTCCCAATTCAGCCATTTGTTCCTCAGGGTTTTCAGGGACAACAACCCCCACTGTCCCAAGTGTTTCAGGGAATAAGC  120
-47.70  .......[[[[[[.{{{{{{]]]]]].........}}}}}}.................[[[[[[[[..{{{{....]]]]]]]]..}}}}.[[[[.{{{{.]]]].....}}}}......


>44547
     1  GAGCAAAGGGGCCAGCATCAGGCCCCACAACAAACTGGGGCATTCCCAATTCAGCCATTTGTTCCTCAGGGTTTTCAGGGACAACAACCCCCACTGTCCCAAGTGTTTCAGGGAATAAGC  120
-45.60  ..[[...{{{{{{.]]....}}}}}}............[[[...{{{......]]]..<<<<<<<<..}}}.....>>>>>>>>.......[[[[.{{{{.]]]].....}}}}......


>44548
     1  GAGCAAAGGGGCCAGCCCCAGGCCCCACAACAAACTGGGGCATTCCCAATTCAGCCATTTGTTCCTCAGGGTTTTCAGGGACAACAACCCCCACTGTCCCAAGTGTTTCAGGGAATAAGC  120
-50.70  .......[[[[[[.{{{{{{]]]]]].........}}}}}}.................[[[[[[[[..{{{{....]]]]]]]]..}}}}.[[[[.{{{{.]]]].....}}}}......


>44549
     1  GAGCAAAGGGGCCAGCCACAGGCCCCACAACAAACTGGGGCATTCCCAATTCAGCCATTTGTTCCTCAGGGTTTTCAGGGACAACAACCCCCACTGTCCCAAGTGTTTCAGGGAATAAGC  120
-45.40  ..[[...((((((.......)))))).........{{{{]]...}}}}..........[[[[[[[[..{{{{....]]]]]]]]..}}}}.[[[[.{{{{.]]]].....}}}}......


>44550
     1  GAGCAAAGGGGCCAGCCTCAGGCCCCACAACAAACTGGGGCATTCCCAATTCAGCCATTTGTTCCTCAGGGTTTTCAGGGACAACAACCCCCACTGTCCCAAGTGTTTCAGGGAATAAGC  120
-47.70  .......[[[[[[.{{{{{{]]]]]].........}}}}}}.................[[[[[[[[..{{{{....]]]]]]]]..}}}}.[[[[.{{{{.]]]].....}}}}......


>44551
     1  GAGCAAAGGGGCCAGCCTCCGGCCCCACAACAAACTGGGGCATTCCCAATTCAGCCATTTGTTCCTCAGGGTTTTCAGGGACAACAACCCCCACTGTCCCAAGTGTTTCAGGGAATAAGC  120
-46.00  .......[[[[[[.{{{{{.]]]]]]..........}}}}}.................[[[[[[[[..{{{{....]]]]]]]]..}}}}.[[[[.{{{{.]]]].....}}}}......


>44552
     1  GAGCAAAGGGGCCAGCCTCAGGCCCCACAACAAACTGGGGCATTCCCAATTCAGCCATTTGTTCCTCAGGGTTTTCAGGGACAACAACCCCCACTGTCCCAAGTGTTTCAGGGAATAAGC  120
-47.70  .......[[[[[[.{{{{{{]]]]]].........}}}}}}.................[[[[[[[[..{{{{....]]]]]]]]..}}}}.[[[[.{{{{.]]]].....}}}}......


>44553
     1  GAGCAAAGGGGCCAGCCTCACGCCCCACAACAAACTGGGGCATTCCCAATTCAGCCATTTGTTCCTCAGGGTTTTCAGGGACAACAACCCCCACTGTCCCAAGTGTTTCAGGGAATAAGC  120
-44.00  .......[[[[[..{{{{{{.]]]]].........}}}}}}.................[[[[[[[[..{{{{....]]]]]]]]..}}}}.[[[[.{{{{.]]]].....}}}}......


>44554
     1  GAGCAAAGGGGCCAGCCTCAAGCCCCACAACAAACTGGGGCATTCCCAATTCAGCCATTTGTTCCTCAGGGTTTTCAGGGACAACAACCCCCACTGTCCCAAGTGTTTCAGGGAATAAGC  120
-44.00  .......[[[[[..{{{{{{.]]]]].........}}}}}}.................[[[[[[[[..{{{{....]]]]]]]]..}}}}.[[[[.{{{{.]]]].....}}}}......


>44555
     1  GAGCAAAGGGGCCAGCCTCAGCCCCCACAACAAACTGGGGCATTCCCAATTCAGCCATTTGTTCCTCAGGGTTTTCAGGGACAACAACCCCCACTGTCCCAAGTGTTTCAGGGAATAAGC  120
-44.80  .......[[[[...{{{{{{{.]]]]........}}}}}}}.................[[[[[[[[..{{{{....]]]]]]]]..}}}}.[[[[.{{{{.]]]].....}}}}......


>44556
     1  GAGCAAAGGGGCCAGCCTCAGACCCCACAACAAACTGGGGCATTCCCAATTCAGCCATTTGTTCCTCAGGGTTTTCAGGGACAACAACCCCCACTGTCCCAAGTGTTTCAGGGAATAAGC  120
-44.80  .......[[[[...{{{{{{{.]]]]........}}}}}}}.................[[[[[[[[..{{{{....]]]]]]]]..}}}}.[[[[.{{{{.]]]].....}}}}......


>44557
     1  GAGCAAAGGGGCCAGCCTCAGGCCCCACAACAAACTGGGGCATTCCCAATTCAGCCATTTGTTCCTCAGGGTTTTCAGGGACAACAACCCCCACTGTCCCAAGTGTTTCAGGGAATAAGC  120
-47.70  .......[[[[[[.{{{{{{]]]]]].........}}}}}}.................[[[[[[[[..{{{{....]]]]]]]]..}}}}.[[[[.{{{{.]]]].....}}}}......


>44558
     1  GAGCAAAGGGGCCAGCCTCAGGACCCACAACAAACTGGGGCATTCCCAATTCAGCCATTTGTTCCTCAGGGTTTTCAGGGACAACAACCCCCACTGTCCCAAGTGTTTCAGGGAATAAGC  120
-44.60  ..[[...{{{]]..<<<<<<<..}}}........>>>>>>>.................[[[[[[[[..{{{{....]]]]]]]]..}}}}.[[[[.{{{{.]]]].....}}}}......


>44559
     1  GAGCAAAGGGGCCAGCCTCAGGCCCCACAACAAACTGGGGCATTCCCAATTCAGCCATTTGTTCCTCAGGGTTTTCAGGGACAACAACCCCCACTGTCCCAAGTGTTTCAGGGAATAAGC  120
-47.70  .......[[[[[[.{{{{{{]]]]]].........}}}}}}.................[[[[[[[[..{{{{....]]]]]]]]..}}}}.[[[[.{{{{.]]]].....}}}}......


>44560
     1  GAGCAAAGGGGCCAGCCTCAGGCACCACAACAAACTGGGGCATTCCCAATTCAGCCATTTGTTCCTCAGGGTTTTCAGGGACAACAACCCCCACTGTCCCAAGTGTTTCAGGGAATAAGC  120
-42.50  ..[[...{{{]]..(((((((.............)))))))...}}}...........[[[[[[[[..{{{{....]]]]]]]]..}}}}.[[[[.{{{{.]]]].....}}}}......


>44561
     1  GAGCAAAGGGGCCAGCCTCAGGCCCCACAACAAACTGGGGCATTCCCAATTCAGCCATTTGTTCCTCAGGGTTTTCAGGGACAACAACCCCCACTGTCCCAAGTGTTTCAGGGAATAAGC  120
-47.70  .......[[[[[[.{{{{{{]]]]]].........}}}}}}.................[[[[[[[[..{{{{....]]]]]]]]..}}}}.[[[[.{{{{.]]]].....}}}}......


>44562
     1  GAGCAAAGGGGCCAGCCTCAGGCCACACAACAAACTGGGGCATTCCCAATTCAGCCATTTGTTCCTCAGGGTTTTCAGGGACAACAACCCCCACTGTCCCAAGTGTTTCAGGGAATAAGC  120
-42.50  ..[[...{{{]]..(((((((.............)))))))...}}}...........[[[[[[[[..{{{{....]]]]]]]]..}}}}.[[[[.{{{{.]]]].....}}}}......


>44563
     1  GAGCAAAGGGGCCAGCCTCAGGCCCCACAACAAACTGGGGCATTCCCAATTCAGCCATTTGTTCCTCAGGGTTTTCAGGGACAACAACCCCCACTGTCCCAAGTGTTTCAGGGAATAAGC  120
-47.70  .......[[[[[[.{{{{{{]]]]]].........}}}}}}.................[[[[[[[[..{{{{....]]]]]]]]..}}}}.[[[[.{{{{.]]]].....}}}}......


>44564
     1  GAGCAAAGGGGCCAGCCTCAGGCCCAACAACAAACTGGGGCATTCCCAATTCAGCCATTTGTTCCTCAGGGTTTTCAGGGACAACAACCCCCACTGTCCCAAGTGTTTCAGGGAATAAGC  120
-44.40  ..[[...{{{]]..<<<<<<<.}}}.........>>>>>>>.................[[[[[[[[..{{{{....]]]]]]]]..}}}}.[[[[.{{{{.]]]].....}}}}......


>44565
     1  GAGCAAAGGGGCCAGCCTCAGGCCCCCCAACAAACTGGGGCATTCCCAATTCAGCCATTTGTTCCTCAGGGTTTTCAGGGACAACAACCCCCACTGTCCCAAGTGTTTCAGGGAATAAGC  120
-47.00  .......[[[[[[.{{{{{{]]]]]].........}}}}}}.................[[[[[[[[..{{{{....]]]]]]]]..}}}}.[[[[.{{{{.]]]].....}}}}......


>44566
     1  GAGCAAAGGGGCCAGCCTCAGGCCCCACAACAAACTGGGGCATTCCCAATTCAGCCATTTGTTCCTCAGGGTTTTCAGGGACAACAACCCCCACTGTCCCAAGTGTTTCAGGGAATAAGC  120
-47.70  .......[[[[[[.{{{{{{]]]]]].........}}}}}}.................[[[[[[[[..{{{{....]]]]]]]]..}}}}.[[[[.{{{{.]]]].....}}}}......


>44567
     1  GAGCAAAGGGGCCAGCCTCAGGCCCCACAACAAACTGGGGCATTCCCAATTCAGCCATTTGTTCCTCAGGGTTTTCAGGGACAACAACCCCCACTGTCCCAAGTGTTTCAGGGAATAAGC  120
-47.70  .......[[[[[[.{{{{{{]]]]]].........}}}}}}.................[[[[[[[[..{{{{....]]]]]]]]..}}}}.[[[[.{{{{.]]]].....}}}}......


>44568
     1  GAGCAAAGGGGCCAGCCTCAGGCCCCAAAACAAACTGGGGCATTCCCAATTCAGCCATTTGTTCCTCAGGGTTTTCAGGGACAACAACCCCCACTGTCCCAAGTGTTTCAGGGAATAAGC  120
-47.70  .......[[[[[[.{{{{{{]]]]]].........}}}}}}.................[[[[[[[[..{{{{....]]]]]]]]..}}}}.[[[[.{{{{.]]]].....}}}}......


>44569
     1  GAGCAAAGGGGCCAGCCTCAGGCCCCACCACAAACTGGGGCATTCCCAATTCAGCCATTTGTTCCTCAGGGTTTTCAGGGACAACAACCCCCACTGTCCCAAGTGTTTCAGGGAATAAGC  120
-47.70  .......[[[[[[.{{{{{{]]]]]].........}}}}}}.................[[[[[[[[..{{{{....]]]]]]]]..}}}}.[[[[.{{{{.]]]].....}}}}......


>44570
     1  GAGCAAAGGGGCCAGCCTCAGGCCCCACAACAAACTGGGGCATTCCCAATTCAGCCATTTGTTCCTCAGGGTTTTCAGGGACAACAACCCCCACTGTCCCAAGTGTTTCAGGGAATAAGC  120
-47.70  .......[[[[[[.{{{{{{]]]]]].........}}}}}}.................[[[[[[[[..{{{{....]]]]]]]]..}}}}.[[[[.{{{{.]]]].....}}}}......


>44571
     1  GAGCAAAGGGGCCAGCCTCAGGCCCCACACCAAACTGGGGCATTCCCAATTCAGCCATTTGTTCCTCAGGGTTTTCAGGGACAACAACCCCCACTGTCCCAAGTGTTTCAGGGAATAAGC  120
-47.70  .......[[[[[[.{{{{{{]]]]]].........}}}}}}.................[[[[[[[[..{{{{....]]]]]]]]..}}}}.[[[[.{{{{.]]]].....}}}}......


>44572
     1  GAGCAAAGGGGCCAGCCTCAGGCCCCACAACAAACTGGGGCATTCCCAATTCAGCCATTTGTTCCTCAGGGTTTTCAGGGACAACAACCCCCACTGTCCCAAGTGTTTCAGGGAATAAGC  120
-47.70  .......[[[[[[.{{{{{{]]]]]].........}}}}}}.................[[[[[[[[..{{{{....]]]]]]]]..}}}}.[[[[.{{{{.]]]].....}}}}......


>44573
     1  GAGCAAAGGGGCCAGCCTCAGGCCCCACAACAAACTGGGGCATTCCCAATTCAGCCATTTGTTCCTCAGGGTTTTCAGGGACAACAACCCCCACTGTCCCAAGTGTTTCAGGGAATAAGC  120
-47.70  .......[[[[[[.{{{{{{]]]]]].........}}}}}}.................[[[[[[[[..{{{{....]]]]]]]]..}}}}.[[[[.{{{{.]]]].....}}}}......


>44574
     1  GAGCAAAGGGGCCAGCCTCAGGCCCCACAAAAAACTGGGGCATTCCCAATTCAGCCATTTGTTCCTCAGGGTTTTCAGGGACAACAACCCCCACTGTCCCAAGTGTTTCAGGGAATAAGC  120
-47.70  .......[[[[[[.{{{{{{]]]]]].........}}}}}}.................[[[[[[[[..{{{{....]]]]]]]]..}}}}.[[[[.{{{{.]]]].....}}}}......


>44575
     1  GAGCAAAGGGGCCAGCCTCAGGCCCCACAACCAACTGGGGCATTCCCAATTCAGCCATTTGTTCCTCAGGGTTTTCAGGGACAACAACCCCCACTGTCCCAAGTGTTTCAGGGAATAAGC  120
-47.70  .......[[[[[[.{{{{{{]]]]]].........}}}}}}.................[[[[[[[[..{{{{....]]]]]]]]..}}}}.[[[[.{{{{.]]]].....}}}}......


>44576
     1  GAGCAAAGGGGCCAGCCTCAGGCCCCACAACAAACTGGGGCATTCCCAATTCAGCCATTTGTTCCTCAGGGTTTTCAGGGACAACAACCCCCACTGTCCCAAGTGTTTCAGGGAATAAGC  120
-47.70  .......[[[[[[.{{{{{{]]]]]].........}}}}}}.................[[[[[[[[..{{{{....]]]]]]]]..}}}}.[[[[.{{{{.]]]].....}}}}......


>44577
     1  GAGCAAAGGGGCCAGCCTCAGGCCCCACAACACACTGGGGCATTCCCAATTCAGCCATTTGTTCCTCAGGGTTTTCAGGGACAACAACCCCCACTGTCCCAAGTGTTTCAGGGAATAAGC  120
-47.70  .......[[[[[[.{{{{{{]]]]]].........}}}}}}.................[[[[[[[[..{{{{....]]]]]]]]..}}}}.[[[[.{{{{.]]]].....}}}}......


>44578
     1  GAGCAAAGGGGCCAGCCTCAGGCCCCACAACAAACTGGGGCATTCCCAATTCAGCCATTTGTTCCTCAGGGTTTTCAGGGACAACAACCCCCACTGTCCCAAGTGTTTCAGGGAATAAGC  120
-47.70  .......[[[[[[.{{{{{{]]]]]].........}}}}}}.................[[[[[[[[..{{{{....]]]]]]]]..}}}}.[[[[.{{{{.]]]].....}}}}......


>44579
     1  GAGCAAAGGGGCCAGCCTCAGGCCCCACAACAACCTGGGGCATTCCCAATTCAGCCATTTGTTCCTCAGGGTTTTCAGGGACAACAACCCCCACTGTCCCAAGTGTTTCAGGGAATAAGC  120
-47.70  .......[[[[[[.{{{{{{]]]]]].........}}}}}}.................[[[[[[[[..{{{{....]]]]]]]]..}}}}.[[[[.{{{{.]]]].....}}}}......


>44580
     1  GAGCAAAGGGGCCAGCCTCAGGCCCCACAACAAACTGGGGCATTCCCAATTCAGCCATTTGTTCCTCAGGGTTTTCAGGGACAACAACCCCCACTGTCCCAAGTGTTTCAGGGAATAAGC  120
-47.70  .......[[[[[[.{{{{{{]]]]]].........}}}}}}.................[[[[[[[[..{{{{....]]]]]]]]..}}}}.[[[[.{{{{.]]]].....}}}}......


>44581
     1  GAGCAAAGGGGCCAGCCTCAGGCCCCACAACAAACTGGGGCATTCCCAATTCAGCCATTTGTTCCTCAGGGTTTTCAGGGACAACAACCCCCACTGTCCCAAGTGTTTCAGGGAATAAGC  120
-47.70  .......[[[[[[.{{{{{{]]]]]].........}}}}}}.................[[[[[[[[..{{{{....]]]]]]]]..}}}}.[[[[.{{{{.]]]].....}}}}......


>44582
     1  GAGCAAAGGGGCCAGCCTCAGGCCCCACAACAAAATGGGGCATTCCCAATTCAGCCATTTGTTCCTCAGGGTTTTCAGGGACAACAACCCCCACTGTCCCAAGTGTTTCAGGGAATAAGC  120
-47.70  .......[[[[[[.{{{{{{]]]]]].........}}}}}}.................[[[[[[[[..{{{{....]]]]]]]]..}}}}.[[[[.{{{{.]]]].....}}}}......


>44583
     1  GAGCAAAGGGGCCAGCCTCAGGCCCCACAACAAACCGGGGCATTCCCAATTCAGCCATTTGTTCCTCAGGGTTTTCAGGGACAACAACCCCCACTGTCCCAAGTGTTTCAGGGAATAAGC  120
-46.20  .......[[[[[[.{{{{{.]]]]]]..........}}}}}.................[[[[[[[[..{{{{....]]]]]]]]..}}}}.[[[[.{{{{.]]]].....}}}}......


>44584
     1  GAGCAAAGGGGCCAGCCTCAGGCCCCACAACAAACAGGGGCATTCCCAATTCAGCCATTTGTTCCTCAGGGTTTTCAGGGACAACAACCCCCACTGTCCCAAGTGTTTCAGGGAATAAGC  120
-46.40  .......[[[[[[.{{{{{.]]]]]]..........}}}}}.................[[[[[[[[..{{{{....]]]]]]]]..}}}}.[[[[.{{{{.]]]].....}}}}......


>44585
     1  CAGTCCCAGAGAGGCGAAGAGACAATTGAAGAAAGATTTGAAATTACAGGAACCATGCGCAGGCTCGCTGACCAAAGTCTCCCACCGAACTTCTCCAGCCTTGAAAACTTTAGAGCCTAT  120
-20.80  ..[[[.....{{{{{.....]]]..(((((......))))).....((.......))...<<<<<<........((((.((.....)))))).....}}}}}..........>>>>>>..


>44586
     1  CAGTCCAAGAGAGGCGAAGAGACAATTGAAGAAAGATTTGAAATTACAGGAACCATGCGCAGGCTCGCTGACCAAAGTCTCCCACCGAACTTCTCCAGCCTTGAAAACTTTAGAGCCTAT  120
-21.60  .....[[[[..{{{{...((((...(((.....((((((.......(((((.((.......)).)).)))....)))))).....)))...))))....]]]]...........}}}}..


>44587
     1  CAGTCCGCGAGAGGCGAAGAGACAATTGAAGAAAGATTTGAAATTACAGGAACCATGCGCAGGCTCGCTGACCAAAGTCTCCCACCGAACTTCTCCAGCCTTGAAAACTTTAGAGCCTAT  120
-23.00  [[[[.(((.....)))..{{{{{.]]]]........((((......))))..........<<<<<<..........}}}}}.........(((.........))).......>>>>>>..


>44588
     1  CAGTCCGAGAGAGGCGAAGAGACAATTGAAGAAAGATTTGAAATTACAGGAACCATGCGCAGGCTCGCTGACCAAAGTCTCCCACCGAACTTCTCCAGCCTTGAAAACTTTAGAGCCTAT  120
-22.30  .....[[.{{{{{{]]..(((((..(((((......))))).....(((((.((.......)).)).)))......)))))....<<<.}}}}}}.....>>>.................


>44589
     1  CAGTCCGACAGAGGCGAAGAGACAATTGAAGAAAGATTTGAAATTACAGGAACCATGCGCAGGCTCGCTGACCAAAGTCTCCCACCGAACTTCTCCAGCCTTGAAAACTTTAGAGCCTAT  120
-20.80  ..[[[.....{{{{{.....]]]..(((((......))))).....((.......))...<<<<<<........((((.((.....)))))).....}}}}}..........>>>>>>..


>44590
     1  CAGTCCGAAAGAGGCGAAGAGACAATTGAAGAAAGATTTGAAATTACAGGAACCATGCGCAGGCTCGCTGACCAAAGTCTCCCACCGAACTTCTCCAGCCTTGAAAACTTTAGAGCCTAT  120
-20.80  ..[[[.....{{{{{.....]]]..(((((......))))).....((.......))...<<<<<<........((((.((.....)))))).....}}}}}..........>>>>>>..


>44591
     1  CAGTCCGAGCGAGGCGAAGAGACAATTGAAGAAAGATTTGAAATTACAGGAACCATGCGCAGGCTCGCTGACCAAAGTCTCCCACCGAACTTCTCCAGCCTTGAAAACTTTAGAGCCTAT  120
-23.50  ..[[[....{{{{{{.....]]]..(((((......))))).....((.......))...<<<<<<........((((.((.....)))))).....}}}}}}.........>>>>>>..


>44592
     1  CAGTCCGAGAGAGGCGAAGAGACAATTGAAGAAAGATTTGAAATTACAGGAACCATGCGCAGGCTCGCTGACCAAAGTCTCCCACCGAACTTCTCCAGCCTTGAAAACTTTAGAGCCTAT  120
-22.30  .....[[.{{{{{{]]..(((((..(((((......))))).....(((((.((.......)).)).)))......)))))....<<<.}}}}}}.....>>>.................


>44593
     1  CAGTCCGAGACAGGCGAAGAGACAATTGAAGAAAGATTTGAAATTACAGGAACCATGCGCAGGCTCGCTGACCAAAGTCTCCCACCGAACTTCTCCAGCCTTGAAAACTTTAGAGCCTAT  120
-21.20  .....[[[[..{{{{...((((...(((.....((((((.......(((((.((.......)).)).)))....)))))).....)))...))))....]]]]...........}}}}..


>44594
     1  CAGTCCGAGAAAGGCGAAGAGACAATTGAAGAAAGATTTGAAATTACAGGAACCATGCGCAGGCTCGCTGACCAAAGTCTCCCACCGAACTTCTCCAGCCTTGAAAACTTTAGAGCCTAT  120
-21.40  .....[[[[..{{{{...((((...(((.....((((((.......(((((.((.......)).)).)))....)))))).....)))...))))....]]]]...........}}}}..


>44595
     1  CAGTCCGAGAGCGGCGAAGAGACAATTGAAGAAAGATTTGAAATTACAGGAACCATGCGCAGGCTCGCTGACCAAAGTCTCCCACCGAACTTCTCCAGCCTTGAAAACTTTAGAGCCTAT  120
-20.80  ..........[[[.((((..................))))......{{{{.....]]]..<<<<<<((((....((((.((.....))))))...))))}}}}.........>>>>>>..


>44596
     1  CAGTCCGAGAGAGGCGAAGAGACAATTGAAGAAAGATTTGAAATTACAGGAACCATGCGCAGGCTCGCTGACCAAAGTCTCCCACCGAACTTCTCCAGCCTTGAAAACTTTAGAGCCTAT  120
-22.30  .....[[.{{{{{{]]..(((((..(((((......))))).....(((((.((.......)).)).)))......)))))....<<<.}}}}}}.....>>>.................


>44597
     1  CAGTCCGAGAGACGCGAAGAGACAATTGAAGAAAGATTTGAAATTACAGGAACCATGCGCAGGCTCGCTGACCAAAGTCTCCCACCGAACTTCTCCAGCCTTGAAAACTTTAGAGCCTAT  120
-20.70  .....[[.{{{{{.]]..<<<<.((((..(((....)))..)))).(((((.((.......)).)).)))......}}}}}..........>>>>..((.(((((...))))).))....


>44598
     1  CAGTCCGAGAGAAGCGAAGAGACAATTGAAGAAAGATTTGAAATTACAGGAACCATGCGCAGGCTCGCTGACCAAAGTCTCCCACCGAACTTCTCCAGCCTTGAAAACTTTAGAGCCTAT  120
-22.60  .....[[.{{{{{{]]..(((((..(((((......))))).....(((((.((.......)).)).)))......)))))....<<<.}}}}}}.....>>>.................


>44599
     1  CAGTCCGAGAGAGCCGAAGAGACAATTGAAGAAAGATTTGAAATTACAGGAACCATGCGCAGGCTCGCTGACCAAAGTCTCCCACCGAACTTCTCCAGCCTTGAAAACTTTAGAGCCTAT  120
-19.30  ..[[[.....{{{{{.....]]]..<<<<<<.....((((......))))...........}}}}}((((....((((.((.....))))))...))))........>>>>>>.......


>44600
     1  CAGTCCGAGAGAGACGAAGAGACAATTGAAGAAAGATTTGAAATTACAGGAACCATGCGCAGGCTCGCTGACCAAAGTCTCCCACCGAACTTCTCCAGCCTTGAAAACTTTAGAGCCTAT  120
-19.20  ..[[[..{{{{.]]]..........(((((......))))).....((.......))...<<<<<<((((....((((.((.....))))))...))))........}}}}.>>>>>>..


>44601
     1  CAGTCCGAGAGAGGCGAAGAGACAATTGAAGAAAGATTTGAAATTACAGGAACCATGCGCAGGCTCGCTGACCAAAGTCTCCCACCGAACTTCTCCAGCCTTGAAAACTTTAGAGCCTAT  120
-22.30  .....[[.{{{{{{]]..(((((..(((((......))))).....(((((.((.......)).)).)))......)))))....<<<.}}}}}}.....>>>.................


>44602
     1  CAGTCCGAGAGAGGAGAAGAGACAATTGAAGAAAGATTTGAAATTACAGGAACCATGCGCAGGCTCGCTGACCAAAGTCTCCCACCGAACTTCTCCAGCCTTGAAAACTTTAGAGCCTAT  120
-26.40  ..[[[.......{{{{{{{.]]]..<<<<<<..((((((.......(((((.((.......)).)).)))....)))))).........}}}}}}}...........>>>>>>.......


>44603
     1  CAGTCCGAGAGAGGCCAAGAGACAATTGAAGAAAGATTTGAAATTACAGGAACCATGCGCAGGCTCGCTGACCAAAGTCTCCCACCGAACTTCTCCAGCCTTGAAAACTTTAGAGCCTAT  120
-21.70  ..[[[..........{{{{.]]]..(((((......))))).....((.......))...<<<<<<((((....((((.((.....))))))...))))}}}}.........>>>>>>..


>44604
     1  CAGTCCGAGAGAGGCAAAGAGACAATTGAAGAAAGATTTGAAATTACAGGAACCATGCGCAGGCTCGCTGACCAAAGTCTCCCACCGAACTTCTCCAGCCTTGAAAACTTTAGAGCCTAT  120
-21.10  .....[[...{{{{{...(((((..(((((......))))).....(((((.((.......)).)).)))......)))))....]].....<<<..}}}}}..........>>>.....


>44605
     1  CAGTCCGAGAGAGGCGCAGAGACAATTGAAGAAAGATTTGAAATTACAGGAACCATGCGCAGGCTCGCTGACCAAAGTCTCCCACCGAACTTCTCCAGCCTTGAAAACTTTAGAGCCTAT  120
-23.70  .....[[[[....(((((.......(((..................)))......))))){{{{{{((((....((((.((.....))))))...))))]]]].........}}}}}}..


>44606
     1  CAGTCCGAGAGAGGCGAAGAGACAATTGAAGAAAGATTTGAAATTACAGGAACCATGCGCAGGCTCGCTGACCAAAGTCTCCCACCGAACTTCTCCAGCCTTGAAAACTTTAGAGCCTAT  120
-22.30  .....[[.{{{{{{]]..(((((..(((((......))))).....(((((.((.......)).)).)))......)))))....<<<.}}}}}}.....>>>.................


>44607
     1  CAGTCCGAGAGAGGCGACGAGACAATTGAAGAAAGATTTGAAATTACAGGAACCATGCGCAGGCTCGCTGACCAAAGTCTCCCACCGAACTTCTCCAGCCTTGAAAACTTTAGAGCCTAT  120
-22.20  ..[[[...{{{{{{.]]].......<<<<<<..((((((.......(((((.((.......)).)).)))....)))))).........}}}}}}((....))....>>>>>>.......


>44608
     1  CAGTCCGAGAGAGGCGAAGAGACAATTGAAGAAAGATTTGAAATTACAGGAACCATGCGCAGGCTCGCTGACCAAAGTCTCCCACCGAACTTCTCCAGCCTTGAAAACTTTAGAGCCTAT  120
-22.30  .....[[.{{{{{{]]..(((((..(((((......))))).....(((((.((.......)).)).)))......)))))....<<<.}}}}}}.....>>>.................


>44609
     1  CAGTCCGAGAGAGGCGAACAGACAATTGAAGAAAGATTTGAAATTACAGGAACCATGCGCAGGCTCGCTGACCAAAGTCTCCCACCGAACTTCTCCAGCCTTGAAAACTTTAGAGCCTAT  120
-21.20  .....[[.{{{{{{]].........<<<<<<..((((((.......(((((.((.......)).)).)))....)))))).........}}}}}}((....))....>>>>>>.......


>44610
     1  CAGTCCGAGAGAGGCGAAAAGACAATTGAAGAAAGATTTGAAATTACAGGAACCATGCGCAGGCTCGCTGACCAAAGTCTCCCACCGAACTTCTCCAGCCTTGAAAACTTTAGAGCCTAT  120
-21.20  .....[[.{{{{{{]].........<<<<<<..((((((.......(((((.((.......)).)).)))....)))))).........}}}}}}((....))....>>>>>>.......


>44611
     1  CAGTCCGAGAGAGGCGAAGCGACAATTGAAGAAAGATTTGAAATTACAGGAACCATGCGCAGGCTCGCTGACCAAAGTCTCCCACCGAACTTCTCCAGCCTTGAAAACTTTAGAGCCTAT  120
-22.40  ....((......))....[[[....(((((......))))).....{{{{.....]]]..<<<<<<((((....((((.((.....))))))...))))}}}}.........>>>>>>..


>44612
     1  CAGTCCGAGAGAGGCGAAGAGACAATTGAAGAAAGATTTGAAATTACAGGAACCATGCGCAGGCTCGCTGACCAAAGTCTCCCACCGAACTTCTCCAGCCTTGAAAACTTTAGAGCCTAT  120
-22.30  .....[[.{{{{{{]]..(((((..(((((......))))).....(((((.((.......)).)).)))......)))))....<<<.}}}}}}.....>>>.................


>44613
     1  CAGTCCGAGAGAGGCGAAGACACAATTGAAGAAAGATTTGAAATTACAGGAACCATGCGCAGGCTCGCTGACCAAAGTCTCCCACCGAACTTCTCCAGCCTTGAAAACTTTAGAGCCTAT  120
-21.20  .....[[.{{{{{{]].........<<<<<<..((((((.......(((((.((.......)).)).)))....)))))).........}}}}}}((....))....>>>>>>.......


>44614
     1  CAGTCCGAGAGAGGCGAAGAAACAATTGAAGAAAGATTTGAAATTACAGGAACCATGCGCAGGCTCGCTGACCAAAGTCTCCCACCGAACTTCTCCAGCCTTGAAAACTTTAGAGCCTAT  120
-21.20  .....[[.{{{{{{]].........<<<<<<..((((((.......(((((.((.......)).)).)))....)))))).........}}}}}}((....))....>>>>>>.......


>44615
     1  CAGTCCGAGAGAGGCGAAGAGCCAATTGAAGAAAGATTTGAAATTACAGGAACCATGCGCAGGCTCGCTGACCAAAGTCTCCCACCGAACTTCTCCAGCCTTGAAAACTTTAGAGCCTAT  120
-24.40  ...[[[..{{{.(((.....)))..(((((......))))).......]]].........<<<<<<((((....((((.((.....))))))...))))........}}}..>>>>>>..


>44616
     1  CAGTCCGAGAGAGGCGAAGAGACAATTGAAGAAAGATTTGAAATTACAGGAACCATGCGCAGGCTCGCTGACCAAAGTCTCCCACCGAACTTCTCCAGCCTTGAAAACTTTAGAGCCTAT  120
-22.30  .....[[.{{{{{{]]..(((((..(((((......))))).....(((((.((.......)).)).)))......)))))....<<<.}}}}}}.....>>>.................


>44617
     1  CAGTCCGAGAGAGGCGAAGAGACAATTGAAGAAAGATTTGAAATTACAGGAACCATGCGCAGGCTCGCTGACCAAAGTCTCCCACCGAACTTCTCCAGCCTTGAAAACTTTAGAGCCTAT  120
-22.30  .....[[.{{{{{{]]..(((((..(((((......))))).....(((((.((.......)).)).)))......)))))....<<<.}}}}}}.....>>>.................


>44618
     1  CAGTCCGAGAGAGGCGAAGAGAAAATTGAAGAAAGATTTGAAATTACAGGAACCATGCGCAGGCTCGCTGACCAAAGTCTCCCACCGAACTTCTCCAGCCTTGAAAACTTTAGAGCCTAT  120
-23.00  .....[[[[..{{{{...(((((..(((.....((((((.......(((((.((.......)).)).)))....)))))).....)))..)))))....]]]]...........}}}}..


>44619
     1  CAGTCCGAGAGAGGCGAAGAGACCATTGAAGAAAGATTTGAAATTACAGGAACCATGCGCAGGCTCGCTGACCAAAGTCTCCCACCGAACTTCTCCAGCCTTGAAAACTTTAGAGCCTAT  120
-22.70  .....[[.{{{{{{]]..(((((..(((((......))))).....(((((.((.......)).)).)))......)))))....<<<.}}}}}}.....>>>.................


>44620
     1  CAGTCCGAGAGAGGCGAAGAGACAATTGAAGAAAGATTTGAAATTACAGGAACCATGCGCAGGCTCGCTGACCAAAGTCTCCCACCGAACTTCTCCAGCCTTGAAAACTTTAGAGCCTAT  120
-22.30  .....[[.{{{{{{]]..(((((..(((((......))))).....(((((.((.......)).)).)))......)))))....<<<.}}}}}}.....>>>.................


>44621
     1  CAGTCCGAGAGAGGCGAAGAGACACTTGAAGAAAGATTTGAAATTACAGGAACCATGCGCAGGCTCGCTGACCAAAGTCTCCCACCGAACTTCTCCAGCCTTGAAAACTTTAGAGCCTAT  120
-23.30  .....[[.{{{{{{]]..(((((.(((.....)))...........(((((.((.......)).)).)))......)))))....<<<.}}}}}}.....>>>.................


>44622
     1  CAGTCCGAGAGAGGCGAAGAGACAATTGAAGAAAGATTTGAAATTACAGGAACCATGCGCAGGCTCGCTGACCAAAGTCTCCCACCGAACTTCTCCAGCCTTGAAAACTTTAGAGCCTAT  120
-22.30  .....[[.{{{{{{]]..(((((..(((((......))))).....(((((.((.......)).)).)))......)))))....<<<.}}}}}}.....>>>.................


>44623
     1  CAGTCCGAGAGAGGCGAAGAGACAACTGAAGAAAGATTTGAAATTACAGGAACCATGCGCAGGCTCGCTGACCAAAGTCTCCCACCGAACTTCTCCAGCCTTGAAAACTTTAGAGCCTAT  120
-24.10  .....[[.{{{{{{]].........<<<<<<..((((((.......(((((.((.......)).)).)))....)))))).........}}}}}}((....))....>>>>>>.......


>44624
     1  CAGTCCGAGAGAGGCGAAGAGACAAATGAAGAAAGATTTGAAATTACAGGAACCATGCGCAGGCTCGCTGACCAAAGTCTCCCACCGAACTTCTCCAGCCTTGAAAACTTTAGAGCCTAT  120
-24.20  ...[[[....{{{{{.......(((((........)))))........]]].........<<<<<<........((((.((.....)))))).....}}}}}..........>>>>>>..


>44625
     1  CAGTCCGAGAGAGGCGAAGAGACAATCGAAGAAAGATTTGAAATTACAGGAACCATGCGCAGGCTCGCTGACCAAAGTCTCCCACCGAACTTCTCCAGCCTTGAAAACTTTAGAGCCTAT  120
-25.10  .....[[.{{{{{{]]..(((((..(((((......))))).....(((((.((.......)).)).)))......)))))....<<<.}}}}}}.....>>>.................


>44626
     1  CAGTCCGAGAGAGGCGAAGAGACAATTCAAGAAAGATTTGAAATTACAGGAACCATGCGCAGGCTCGCTGACCAAAGTCTCCCACCGAACTTCTCCAGCCTTGAAAACTTTAGAGCCTAT  120
-24.50  .....[[.{{{{{{]].........<<<<<<..((((((.......(((((.((.......)).)).)))....)))))).........}}}}}}....>>>>>>...............


>44627
     1  CAGTCCGAGAGAGGCGAAGAGACAATTAAAGAAAGATTTGAAATTACAGGAACCATGCGCAGGCTCGCTGACCAAAGTCTCCCACCGAACTTCTCCAGCCTTGAAAACTTTAGAGCCTAT  120
-23.20  .....[[.{{{{{{]]..(((((..(((((......))))).....(((((.((.......)).)).)))......)))))....<<<.}}}}}}.....>>>.................


>44628
     1  CAGTCCGAGAGAGGCGAAGAGACAATTGCAGAAAGATTTGAAATTACAGGAACCATGCGCAGGCTCGCTGACCAAAGTCTCCCACCGAACTTCTCCAGCCTTGAAAACTTTAGAGCCTAT  120
-23.80  ..[[[.....{{{{{.....]]]....(((......((((......)))).....)))..<<<<<<........((((.((.....)))))).....}}}}}..........>>>>>>..


>44629
     1  CAGTCCGAGAGAGGCGAAGAGACAATTGAAGAAAGATTTGAAATTACAGGAACCATGCGCAGGCTCGCTGACCAAAGTCTCCCACCGAACTTCTCCAGCCTTGAAAACTTTAGAGCCTAT  120
-22.30  .....[[.{{{{{{]]..(((((..(((((......))))).....(((((.((.......)).)).)))......)))))....<<<.}}}}}}.....>>>.................


>44630
     1  CAGTCCGAGAGAGGCGAAGAGACAATTGACGAAAGATTTGAAATTACAGGAACCATGCGCAGGCTCGCTGACCAAAGTCTCCCACCGAACTTCTCCAGCCTTGAAAACTTTAGAGCCTAT  120
-22.80  .....[[.{{{{{{]]..(((((..(((.((((...))))......(((((.((.......)).)).)))..))).)))))....<<<.}}}}}}.....>>>.................


>44631
     1  CAGTCCGAGAGAGGCGAAGAGACAATTGAAGAAAGATTTGAAATTACAGGAACCATGCGCAGGCTCGCTGACCAAAGTCTCCCACCGAACTTCTCCAGCCTTGAAAACTTTAGAGCCTAT  120
-22.30  .....[[.{{{{{{]]..(((((..(((((......))))).....(((((.((.......)).)).)))......)))))....<<<.}}}}}}.....>>>.................


>44632
     1  CAGTCCGAGAGAGGCGAAGAGACAATTGAACAAAGATTTGAAATTACAGGAACCATGCGCAGGCTCGCTGACCAAAGTCTCCCACCGAACTTCTCCAGCCTTGAAAACTTTAGAGCCTAT  120
-23.00  .....[[.{{{{{{]]..(((((..(((..(((....)))......(((((.((.......)).)).)))..))).)))))....<<<.}}}}}}.....>>>.................


>44633
     1  CAGTCCGAGAGAGGCGAAGAGACAATTGAAAAAAGATTTGAAATTACAGGAACCATGCGCAGGCTCGCTGACCAAAGTCTCCCACCGAACTTCTCCAGCCTTGAAAACTTTAGAGCCTAT  120
-21.40  .....[[.{{{{{{]]..(((((..(((((......))))).....(((((.((.......)).)).)))......)))))....<<<.}}}}}}.....>>>.................


>44634
     1  CAGTCCGAGAGAGGCGAAGAGACAATTGAAGCAAGATTTGAAATTACAGGAACCATGCGCAGGCTCGCTGACCAAAGTCTCCCACCGAACTTCTCCAGCCTTGAAAACTTTAGAGCCTAT  120
-22.30  .....[[.{{{{{{]]..(((((..(((.(((.((.((((...................)))))).)))...))).)))))....<<<.}}}}}}.....>>>.................


>44635
     1  CAGTCCGAGAGAGGCGAAGAGACAATTGAAGAAAGATTTGAAATTACAGGAACCATGCGCAGGCTCGCTGACCAAAGTCTCCCACCGAACTTCTCCAGCCTTGAAAACTTTAGAGCCTAT  120
-22.30  .....[[.{{{{{{]]..(((((..(((((......))))).....(((((.((.......)).)).)))......)))))....<<<.}}}}}}.....>>>.................


>44636
     1  CAGTCCGAGAGAGGCGAAGAGACAATTGAAGACAGATTTGAAATTACAGGAACCATGCGCAGGCTCGCTGACCAAAGTCTCCCACCGAACTTCTCCAGCCTTGAAAACTTTAGAGCCTAT  120
-22.30  .....[[.{{{{{{]]..(((((..(((((......))))).....(((((.((.......)).)).)))......)))))....<<<.}}}}}}.....>>>.................


>44637
     1  CAGTCCGAGAGAGGCGAAGAGACAATTGAAGAAAGATTTGAAATTACAGGAACCATGCGCAGGCTCGCTGACCAAAGTCTCCCACCGAACTTCTCCAGCCTTGAAAACTTTAGAGCCTAT  120
-22.30  .....[[.{{{{{{]]..(((((..(((((......))))).....(((((.((.......)).)).)))......)))))....<<<.}}}}}}.....>>>.................


>44638
     1  CAGTCCGAGAGAGGCGAAGAGACAATTGAAGAACGATTTGAAATTACAGGAACCATGCGCAGGCTCGCTGACCAAAGTCTCCCACCGAACTTCTCCAGCCTTGAAAACTTTAGAGCCTAT  120
-22.40  .....[[.{{{{{{]]..((((((((((.....)))))........(((((.((.......)).)).)))......)))))....<<<.}}}}}}.....>>>.................


>44639
     1  CAGTCCGAGAGAGGCGAAGAGACAATTGAAGAAAGATTTGAAATTACAGGAACCATGCGCAGGCTCGCTGACCAAAGTCTCCCACCGAACTTCTCCAGCCTTGAAAACTTTAGAGCCTAT  120
-22.30  .....[[.{{{{{{]]..(((((..(((((......))))).....(((((.((.......)).)).)))......)))))....<<<.}}}}}}.....>>>.................


>44640
     1  CAGTCCGAGAGAGGCGAAGAGACAATTGAAGAAACATTTGAAATTACAGGAACCATGCGCAGGCTCGCTGACCAAAGTCTCCCACCGAACTTCTCCAGCCTTGAAAACTTTAGAGCCTAT  120
-22.80  ...[[[....{{{{{.......(((.((......)).)))........]]].........<<<<<<........((((.((.....)))))).....}}}}}..........>>>>>>..


>44641
     1  CAGTCCGAGAGAGGCGAAGAGACAATTGAAGAAAAATTTGAAATTACAGGAACCATGCGCAGGCTCGCTGACCAAAGTCTCCCACCGAACTTCTCCAGCCTTGAAAACTTTAGAGCCTAT  120
-22.30  .....[[.{{{{{{]]..(((((..(((((......))))).....(((((.((.......)).)).)))......)))))....<<<.}}}}}}.....>>>.................


>44642
     1  CAGTCCGAGAGAGGCGAAGAGACAATTGAAGAAAGCTTTGAAATTACAGGAACCATGCGCAGGCTCGCTGACCAAAGTCTCCCACCGAACTTCTCCAGCCTTGAAAACTTTAGAGCCTAT  120
-24.30  .....[[.{{{{{{]]..(((((..((((((....)))))).....(((((.((.......)).)).)))......)))))....<<<.}}}}}}.....>>>.................


>44643
     1  CAGTCCGAGAGAGGCGAAGAGACAATTGAAGAAAGATTTGAAATTACAGGAACCATGCGCAGGCTCGCTGACCAAAGTCTCCCACCGAACTTCTCCAGCCTTGAAAACTTTAGAGCCTAT  120
-22.30  .....[[.{{{{{{]]..(((((..(((((......))))).....(((((.((.......)).)).)))......)))))....<<<.}}}}}}.....>>>.................


>44644
     1  CAGAACCCCTCCAGGCCTTGCAACACTTGGTCCGGAAGGCCCTGGAGGCAGGCCATATCGAACCCTACACCGGGCCAGGAAATAACCCAGTATTCCCAGTTAAAAAAGCCAATGGAACCT  120
-42.30  .[[....{{{{{{{{.]].......<<<<<<<<<<.....}}}}}}}}.(((...........)))...>>>>>>>>>>...[[[[.........{{{]]]]..........}}}.....


>44645
     1  CAGAACACCTCCAGGCCTTGCAACACTTGGTCCGGAAGGCCCTGGAGGCAGGCCATATCGAACCCTACACCGGGCCAGGAAATAACCCAGTATTCCCAGTTAAAAAAGCCAATGGAACCT  120
-42.20  .[[....{{{{{{{{.]].......<<<<<<<<<<.....}}}}}}}}.(((...........)))...>>>>>>>>>>...[[[[.........{{{]]]]..........}}}.....


>44646
     1  CAGAACGCCTCCAGGCCTTGCAACACTTGGTCCGGAAGGCCCTGGAGGCAGGCCATATCGAACCCTACACCGGGCCAGGAAATAACCCAGTATTCCCAGTTAAAAAAGCCAATGGAACCT  120
-45.10  .[[...{{{{{{{{{.]].......<<<<<<<<<<.....}}}}}}}}}(((...........)))...>>>>>>>>>>...[[[[.........{{{]]]]..........}}}.....


>44647
     1  CAGAACGACTCCAGGCCTTGCAACACTTGGTCCGGAAGGCCCTGGAGGCAGGCCATATCGAACCCTACACCGGGCCAGGAAATAACCCAGTATTCCCAGTTAAAAAAGCCAATGGAACCT  120
-39.60  .[[.....{{{{{{{.]].......<<<<<<<<<<.....}}}}}}}..(((...........)))...>>>>>>>>>>...[[[[.........{{{]]]]..........}}}.....


>44648
     1  CAGAACGCCTCCAGGCCTTGCAACACTTGGTCCGGAAGGCCCTGGAGGCAGGCCATATCGAACCCTACACCGGGCCAGGAAATAACCCAGTATTCCCAGTTAAAAAAGCCAATGGAACCT  120
-45.10  .[[...{{{{{{{{{.]].......<<<<<<<<<<.....}}}}}}}}}(((...........)))...>>>>>>>>>>...[[[[.........{{{]]]]..........}}}.....


>44649
     1  CAGAACGCATCCAGGCCTTGCAACACTTGGTCCGGAAGGCCCTGGAGGCAGGCCATATCGAACCCTACACCGGGCCAGGAAATAACCCAGTATTCCCAGTTAAAAAAGCCAATGGAACCT  120
-37.40  ......[[[....{{{{{]]]....<<<<<<<<<<...(((.....)))}}}}}...............>>>>>>>>>>...[[[[.........{{{]]]]..........}}}.....


>44650
     1  CAGAACGCCCCCAGGCCTTGCAACACTTGGTCCGGAAGGCCCTGGAGGCAGGCCATATCGAACCCTACACCGGGCCAGGAAATAACCCAGTATTCCCAGTTAAAAAAGCCAATGGAACCT  120
-37.10  ......[[.....{{{{{.]]....<<<<<<<<<<...(((.....)))}}}}}...............>>>>>>>>>>...[[[[.........{{{]]]]..........}}}.....


>44651
     1  CAGAACGCCACCAGGCCTTGCAACACTTGGTCCGGAAGGCCCTGGAGGCAGGCCATATCGAACCCTACACCGGGCCAGGAAATAACCCAGTATTCCCAGTTAAAAAAGCCAATGGAACCT  120
-36.60  ......[[[..{{]]]..}}.....[[[[[[[[[[..((((.((....))))))...........{{{.]]]]]]]]]].......<<<}}}......(((.....)))...>>>.....


>44652
     1  CAGAACGCCTCCAGGCCTTGCAACACTTGGTCCGGAAGGCCCTGGAGGCAGGCCATATCGAACCCTACACCGGGCCAGGAAATAACCCAGTATTCCCAGTTAAAAAAGCCAATGGAACCT  120
-45.10  .[[...{{{{{{{{{.]].......<<<<<<<<<<.....}}}}}}}}}(((...........)))...>>>>>>>>>>...[[[[.........{{{]]]]..........}}}.....


>44653
     1  CAGAACGCCTACAGGCCTTGCAACACTTGGTCCGGAAGGCCCTGGAGGCAGGCCATATCGAACCCTACACCGGGCCAGGAAATAACCCAGTATTCCCAGTTAAAAAAGCCAATGGAACCT  120
-36.00  ......[[[..{{]]]..}}.....[[[[[[[[[[..((((.((....))))))...........{{{.]]]]]]]]]].......<<<}}}......(((.....)))...>>>.....


>44654
     1  CAGAACGCCTCCAGGCCTTGCAACACTTGGTCCGGAAGGCCCTGGAGGCAGGCCATATCGAACCCTACACCGGGCCAGGAAATAACCCAGTATTCCCAGTTAAAAAAGCCAATGGAACCT  120
-45.10  .[[...{{{{{{{{{.]].......<<<<<<<<<<.....}}}}}}}}}(((...........)))...>>>>>>>>>>...[[[[.........{{{]]]]..........}}}.....


>44655
     1  CAGAACGCCTCAAGGCCTTGCAACACTTGGTCCGGAAGGCCCTGGAGGCAGGCCATATCGAACCCTACACCGGGCCAGGAAATAACCCAGTATTCCCAGTTAAAAAAGCCAATGGAACCT  120
-36.60  ..[[..{{{]]..}}}.........[[[[[[[[[[..((((.((....))))))...........{{{.]]]]]]]]]].......<<<}}}......(((.....)))...>>>.....


>44656
     1  CAGAACGCCTCCCGGCCTTGCAACACTTGGTCCGGAAGGCCCTGGAGGCAGGCCATATCGAACCCTACACCGGGCCAGGAAATAACCCAGTATTCCCAGTTAAAAAAGCCAATGGAACCT  120
-36.40  ..[[..{{{]]..}}}.........[[[[[[[[[[..((((.((....))))))...........{{{.]]]]]]]]]].......<<<}}}......(((.....)))...>>>.....


>44657
     1  CAGAACGCCTCCAGGCCTTGCAACACTTGGTCCGGAAGGCCCTGGAGGCAGGCCATATCGAACCCTACACCGGGCCAGGAAATAACCCAGTATTCCCAGTTAAAAAAGCCAATGGAACCT  120
-45.10  .[[...{{{{{{{{{.]].......<<<<<<<<<<.....}}}}}}}}}(((...........)))...>>>>>>>>>>...[[[[.........{{{]]]]..........}}}.....


>44658
     1  CAGAACGCCTCCACGCCTTGCAACACTTGGTCCGGAAGGCCCTGGAGGCAGGCCATATCGAACCCTACACCGGGCCAGGAAATAACCCAGTATTCCCAGTTAAAAAAGCCAATGGAACCT  120
-35.80  .[[...{{{{{{{...]].......<<<<<<<<<<.......}}}}}}}(((...........)))...>>>>>>>>>>...[[[[.........{{{]]]]..........}}}.....


>44659
     1  CAGAACGCCTCCAAGCCTTGCAACACTTGGTCCGGAAGGCCCTGGAGGCAGGCCATATCGAACCCTACACCGGGCCAGGAAATAACCCAGTATTCCCAGTTAAAAAAGCCAATGGAACCT  120
-36.40  .[[...{{{{{{{...]].......<<<<<<<<<<.......}}}}}}}(((...........)))...>>>>>>>>>>...[[[[.........{{{]]]]..........}}}.....


>44660
     1  CAGAACGCCTCCAGCCCTTGCAACACTTGGTCCGGAAGGCCCTGGAGGCAGGCCATATCGAACCCTACACCGGGCCAGGAAATAACCCAGTATTCCCAGTTAAAAAAGCCAATGGAACCT  120
-39.30  .[[...{{{{{{{{..]].......<<<<<<<<<<......}}}}}}}}(((...........)))...>>>>>>>>>>...[[[[.........{{{]]]]..........}}}.....


>44661
     1  CAGAACGCCTCCAGACCTTGCAACACTTGGTCCGGAAGGCCCTGGAGGCAGGCCATATCGAACCCTACACCGGGCCAGGAAATAACCCAGTATTCCCAGTTAAAAAAGCCAATGGAACCT  120
-40.20  .[[...{{{{{{{{..]].......<<<<<<<<<<......}}}}}}}}(((...........)))...>>>>>>>>>>...[[[[.........{{{]]]]..........}}}.....


>44662
     1  CAGAACGCCTCCAGGCCTTGCAACACTTGGTCCGGAAGGCCCTGGAGGCAGGCCATATCGAACCCTACACCGGGCCAGGAAATAACCCAGTATTCCCAGTTAAAAAAGCCAATGGAACCT  120
-45.10  .[[...{{{{{{{{{.]].......<<<<<<<<<<.....}}}}}}}}}(((...........)))...>>>>>>>>>>...[[[[.........{{{]]]]..........}}}.....


>44663
     1  CAGAACGCCTCCAGGACTTGCAACACTTGGTCCGGAAGGCCCTGGAGGCAGGCCATATCGAACCCTACACCGGGCCAGGAAATAACCCAGTATTCCCAGTTAAAAAAGCCAATGGAACCT  120
-45.10  .[[...{{{{{{{{{.]].......<<<<<<<<<<.....}}}}}}}}}(((...........)))...>>>>>>>>>>...[[[[.........{{{]]]]..........}}}.....


>44664
     1  CAGAACGCCTCCAGGCCTTGCAACACTTGGTCCGGAAGGCCCTGGAGGCAGGCCATATCGAACCCTACACCGGGCCAGGAAATAACCCAGTATTCCCAGTTAAAAAAGCCAATGGAACCT  120
-45.10  .[[...{{{{{{{{{.]].......<<<<<<<<<<.....}}}}}}}}}(((...........)))...>>>>>>>>>>...[[[[.........{{{]]]]..........}}}.....


>44665
     1  CAGAACGCCTCCAGGCATTGCAACACTTGGTCCGGAAGGCCCTGGAGGCAGGCCATATCGAACCCTACACCGGGCCAGGAAATAACCCAGTATTCCCAGTTAAAAAAGCCAATGGAACCT  120
-42.70  [[[...{{{{{{{{{..]]].....<<<<<<<<<<.....}}}}}}}}}(((...........)))...>>>>>>>>>>...[[[[.........{{{]]]]..........}}}.....


>44666
     1  CAGAACGCCTCCAGGCCCTGCAACACTTGGTCCGGAAGGCCCTGGAGGCAGGCCATATCGAACCCTACACCGGGCCAGGAAATAACCCAGTATTCCCAGTTAAAAAAGCCAATGGAACCT  120
-45.70  [[[...{{{{{{{{{..]]].....<<<<<<<<<<.....}}}}}}}}}(((...........)))...>>>>>>>>>>...[[[[.........{{{]]]]..........}}}.....


>44667
     1  CAGAACGCCTCCAGGCCATGCAACACTTGGTCCGGAAGGCCCTGGAGGCAGGCCATATCGAACCCTACACCGGGCCAGGAAATAACCCAGTATTCCCAGTTAAAAAAGCCAATGGAACCT  120
-41.90  [[....{{{{{{{{{...]].....<<<<<<<<<<.....}}}}}}}}}(((...........)))...>>>>>>>>>>...[[[[.........{{{]]]]..........}}}.....


>44668
     1  CAGAACGCCTCCAGGCCTCGCAACACTTGGTCCGGAAGGCCCTGGAGGCAGGCCATATCGAACCCTACACCGGGCCAGGAAATAACCCAGTATTCCCAGTTAAAAAAGCCAATGGAACCT  120
-45.00  .[[...{{{{{{{{{.]].......<<<<<<<<<<.....}}}}}}}}}(((...........)))...>>>>>>>>>>...[[[[.........{{{]]]]..........}}}.....


>44669
     1  CAGAACGCCTCCAGGCCTTCCAACACTTGGTCCGGAAGGCCCTGGAGGCAGGCCATATCGAACCCTACACCGGGCCAGGAAATAACCCAGTATTCCCAGTTAAAAAAGCCAATGGAACCT  120
-45.10  .[[...{{{{{{{{{.]].......<<<<<<<<<<.....}}}}}}}}}(((...........)))...>>>>>>>>>>...[[[[.........{{{]]]]..........}}}.....


>44670
     1  CAGAACGCCTCCAGGCCTTACAACACTTGGTCCGGAAGGCCCTGGAGGCAGGCCATATCGAACCCTACACCGGGCCAGGAAATAACCCAGTATTCCCAGTTAAAAAAGCCAATGGAACCT  120
-45.10  .[[...{{{{{{{{{.]].......<<<<<<<<<<.....}}}}}}}}}(((...........)))...>>>>>>>>>>...[[[[.........{{{]]]]..........}}}.....


>44671
     1  CAGAACGCCTCCAGGCCTTGCAACACTTGGTCCGGAAGGCCCTGGAGGCAGGCCATATCGAACCCTACACCGGGCCAGGAAATAACCCAGTATTCCCAGTTAAAAAAGCCAATGGAACCT  120
-45.10  .[[...{{{{{{{{{.]].......<<<<<<<<<<.....}}}}}}}}}(((...........)))...>>>>>>>>>>...[[[[.........{{{]]]]..........}}}.....


>44672
     1  CAGAACGCCTCCAGGCCTTGAAACACTTGGTCCGGAAGGCCCTGGAGGCAGGCCATATCGAACCCTACACCGGGCCAGGAAATAACCCAGTATTCCCAGTTAAAAAAGCCAATGGAACCT  120
-45.10  .[[...{{{{{{{{{.]].......<<<<<<<<<<.....}}}}}}}}}(((...........)))...>>>>>>>>>>...[[[[.........{{{]]]]..........}}}.....


>44673
     1  CAGAACGCCTCCAGGCCTTGCCACACTTGGTCCGGAAGGCCCTGGAGGCAGGCCATATCGAACCCTACACCGGGCCAGGAAATAACCCAGTATTCCCAGTTAAAAAAGCCAATGGAACCT  120
-45.10  .[[...{{{{{{{{{.]].......<<<<<<<<<<.....}}}}}}}}}(((...........)))...>>>>>>>>>>...[[[[.........{{{]]]]..........}}}.....


>44674
     1  CAGAACGCCTCCAGGCCTTGCAACACTTGGTCCGGAAGGCCCTGGAGGCAGGCCATATCGAACCCTACACCGGGCCAGGAAATAACCCAGTATTCCCAGTTAAAAAAGCCAATGGAACCT  120
-45.10  .[[...{{{{{{{{{.]].......<<<<<<<<<<.....}}}}}}}}}(((...........)))...>>>>>>>>>>...[[[[.........{{{]]]]..........}}}.....


>44675
     1  CAGAACGCCTCCAGGCCTTGCACCACTTGGTCCGGAAGGCCCTGGAGGCAGGCCATATCGAACCCTACACCGGGCCAGGAAATAACCCAGTATTCCCAGTTAAAAAAGCCAATGGAACCT  120
-45.10  .[[...{{{{{{{{{.]].......<<<<<<<<<<.....}}}}}}}}}(((...........)))...>>>>>>>>>>...[[[[.........{{{]]]]..........}}}.....


>44676
     1  CAGAACGCCTCCAGGCCTTGCAACACTTGGTCCGGAAGGCCCTGGAGGCAGGCCATATCGAACCCTACACCGGGCCAGGAAATAACCCAGTATTCCCAGTTAAAAAAGCCAATGGAACCT  120
-45.10  .[[...{{{{{{{{{.]].......<<<<<<<<<<.....}}}}}}}}}(((...........)))...>>>>>>>>>>...[[[[.........{{{]]]]..........}}}.....


>44677
     1  CAGAACGCCTCCAGGCCTTGCAACACTTGGTCCGGAAGGCCCTGGAGGCAGGCCATATCGAACCCTACACCGGGCCAGGAAATAACCCAGTATTCCCAGTTAAAAAAGCCAATGGAACCT  120
-45.10  .[[...{{{{{{{{{.]].......<<<<<<<<<<.....}}}}}}}}}(((...........)))...>>>>>>>>>>...[[[[.........{{{]]]]..........}}}.....


>44678
     1  CAGAACGCCTCCAGGCCTTGCAAAACTTGGTCCGGAAGGCCCTGGAGGCAGGCCATATCGAACCCTACACCGGGCCAGGAAATAACCCAGTATTCCCAGTTAAAAAAGCCAATGGAACCT  120
-45.10  .[[...{{{{{{{{{.]].......<<<<<<<<<<.....}}}}}}}}}(((...........)))...>>>>>>>>>>...[[[[.........{{{]]]]..........}}}.....


>44679
     1  CAGAACGCCTCCAGGCCTTGCAACCCTTGGTCCGGAAGGCCCTGGAGGCAGGCCATATCGAACCCTACACCGGGCCAGGAAATAACCCAGTATTCCCAGTTAAAAAAGCCAATGGAACCT  120
-45.20  .[[...{{{{{{{{{.]].......<<<<<<<<<<.....}}}}}}}}}(((...........)))...>>>>>>>>>>...[[[[.........{{{]]]]..........}}}.....


>44680
     1  CAGAACGCCTCCAGGCCTTGCAACACTTGGTCCGGAAGGCCCTGGAGGCAGGCCATATCGAACCCTACACCGGGCCAGGAAATAACCCAGTATTCCCAGTTAAAAAAGCCAATGGAACCT  120
-45.10  .[[...{{{{{{{{{.]].......<<<<<<<<<<.....}}}}}}}}}(((...........)))...>>>>>>>>>>...[[[[.........{{{]]]]..........}}}.....


>44681
     1  CAGAACGCCTCCAGGCCTTGCAACACTTGGTCCGGAAGGCCCTGGAGGCAGGCCATATCGAACCCTACACCGGGCCAGGAAATAACCCAGTATTCCCAGTTAAAAAAGCCAATGGAACCT  120
-45.10  .[[...{{{{{{{{{.]].......<<<<<<<<<<.....}}}}}}}}}(((...........)))...>>>>>>>>>>...[[[[.........{{{]]]]..........}}}.....


>44682
     1  CAGAACGCCTCCAGGCCTTGCAACAATTGGTCCGGAAGGCCCTGGAGGCAGGCCATATCGAACCCTACACCGGGCCAGGAAATAACCCAGTATTCCCAGTTAAAAAAGCCAATGGAACCT  120
-44.30  .[[...{{{{{{{{{.]].........<<<<<<<<.....}}}}}}}}}(((...........)))...>>>>>>>>[[...{{{{]]....<<<<..}}}}...........>>>>...


>44683
     1  CAGAACGCCTCCAGGCCTTGCAACACCTGGTCCGGAAGGCCCTGGAGGCAGGCCATATCGAACCCTACACCGGGCCAGGAAATAACCCAGTATTCCCAGTTAAAAAAGCCAATGGAACCT  120
-47.80  .[[...{{{{{{{{{.]].......<<<<<<<<<<.....}}}}}}}}}(((...........)))...>>>>>>>>>>...[[[[.........{{{]]]]..........}}}.....


>44684
     1  CAGAACGCCTCCAGGCCTTGCAACACATGGTCCGGAAGGCCCTGGAGGCAGGCCATATCGAACCCTACACCGGGCCAGGAAATAACCCAGTATTCCCAGTTAAAAAAGCCAATGGAACCT  120
-44.40  .[[...{{{{{{{{{.]].........<<<<<<<<.....}}}}}}}}}(((...........)))...>>>>>>>>[[...{{{{]]....<<<<..}}}}...........>>>>...


>44685
     1  CAGAACGCCTCCAGGCCTTGCAACACTTCGTCCGGAAGGCCCTGGAGGCAGGCCATATCGAACCCTACACCGGGCCAGGAAATAACCCAGTATTCCCAGTTAAAAAAGCCAATGGAACCT  120
-40.00  .[[...{{{{{{{{{.]]...........<<<<<<.....}}}}}}}}}(((...........)))...>>>>>>..[[...{{{{]]....<<<<..}}}}...........>>>>...


>44686
     1  CAGAACGCCTCCAGGCCTTGCAACACTTAGTCCGGAAGGCCCTGGAGGCAGGCCATATCGAACCCTACACCGGGCCAGGAAATAACCCAGTATTCCCAGTTAAAAAAGCCAATGGAACCT  120
-40.20  .[[...{{{{{{{{{.]]...........<<<<<<.....}}}}}}}}}(((...........)))...>>>>>>..[[...{{{{]]....<<<<..}}}}...........>>>>...


>44687
     1  CAGAACGCCTCCAGGCCTTGCAACACTTGCTCCGGAAGGCCCTGGAGGCAGGCCATATCGAACCCTACACCGGGCCAGGAAATAACCCAGTATTCCCAGTTAAAAAAGCCAATGGAACCT  120
-39.80  ..[[..(((((((((((((((((...)))).....)))).))))))))).{{{{...]].............}}}}.[[...{{{{]]....<<<<..}}}}...........>>>>...


>44688
     1  CAGAACGCCTCCAGGCCTTGCAACACTTGATCCGGAAGGCCCTGGAGGCAGGCCATATCGAACCCTACACCGGGCCAGGAAATAACCCAGTATTCCCAGTTAAAAAAGCCAATGGAACCT  120
-38.30  ..[[..(((((((((((((................)))).))))))))).{{{{...]].............}}}}.[[...{{{{]]....<<<<..}}}}...........>>>>...


>44689
     1  CAGAACGCCTCCAGGCCTTGCAACACTTGGCCCGGAAGGCCCTGGAGGCAGGCCATATCGAACCCTACACCGGGCCAGGAAATAACCCAGTATTCCCAGTTAAAAAAGCCAATGGAACCT  120
-47.80  .[[...{{{{{{{{{.]].......<<<<<<<<<<.....}}}}}}}}}(((...........)))...>>>>>>>>>>...[[[[.........{{{]]]]..........}}}.....


>44690
     1  CAGAACGCCTCCAGGCCTTGCAACACTTGGACCGGAAGGCCCTGGAGGCAGGCCATATCGAACCCTACACCGGGCCAGGAAATAACCCAGTATTCCCAGTTAAAAAAGCCAATGGAACCT  120
-38.30  ..[[..(((((((((((((................)))).))))))))).{{{{...]].............}}}}.[[...{{{{]]....<<<<..}}}}...........>>>>...


>44691
     1  CAGAACGCCTCCAGGCCTTGCAACACTTGGTCCGGAAGGCCCTGGAGGCAGGCCATATCGAACCCTACACCGGGCCAGGAAATAACCCAGTATTCCCAGTTAAAAAAGCCAATGGAACCT  120
-45.10  .[[...{{{{{{{{{.]].......<<<<<<<<<<.....}}}}}}}}}(((...........)))...>>>>>>>>>>...[[[[.........{{{]]]]..........}}}.....


>44692
     1  CAGAACGCCTCCAGGCCTTGCAACACTTGGTACGGAAGGCCCTGGAGGCAGGCCATATCGAACCCTACACCGGGCCAGGAAATAACCCAGTATTCCCAGTTAAAAAAGCCAATGGAACCT  120
-38.60  ..[[..(((((((((((((...((.....))....)))).))))))))).{{{{...]].............}}}}.[[...{{{{]]....<<<<..}}}}...........>>>>...


>44693
     1  CAGAACGCCTCCAGGCCTTGCAACACTTGGTCCGGAAGGCCCTGGAGGCAGGCCATATCGAACCCTACACCGGGCCAGGAAATAACCCAGTATTCCCAGTTAAAAAAGCCAATGGAACCT  120
-45.10  .[[...{{{{{{{{{.]].......<<<<<<<<<<.....}}}}}}}}}(((...........)))...>>>>>>>>>>...[[[[.........{{{]]]]..........}}}.....


>44694
     1  CAGAACGCCTCCAGGCCTTGCAACACTTGGTCAGGAAGGCCCTGGAGGCAGGCCATATCGAACCCTACACCGGGCCAGGAAATAACCCAGTATTCCCAGTTAAAAAAGCCAATGGAACCT  120
-39.50  ......[[[[[[[[[.((((..((.....))))))..{{{]]]]]]]]]..}}}........(((......)))...[[...{{{{]]....<<<<..}}}}...........>>>>...


>44695
     1  CAGAACGCCTCCAGGCCTTGCAACACTTGGTCCCGAAGGCCCTGGAGGCAGGCCATATCGAACCCTACACCGGGCCAGGAAATAACCCAGTATTCCCAGTTAAAAAAGCCAATGGAACCT  120
-38.60  ..[[..(((((((((((((...((.....))....)))).))))))))).{{{{...]].............}}}}.[[...{{{{]]....<<<<..}}}}...........>>>>...


>44696
     1  CAGAACGCCTCCAGGCCTTGCAACACTTGGTCCAGAAGGCCCTGGAGGCAGGCCATATCGAACCCTACACCGGGCCAGGAAATAACCCAGTATTCCCAGTTAAAAAAGCCAATGGAACCT  120
-38.60  ..[[..(((((((((((((...((.....))....)))).))))))))).{{{{...]].............}}}}.[[...{{{{]]....<<<<..}}}}...........>>>>...


>44697
     1  CAGAACGCCTCCAGGCCTTGCAACACTTGGTCCGCAAGGCCCTGGAGGCAGGCCATATCGAACCCTACACCGGGCCAGGAAATAACCCAGTATTCCCAGTTAAAAAAGCCAATGGAACCT  120
-44.20  ..[[..(((((((((((((((.((.....))..)))))).))))))))).{{{{...]].............}}}}.[[...{{{{]]....<<<<..}}}}...........>>>>...


>44698
     1  CAGAACGCCTCCAGGCCTTGCAACACTTGGTCCGAAAGGCCCTGGAGGCAGGCCATATCGAACCCTACACCGGGCCAGGAAATAACCCAGTATTCCCAGTTAAAAAAGCCAATGGAACCT  120
-41.70  .[[...{{{{{{{{{.]].......<<<<<<<<<......}}}}}}}}}(((...........)))....>>>>>>>>>...[[[[.........{{{]]]]..........}}}.....


>44699
     1  CAGAACGCCTCCAGGCCTTGCAACACTTGGTCCGGCAGGCCCTGGAGGCAGGCCATATCGAACCCTACACCGGGCCAGGAAATAACCCAGTATTCCCAGTTAAAAAAGCCAATGGAACCT  120
-44.20  .[[...{{{{{{{{{.]].......<<<<<<<<<<.....}}}}}}}}}(((...........)))...>>>>>>>>>>...[[[[.........{{{]]]]..........}}}.....


>44700
     1  CAGAACGCCTCCAGGCCTTGCAACACTTGGTCCGGAAGGCCCTGGAGGCAGGCCATATCGAACCCTACACCGGGCCAGGAAATAACCCAGTATTCCCAGTTAAAAAAGCCAATGGAACCT  120
-45.10  .[[...{{{{{{{{{.]].......<<<<<<<<<<.....}}}}}}}}}(((...........)))...>>>>>>>>>>...[[[[.........{{{]]]]..........}}}.....


>44701
     1  GGGAAGCTCTGGCCTTCCTACAAGGGAAGGCCAGGGAATTTTCTTCAGAGCAGACCAGAGCCAACAGCCCCACCAGAAGAGAGCTTCAGGTCTGGGGTAGAGACAACAACTCCCCCTCAG  120
-50.20  .[[...(((((((((((((....))))))))))))).....(((.......)))...{{{]]....((((((((.((((....)))).)))..))))).<<<.......}}}...>>>..


>44702
     1  GGGAAGATCTGGCCTTCCTACAAGGGAAGGCCAGGGAATTTTCTTCAGAGCAGACCAGAGCCAACAGCCCCACCAGAAGAGAGCTTCAGGTCTGGGGTAGAGACAACAACTCCCCCTCAG  120
-48.40  [[[[[[[[.((((((((((....)))))))))){{{{]]]]]]]]....((........)).....((((((((.((((....)))).)))..))))).<<<........}}}}.>>>..


>44703
     1  GGGAAGACCTGGCCTTCCTACAAGGGAAGGCCAGGGAATTTTCTTCAGAGCAGACCAGAGCCAACAGCCCCACCAGAAGAGAGCTTCAGGTCTGGGGTAGAGACAACAACTCCCCCTCAG  120
-49.70  .[[....((((((((((((....))))))))))))......(((.......)))...{{{]]....((((((((.((((....)))).)))..))))).<<<.......}}}...>>>..


>44704
     1  GGGAAGAACTGGCCTTCCTACAAGGGAAGGCCAGGGAATTTTCTTCAGAGCAGACCAGAGCCAACAGCCCCACCAGAAGAGAGCTTCAGGTCTGGGGTAGAGACAACAACTCCCCCTCAG  120
-48.80  ..[[[[[[.((((((((((....)))))))))){{{{...]]]]]]...((........)).....((((((((.((((....)))).)))..))))).<<<........}}}}.>>>..


>44705
     1  GGGAAGATCTGGCCTTCCTACAAGGGAAGGCCAGGGAATTTTCTTCAGAGCAGACCAGAGCCAACAGCCCCACCAGAAGAGAGCTTCAGGTCTGGGGTAGAGACAACAACTCCCCCTCAG  120
-48.40  [[[[[[[[.((((((((((....)))))))))){{{{]]]]]]]]....((........)).....((((((((.((((....)))).)))..))))).<<<........}}}}.>>>..


>44706
     1  GGGAAGATATGGCCTTCCTACAAGGGAAGGCCAGGGAATTTTCTTCAGAGCAGACCAGAGCCAACAGCCCCACCAGAAGAGAGCTTCAGGTCTGGGGTAGAGACAACAACTCCCCCTCAG  120
-48.70  [[[[[[[[.((((((((((....)))))))))){{{{]]]]]]]]....((........)).....((((((((.((((....)))).)))..))))).<<<........}}}}.>>>..


>44707
     1  GGGAAGATCCGGCCTTCCTACAAGGGAAGGCCAGGGAATTTTCTTCAGAGCAGACCAGAGCCAACAGCCCCACCAGAAGAGAGCTTCAGGTCTGGGGTAGAGACAACAACTCCCCCTCAG  120
-47.90  [[[[[[[[..(((((((((....))))))))).{{{{]]]]]]]]....((........)).....((((((((.((((....)))).)))..))))).<<<........}}}}.>>>..


>44708
     1  GGGAAGATCAGGCCTTCCTACAAGGGAAGGCCAGGGAATTTTCTTCAGAGCAGACCAGAGCCAACAGCCCCACCAGAAGAGAGCTTCAGGTCTGGGGTAGAGACAACAACTCCCCCTCAG  120
-47.90  [[[[[[[[..(((((((((....))))))))).{{{{]]]]]]]]....((........)).....((((((((.((((....)))).)))..))))).<<<........}}}}.>>>..


>44709
     1  GGGAAGATCTCGCCTTCCTACAAGGGAAGGCCAGGGAATTTTCTTCAGAGCAGACCAGAGCCAACAGCCCCACCAGAAGAGAGCTTCAGGTCTGGGGTAGAGACAACAACTCCCCCTCAG  120
-44.50  [[[[[[[[...((((((((....))))))))..{{{{]]]]]]]]....((........)).....((((((((.((((....)))).)))..))))).<<<........}}}}.>>>..


>44710
     1  GGGAAGATCTAGCCTTCCTACAAGGGAAGGCCAGGGAATTTTCTTCAGAGCAGACCAGAGCCAACAGCCCCACCAGAAGAGAGCTTCAGGTCTGGGGTAGAGACAACAACTCCCCCTCAG  120
-45.30  [[[[[[[[...((((((((....))))))))..{{{{]]]]]]]]....((........)).....((((((((.((((....)))).)))..))))).<<<........}}}}.>>>..


>44711
     1  GGGAAGATCTGCCCTTCCTACAAGGGAAGGCCAGGGAATTTTCTTCAGAGCAGACCAGAGCCAACAGCCCCACCAGAAGAGAGCTTCAGGTCTGGGGTAGAGACAACAACTCCCCCTCAG  120
-41.30  [[[[[[[[....(((((((....)))))))...{{{{]]]]]]]]....((........)).....((((((((.((((....)))).)))..))))).<<<........}}}}.>>>..


>44712
     1  GGGAAGATCTGACCTTCCTACAAGGGAAGGCCAGGGAATTTTCTTCAGAGCAGACCAGAGCCAACAGCCCCACCAGAAGAGAGCTTCAGGTCTGGGGTAGAGACAACAACTCCCCCTCAG  120
-41.70  [[[[[[[[....(((((((....)))))))...{{{{]]]]]]]]....((........)).....((((((((.((((....)))).)))..))))).<<<........}}}}.>>>..


>44713
     1  GGGAAGATCTGGCCTTCCTACAAGGGAAGGCCAGGGAATTTTCTTCAGAGCAGACCAGAGCCAACAGCCCCACCAGAAGAGAGCTTCAGGTCTGGGGTAGAGACAACAACTCCCCCTCAG  120
-48.40  [[[[[[[[.((((((((((....)))))))))){{{{]]]]]]]]....((........)).....((((((((.((((....)))).)))..))))).<<<........}}}}.>>>..


>44714
     1  GGGAAGATCTGGACTTCCTACAAGGGAAGGCCAGGGAATTTTCTTCAGAGCAGACCAGAGCCAACAGCCCCACCAGAAGAGAGCTTCAGGTCTGGGGTAGAGACAACAACTCCCCCTCAG  120
-41.20  [[[[[[[[.(((.((((((....)))))).))){{{{]]]]]]]]....((........)).....((((((((.((((....)))).)))..))))).<<<........}}}}.>>>..


>44715
     1  GGGAAGATCTGGCCTTCCTACAAGGGAAGGCCAGGGAATTTTCTTCAGAGCAGACCAGAGCCAACAGCCCCACCAGAAGAGAGCTTCAGGTCTGGGGTAGAGACAACAACTCCCCCTCAG  120
-48.40  [[[[[[[[.((((((((((....)))))))))){{{{]]]]]]]]....((........)).....((((((((.((((....)))).)))..))))).<<<........}}}}.>>>..


>44716
     1  GGGAAGATCTGGCATTCCTACAAGGGAAGGCCAGGGAATTTTCTTCAGAGCAGACCAGAGCCAACAGCCCCACCAGAAGAGAGCTTCAGGTCTGGGGTAGAGACAACAACTCCCCCTCAG  120
-41.80  [[[[[[[[.((((.(((((....))))).)))){{{{]]]]]]]]....((........)).....((((((((.((((....)))).)))..))))).<<<........}}}}.>>>..


>44717
     1  GGGAAGATCTGGCCCTCCTACAAGGGAAGGCCAGGGAATTTTCTTCAGAGCAGACCAGAGCCAACAGCCCCACCAGAAGAGAGCTTCAGGTCTGGGGTAGAGACAACAACTCCCCCTCAG  120
-44.20  [[[[[[[[.(((((.((((....)))).))))){{{{]]]]]]]]....((........)).....((((((((.((((....)))).)))..))))).<<<........}}}}.>>>..


>44718
     1  GGGAAGATCTGGCCATCCTACAAGGGAAGGCCAGGGAATTTTCTTCAGAGCAGACCAGAGCCAACAGCCCCACCAGAAGAGAGCTTCAGGTCTGGGGTAGAGACAACAACTCCCCCTCAG  120
-44.20  [[[[[[[[.(((((.((((....)))).))))){{{{]]]]]]]]....((........)).....((((((((.((((....)))).)))..))))).<<<........}}}}.>>>..


>44719
     1  GGGAAGATCTGGCCTCCCTACAAGGGAAGGCCAGGGAATTTTCTTCAGAGCAGACCAGAGCCAACAGCCCCACCAGAAGAGAGCTTCAGGTCTGGGGTAGAGACAACAACTCCCCCTCAG  120
-46.20  [[[[[[[[.((((((((((...)))).)))))){{{{]]]]]]]]....((........)).....((((((((.((((....)))).)))..))))).<<<........}}}}.>>>..


>44720
     1  GGGAAGATCTGGCCTACCTACAAGGGAAGGCCAGGGAATTTTCTTCAGAGCAGACCAGAGCCAACAGCCCCACCAGAAGAGAGCTTCAGGTCTGGGGTAGAGACAACAACTCCCCCTCAG  120
-43.90  [[[[[[[[.((((((.(((....))).)))))){{{{]]]]]]]]....((........)).....((((((((.((((....)))).)))..))))).<<<........}}}}.>>>..


>44721
     1  GGGAAGATCTGGCCTTCCTACAAGGGAAGGCCAGGGAATTTTCTTCAGAGCAGACCAGAGCCAACAGCCCCACCAGAAGAGAGCTTCAGGTCTGGGGTAGAGACAACAACTCCCCCTCAG  120
-48.40  [[[[[[[[.((((((((((....)))))))))){{{{]]]]]]]]....((........)).....((((((((.((((....)))).)))..))))).<<<........}}}}.>>>..


>44722
     1  GGGAAGATCTGGCCTTACTACAAGGGAAGGCCAGGGAATTTTCTTCAGAGCAGACCAGAGCCAACAGCCCCACCAGAAGAGAGCTTCAGGTCTGGGGTAGAGACAACAACTCCCCCTCAG  120
-42.10  [[[[[[[[.((((((..((....))..)))))){{{{]]]]]]]]....((........)).....((((((((.((((....)))).)))..))))).<<<........}}}}.>>>..


>44723
     1  GGGAAGATCTGGCCTTCCTACAAGGGAAGGCCAGGGAATTTTCTTCAGAGCAGACCAGAGCCAACAGCCCCACCAGAAGAGAGCTTCAGGTCTGGGGTAGAGACAACAACTCCCCCTCAG  120
-48.40  [[[[[[[[.((((((((((....)))))))))){{{{]]]]]]]]....((........)).....((((((((.((((....)))).)))..))))).<<<........}}}}.>>>..


>44724
     1  GGGAAGATCTGGCCTTCATACAAGGGAAGGCCAGGGAATTTTCTTCAGAGCAGACCAGAGCCAACAGCCCCACCAGAAGAGAGCTTCAGGTCTGGGGTAGAGACAACAACTCCCCCTCAG  120
-44.00  [[[[[[[[.((((((((........)))))))){{{{]]]]]]]]....((........)).....((((((((.((((....)))).)))..))))).<<<........}}}}.>>>..


>44725
     1  GGGAAGATCTGGCCTTCCCACAAGGGAAGGCCAGGGAATTTTCTTCAGAGCAGACCAGAGCCAACAGCCCCACCAGAAGAGAGCTTCAGGTCTGGGGTAGAGACAACAACTCCCCCTCAG  120
-50.60  [[[[[[[[.((((((((((....)))))))))){{{{]]]]]]]]....((........)).....((((((((.((((....)))).)))..))))).<<<........}}}}.>>>..


>44726
     1  GGGAAGATCTGGCCTTCCAACAAGGGAAGGCCAGGGAATTTTCTTCAGAGCAGACCAGAGCCAACAGCCCCACCAGAAGAGAGCTTCAGGTCTGGGGTAGAGACAACAACTCCCCCTCAG  120
-47.40  [[[[[[[[.(((((((((......))))))))){{{{]]]]]]]]....((........)).....((((((((.((((....)))).)))..))))).<<<........}}}}.>>>..


>44727
     1  GGGAAGATCTGGCCTTCCTCCAAGGGAAGGCCAGGGAATTTTCTTCAGAGCAGACCAGAGCCAACAGCCCCACCAGAAGAGAGCTTCAGGTCTGGGGTAGAGACAACAACTCCCCCTCAG  120
-48.10  [[[[[[[[.((((((((((....)))))))))){{{{]]]]]]]]....((........)).....((((((((.((((....)))).)))..))))).<<<........}}}}.>>>..


>44728
     1  GGGAAGATCTGGCCTTCCTACAAGGGAAGGCCAGGGAATTTTCTTCAGAGCAGACCAGAGCCAACAGCCCCACCAGAAGAGAGCTTCAGGTCTGGGGTAGAGACAACAACTCCCCCTCAG  120
-48.40  [[[[[[[[.((((((((((....)))))))))){{{{]]]]]]]]....((........)).....((((((((.((((....)))).)))..))))).<<<........}}}}.>>>..


>44729
     1  GGGAAGATCTGGCCTTCCTACAAGGGAAGGCCAGGGAATTTTCTTCAGAGCAGACCAGAGCCAACAGCCCCACCAGAAGAGAGCTTCAGGTCTGGGGTAGAGACAACAACTCCCCCTCAG  120
-48.40  [[[[[[[[.((((((((((....)))))))))){{{{]]]]]]]]....((........)).....((((((((.((((....)))).)))..))))).<<<........}}}}.>>>..


>44730
     1  GGGAAGATCTGGCCTTCCTAAAAGGGAAGGCCAGGGAATTTTCTTCAGAGCAGACCAGAGCCAACAGCCCCACCAGAAGAGAGCTTCAGGTCTGGGGTAGAGACAACAACTCCCCCTCAG  120
-48.40  [[[[[[[[.((((((((((....)))))))))){{{{]]]]]]]]....((........)).....((((((((.((((....)))).)))..))))).<<<........}}}}.>>>..


>44731
     1  GGGAAGATCTGGCCTTCCTACCAGGGAAGGCCAGGGAATTTTCTTCAGAGCAGACCAGAGCCAACAGCCCCACCAGAAGAGAGCTTCAGGTCTGGGGTAGAGACAACAACTCCCCCTCAG  120
-48.40  [[[[[[[[.((((((((((....)))))))))){{{{]]]]]]]]....((........)).....((((((((.((((....)))).)))..))))).<<<........}}}}.>>>..


>44732
     1  GGGAAGATCTGGCCTTCCTACAAGGGAAGGCCAGGGAATTTTCTTCAGAGCAGACCAGAGCCAACAGCCCCACCAGAAGAGAGCTTCAGGTCTGGGGTAGAGACAACAACTCCCCCTCAG  120
-48.40  [[[[[[[[.((((((((((....)))))))))){{{{]]]]]]]]....((........)).....((((((((.((((....)))).)))..))))).<<<........}}}}.>>>..


>44733
     1  GGGAAGATCTGGCCTTCCTACACGGGAAGGCCAGGGAATTTTCTTCAGAGCAGACCAGAGCCAACAGCCCCACCAGAAGAGAGCTTCAGGTCTGGGGTAGAGACAACAACTCCCCCTCAG  120
-48.20  [[[[[[[[.((((((((((....)))))))))){{{{]]]]]]]]....((........)).....((((((((.((((....)))).)))..))))).<<<........}}}}.>>>..


>44734
     1  GGGAAGATCTGGCCTTCCTACAAGGGAAGGCCAGGGAATTTTCTTCAGAGCAGACCAGAGCCAACAGCCCCACCAGAAGAGAGCTTCAGGTCTGGGGTAGAGACAACAACTCCCCCTCAG  120
-48.40  [[[[[[[[.((((((((((....)))))))))){{{{]]]]]]]]....((........)).....((((((((.((((....)))).)))..))))).<<<........}}}}.>>>..


>44735
     1  GGGAAGATCTGGCCTTCCTACAACGGAAGGCCAGGGAATTTTCTTCAGAGCAGACCAGAGCCAACAGCCCCACCAGAAGAGAGCTTCAGGTCTGGGGTAGAGACAACAACTCCCCCTCAG  120
-47.40  [[[[[[[[.(((((((((......))))))))){{{{]]]]]]]]....((........)).....((((((((.((((....)))).)))..))))).<<<........}}}}.>>>..


>44736
     1  GGGAAGATCTGGCCTTCCTACAAAGGAAGGCCAGGGAATTTTCTTCAGAGCAGACCAGAGCCAACAGCCCCACCAGAAGAGAGCTTCAGGTCTGGGGTAGAGACAACAACTCCCCCTCAG  120
-48.40  [[[[[[[[.((((((((((....)))))))))){{{{]]]]]]]]....((........)).....((((((((.((((....)))).)))..))))).<<<........}}}}.>>>..


>44737
     1  GGGAAGATCTGGCCTTCCTACAAGCGAAGGCCAGGGAATTTTCTTCAGAGCAGACCAGAGCCAACAGCCCCACCAGAAGAGAGCTTCAGGTCTGGGGTAGAGACAACAACTCCCCCTCAG  120
-43.80  [[[[[[[[.((((((((((...)).)))))))){{{{]]]]]]]]....((........)).....((((((((.((((....)))).)))..))))).<<<........}}}}.>>>..


>44738
     1  GGGAAGATCTGGCCTTCCTACAAGAGAAGGCCAGGGAATTTTCTTCAGAGCAGACCAGAGCCAACAGCCCCACCAGAAGAGAGCTTCAGGTCTGGGGTAGAGACAACAACTCCCCCTCAG  120
-45.00  [[[[[[.{{{{{{]]]]]]..<<<<<<<.}}}}}}...>>>>>>>....[[.....{{.]].....((((((((.((((....)))).)))..))))).<<<.......}}....>>>..


>44739
     1  GGGAAGATCTGGCCTTCCTACAAGGCAAGGCCAGGGAATTTTCTTCAGAGCAGACCAGAGCCAACAGCCCCACCAGAAGAGAGCTTCAGGTCTGGGGTAGAGACAACAACTCCCCCTCAG  120
-43.80  [[[[[[[[.((((((((((...))).))))))){{{{]]]]]]]]....((........)).....((((((((.((((....)))).)))..))))).<<<........}}}}.>>>..


>44740
     1  GGGAAGATCTGGCCTTCCTACAAGGAAAGGCCAGGGAATTTTCTTCAGAGCAGACCAGAGCCAACAGCCCCACCAGAAGAGAGCTTCAGGTCTGGGGTAGAGACAACAACTCCCCCTCAG  120
-44.40  [[[[[[.{{{{{{]]]]]]..<<<<<<<.}}}}}}...>>>>>>>....[[.....{{.]].....((((((((.((((....)))).)))..))))).<<<.......}}....>>>..


>44741
     1  GGGAAGATCTGGCCTTCCTACAAGGGCAGGCCAGGGAATTTTCTTCAGAGCAGACCAGAGCCAACAGCCCCACCAGAAGAGAGCTTCAGGTCTGGGGTAGAGACAACAACTCCCCCTCAG  120
-45.40  [[[[[[..{{{{{]]]]]]....<<<<..}}}}}.(((.....)))...((........)).....>>>>.....[[[[.{{{]]]]....<<<<<<............}}}..>>>>>>


>44742
     1  GGGAAGATCTGGCCTTCCTACAAGGGAAGGCCAGGGAATTTTCTTCAGAGCAGACCAGAGCCAACAGCCCCACCAGAAGAGAGCTTCAGGTCTGGGGTAGAGACAACAACTCCCCCTCAG  120
-48.40  [[[[[[[[.((((((((((....)))))))))){{{{]]]]]]]]....((........)).....((((((((.((((....)))).)))..))))).<<<........}}}}.>>>..


>44743
     1  GGGAAGATCTGGCCTTCCTACAAGGGACGGCCAGGGAATTTTCTTCAGAGCAGACCAGAGCCAACAGCCCCACCAGAAGAGAGCTTCAGGTCTGGGGTAGAGACAACAACTCCCCCTCAG  120
-44.60  [[[[[[..{{{{{]]]]]]...<<<<...}}}}}.(((.....)))...((........)).....((((((((.((((....)))).)))..))))).(((.......))).>>>>...


>44744
     1  GGGAAGATCTGGCCTTCCTACAAGGGAAGGCCAGGGAATTTTCTTCAGAGCAGACCAGAGCCAACAGCCCCACCAGAAGAGAGCTTCAGGTCTGGGGTAGAGACAACAACTCCCCCTCAG  120
-48.40  [[[[[[[[.((((((((((....)))))))))){{{{]]]]]]]]....((........)).....((((((((.((((....)))).)))..))))).<<<........}}}}.>>>..


>44745
     1  GGGAAGATCTGGCCTTCCTACAAGGGAACGCCAGGGAATTTTCTTCAGAGCAGACCAGAGCCAACAGCCCCACCAGAAGAGAGCTTCAGGTCTGGGGTAGAGACAACAACTCCCCCTCAG  120
-44.70  [[[[[[..{{{{{]]]]]]...<<<<...}}}}}.(((.....)))...((........)).....((((((((.((((....)))).)))..))))).(((.......))).>>>>...


>44746
     1  GGGAAGATCTGGCCTTCCTACAAGGGAAAGCCAGGGAATTTTCTTCAGAGCAGACCAGAGCCAACAGCCCCACCAGAAGAGAGCTTCAGGTCTGGGGTAGAGACAACAACTCCCCCTCAG  120
-44.90  [[[[[[..{{{{{]]]]]]...<<<<...}}}}}.(((.....)))...((........)).....((((((((.((((....)))).)))..))))).(((.......))).>>>>...


>44747
     1  GGGAAGATCTGGCCTTCCTACAAGGGAAGCCCAGGGAATTTTCTTCAGAGCAGACCAGAGCCAACAGCCCCACCAGAAGAGAGCTTCAGGTCTGGGGTAGAGACAACAACTCCCCCTCAG  120
-41.80  [[[[[[.{{{{{.]]]]]]..(((((((.((...))..)))))))..<<<....}}}}}.......((((((((.((((....)))).)))..))))).(((.......)))...>>>..


>44748
     1  GGGAAGATCTGGCCTTCCTACAAGGGAAGACCAGGGAATTTTCTTCAGAGCAGACCAGAGCCAACAGCCCCACCAGAAGAGAGCTTCAGGTCTGGGGTAGAGACAACAACTCCCCCTCAG  120
-41.20  [[[[[[[[.(((.((((((....)))))).))){{{{]]]]]]]]....((........)).....((((((((.((((....)))).)))..))))).<<<........}}}}.>>>..


>44749
     1  GGGAAGATCTGGCCTTCCTACAAGGGAAGGCCAGGGAATTTTCTTCAGAGCAGACCAGAGCCAACAGCCCCACCAGAAGAGAGCTTCAGGTCTGGGGTAGAGACAACAACTCCCCCTCAG  120
-48.40  [[[[[[[[.((((((((((....)))))))))){{{{]]]]]]]]....((........)).....((((((((.((((....)))).)))..))))).<<<........}}}}.>>>..


>44750
     1  GGGAAGATCTGGCCTTCCTACAAGGGAAGGACAGGGAATTTTCTTCAGAGCAGACCAGAGCCAACAGCCCCACCAGAAGAGAGCTTCAGGTCTGGGGTAGAGACAACAACTCCCCCTCAG  120
-41.80  [[[[[[[[....(((((((....)))))))...{{{{]]]]]]]]....((........)).....((((((((.((((....)))).)))..))))).<<<........}}}}.>>>..


>44751
     1  GGGAAGATCTGGCCTTCCTACAAGGGAAGGCCAGGGAATTTTCTTCAGAGCAGACCAGAGCCAACAGCCCCACCAGAAGAGAGCTTCAGGTCTGGGGTAGAGACAACAACTCCCCCTCAG  120
-48.40  [[[[[[[[.((((((((((....)))))))))){{{{]]]]]]]]....((........)).....((((((((.((((....)))).)))..))))).<<<........}}}}.>>>..


>44752
     1  GGGAAGATCTGGCCTTCCTACAAGGGAAGGCAAGGGAATTTTCTTCAGAGCAGACCAGAGCCAACAGCCCCACCAGAAGAGAGCTTCAGGTCTGGGGTAGAGACAACAACTCCCCCTCAG  120
-45.40  [[[[[[[[...((((((((....))))))))..{{{{]]]]]]]]....((........)).....((((((((.((((....)))).)))..))))).<<<........}}}}.>>>..


>44753
     1  GGGAAGATCTGGCCTTCCTACAAGGGAAGGCCCGGGAATTTTCTTCAGAGCAGACCAGAGCCAACAGCCCCACCAGAAGAGAGCTTCAGGTCTGGGGTAGAGACAACAACTCCCCCTCAG  120
-47.80  [[[[[[[[..(((((((((....))))))))).{{{{]]]]]]]]....((........)).....((((((((.((((....)))).)))..))))).<<<........}}}}.>>>..


>44754
     1  GGGAAGATCTGGCCTTCCTACAAGGGAAGGCCAGGGAATTTTCTTCAGAGCAGACCAGAGCCAACAGCCCCACCAGAAGAGAGCTTCAGGTCTGGGGTAGAGACAACAACTCCCCCTCAG  120
-48.40  [[[[[[[[.((((((((((....)))))))))){{{{]]]]]]]]....((........)).....((((((((.((((....)))).)))..))))).<<<........}}}}.>>>..


>44755
     1  GGGAAGATCTGGCCTTCCTACAAGGGAAGGCCACGGAATTTTCTTCAGAGCAGACCAGAGCCAACAGCCCCACCAGAAGAGAGCTTCAGGTCTGGGGTAGAGACAACAACTCCCCCTCAG  120
-45.60  [[[[[[[[.((((((((((....)))))))))).{{{]]]]]]]]....((........)).....((((((((.((((....)))).)))..))))).<<<........}}}..>>>..


>44756
     1  GGGAAGATCTGGCCTTCCTACAAGGGAAGGCCAAGGAATTTTCTTCAGAGCAGACCAGAGCCAACAGCCCCACCAGAAGAGAGCTTCAGGTCTGGGGTAGAGACAACAACTCCCCCTCAG  120
-46.10  [[[[[[[[.((((((((((....)))))))))).{{{]]]]]]]]....((........)).....((((((((.((((....)))).)))..))))).<<<........}}}..>>>..


>44757
     1  GGGAAGATCTGGCCTTCCTACAAGGGAAGGCCAGCGAATTTTCTTCAGAGCAGACCAGAGCCAACAGCCCCACCAGAAGAGAGCTTCAGGTCTGGGGTAGAGACAACAACTCCCCCTCAG  120
-46.00  .[[.....(((((((((((....))))))))))).......(((.......)))...{{{]]....((((((((.((((....)))).)))..))))).<<<.......}}}...>>>..


>44758
     1  GGGAAGATCTGGCCTTCCTACAAGGGAAGGCCAGAGAATTTTCTTCAGAGCAGACCAGAGCCAACAGCCCCACCAGAAGAGAGCTTCAGGTCTGGGGTAGAGACAACAACTCCCCCTCAG  120
-47.80  .[[....((((((((((((....))))))))))))......(((.......)))...{{{]]....((((((((.((((....)))).)))..))))).<<<.......}}}...>>>..


>44759
     1  GGGAAGATCTGGCCTTCCTACAAGGGAAGGCCAGGCAATTTTCTTCAGAGCAGACCAGAGCCAACAGCCCCACCAGAAGAGAGCTTCAGGTCTGGGGTAGAGACAACAACTCCCCCTCAG  120
-48.30  [[[[[[[[.((((((((((....)))))))))){{{.]]]]]]]]..<<<.........}}}....((((((((.((((....)))).)))..))))).(((.......)))...>>>..


>44760
     1  GGGAAGATCTGGCCTTCCTACAAGGGAAGGCCAGGAAATTTTCTTCAGAGCAGACCAGAGCCAACAGCCCCACCAGAAGAGAGCTTCAGGTCTGGGGTAGAGACAACAACTCCCCCTCAG  120
-46.80  .[[....((((((((((((....))))))))))))......(((.......)))...{{{]]....((((((((.((((....)))).)))..))))).<<<.......}}}...>>>..


>44761
     1  CAGCTGCGCCTTCTGGTCGTGTTCTTGGCCACCCAGGAGGTCCTTCGCAAGAGGTGGACAGCCAAGATCAGCATGCCAGCTATACTGATTGCTCTGCTAGTCCTGGTGTTTGGGGGCATT  120
-47.10  .....[[[.{{{{{{{.]]]..<<<<<<<...}}}}}}}((((.((......)).)))).>>>>>>>.[[[.{{{{{{{.....]]]..<<<<<<.......}}}}}}}...>>>>>>..


>44762
     1  CAGCTGAGCCTTCTGGTCGTGTTCTTGGCCACCCAGGAGGTCCTTCGCAAGAGGTGGACAGCCAAGATCAGCATGCCAGCTATACTGATTGCTCTGCTAGTCCTGGTGTTTGGGGGCATT  120
-46.90  ....[[.{{{{{{{{{.]]...<<<<<<<...}}}}}}}}}.((((....))))......>>>>>>>.[[[.{{{{{{{.....]]]..<<<<<<.......}}}}}}}...>>>>>>..


>44763
     1  CAGCTGGCCCTTCTGGTCGTGTTCTTGGCCACCCAGGAGGTCCTTCGCAAGAGGTGGACAGCCAAGATCAGCATGCCAGCTATACTGATTGCTCTGCTAGTCCTGGTGTTTGGGGGCATT  120
-44.60  .[[[[[[[.....((((((......)))))).{{{{{{.((((.((......)).)))).((........))..]]]]]]]........<<<<<<.....}}}}}}......>>>>>>..


>44764
     1  CAGCTGGACCTTCTGGTCGTGTTCTTGGCCACCCAGGAGGTCCTTCGCAAGAGGTGGACAGCCAAGATCAGCATGCCAGCTATACTGATTGCTCTGCTAGTCCTGGTGTTTGGGGGCATT  120
-50.60  ..[[.{{{{{{{{{{{..]]..<<<<<<<...}}}}}}}}}}}(((((.....)))))..>>>>>>>.[[[.{{{{{{{.....]]]..<<<<<<.......}}}}}}}...>>>>>>..


>44765
     1  CAGCTGGGCCTTCTGGTCGTGTTCTTGGCCACCCAGGAGGTCCTTCGCAAGAGGTGGACAGCCAAGATCAGCATGCCAGCTATACTGATTGCTCTGCTAGTCCTGGTGTTTGGGGGCATT  120
-50.00  ..[[.{{{{{{{{{{{..]]..<<<<<<<...}}}}}}}}}}}(((((.....)))))..>>>>>>>.[[[.{{{{{{{.....]]]..<<<<<<.......}}}}}}}...>>>>>>..


>44766
     1  CAGCTGGGACTTCTGGTCGTGTTCTTGGCCACCCAGGAGGTCCTTCGCAAGAGGTGGACAGCCAAGATCAGCATGCCAGCTATACTGATTGCTCTGCTAGTCCTGGTGTTTGGGGGCATT  120
-44.10  ..[[[[[[[[[.((((.((((((((((((...(((.......((((....)))))))...)))))))...)))))))))..........{{{{{{...]]]]]]]]].....}}}}}}..


>44767
     1  CAGCTGGGCCTTCTGGTCGTGTTCTTGGCCACCCAGGAGGTCCTTCGCAAGAGGTGGACAGCCAAGATCAGCATGCCAGCTATACTGATTGCTCTGCTAGTCCTGGTGTTTGGGGGCATT  120
-50.00  ..[[.{{{{{{{{{{{..]]..<<<<<<<...}}}}}}}}}}}(((((.....)))))..>>>>>>>.[[[.{{{{{{{.....]]]..<<<<<<.......}}}}}}}...>>>>>>..


>44768
     1  CAGCTGGGCATTCTGGTCGTGTTCTTGGCCACCCAGGAGGTCCTTCGCAAGAGGTGGACAGCCAAGATCAGCATGCCAGCTATACTGATTGCTCTGCTAGTCCTGGTGTTTGGGGGCATT  120
-42.20  .[[[[[[......((((((......)))))).{{{{{{.((((.((......)).)))).((........))...]]]]]]........<<<<<<.....}}}}}}......>>>>>>..


>44769
     1  CAGCTGGGCCCTCTGGTCGTGTTCTTGGCCACCCAGGAGGTCCTTCGCAAGAGGTGGACAGCCAAGATCAGCATGCCAGCTATACTGATTGCTCTGCTAGTCCTGGTGTTTGGGGGCATT  120
-44.70  ...[[[[[.{{{{{(((((......))))).]]]]]...<<<<<<....}}}}}..((((.(((.(((.((((.(((((.....)))...))..)))).))).))))))).>>>>>>...


>44770
     1  CAGCTGGGCCATCTGGTCGTGTTCTTGGCCACCCAGGAGGTCCTTCGCAAGAGGTGGACAGCCAAGATCAGCATGCCAGCTATACTGATTGCTCTGCTAGTCCTGGTGTTTGGGGGCATT  120
-43.40  ..((..((((....))))..)).[[[[.{{{{{]]]]..<<<<<<.......}}}}}...((((.(((.((((.(((((.....)))...))..)))).))).))))....>>>>>>...


>44771
     1  CAGCTGGGCCTCCTGGTCGTGTTCTTGGCCACCCAGGAGGTCCTTCGCAAGAGGTGGACAGCCAAGATCAGCATGCCAGCTATACTGATTGCTCTGCTAGTCCTGGTGTTTGGGGGCATT  120
-52.90  ..[[.{{{{{{{{{{{..]]..<<<<<<<...}}}}}}}}}}}(((((.....)))))..>>>>>>>.[[[.{{{{{{{.....]]]..<<<<<<.......}}}}}}}...>>>>>>..


>44772
     1  CAGCTGGGCCTACTGGTCGTGTTCTTGGCCACCCAGGAGGTCCTTCGCAAGAGGTGGACAGCCAAGATCAGCATGCCAGCTATACTGATTGCTCTGCTAGTCCTGGTGTTTGGGGGCATT  120
-44.00  ..((..((((....))))..)).[[[[.{{{{{]]]]..<<<<<<.......}}}}}...((((.(((.((((.(((((.....)))...))..)))).))).))))....>>>>>>...


>44773
     1  CAGCTGGGCCTTCTGGTCGTGTTCTTGGCCACCCAGGAGGTCCTTCGCAAGAGGTGGACAGCCAAGATCAGCATGCCAGCTATACTGATTGCTCTGCTAGTCCTGGTGTTTGGGGGCATT  120
-50.00  ..[[.{{{{{{{{{{{..]]..<<<<<<<...}}}}}}}}}}}(((((.....)))))..>>>>>>>.[[[.{{{{{{{.....]]]..<<<<<<.......}}}}}}}...>>>>>>..


>44774
     1  CAGCTGGGCCTTATGGTCGTGTTCTTGGCCACCCAGGAGGTCCTTCGCAAGAGGTGGACAGCCAAGATCAGCATGCCAGCTATACTGATTGCTCTGCTAGTCCTGGTGTTTGGGGGCATT  120
-44.00  ..((..((((....))))..)).[[[[.{{{{{]]]]..<<<<<<.......}}}}}...((((.(((.((((.(((((.....)))...))..)))).))).))))....>>>>>>...


>44775
     1  CAGCTGGGCCTTCCGGTCGTGTTCTTGGCCACCCAGGAGGTCCTTCGCAAGAGGTGGACAGCCAAGATCAGCATGCCAGCTATACTGATTGCTCTGCTAGTCCTGGTGTTTGGGGGCATT  120
-44.80  ..[[[[[.{{{.]]]]].....<<<<<<<.....}}}..((((.((......)).)))).>>>>>>>.[[[.{{{{{{{.....]]]..<<<<<<.......}}}}}}}...>>>>>>..


>44776
     1  CAGCTGGGCCTTCAGGTCGTGTTCTTGGCCACCCAGGAGGTCCTTCGCAAGAGGTGGACAGCCAAGATCAGCATGCCAGCTATACTGATTGCTCTGCTAGTCCTGGTGTTTGGGGGCATT  120
-43.60  .....[[[[[[[[.(((((......))))).{{{{]]]]]]]](((((.....)))))..((((.(((.((((.(((((.....)))...))..)))).))).))))...}}}}......


>44777
     1  CAGCTGGGCCTTCTCGTCGTGTTCTTGGCCACCCAGGAGGTCCTTCGCAAGAGGTGGACAGCCAAGATCAGCATGCCAGCTATACTGATTGCTCTGCTAGTCCTGGTGTTTGGGGGCATT  120
-43.80  ..[[.{{{{{{{{{.]].....<<<<<<<.....}}}}}}}}}(((((.....)))))..>>>>>>>.[[[.{{{{{{{.....]]]..<<<<<<.......}}}}}}}...>>>>>>..


>44778
     1  CAGCTGGGCCTTCTAGTCGTGTTCTTGGCCACCCAGGAGGTCCTTCGCAAGAGGTGGACAGCCAAGATCAGCATGCCAGCTATACTGATTGCTCTGCTAGTCCTGGTGTTTGGGGGCATT  120
-43.80  ..[[.{{{{{{{{{.]].....<<<<<<<.....}}}}}}}}}(((((.....)))))..>>>>>>>.[[[.{{{{{{{.....]]]..<<<<<<.......}}}}}}}...>>>>>>..


>44779
     1  CAGCTGGGCCTTCTGCTCGTGTTCTTGGCCACCCAGGAGGTCCTTCGCAAGAGGTGGACAGCCAAGATCAGCATGCCAGCTATACTGATTGCTCTGCTAGTCCTGGTGTTTGGGGGCATT  120
-46.70  .[[[.{{{{{{{{{]]].....<<<<<<<.....}}}}}}}}}(((((.....)))))..>>>>>>>.[[[.{{{{{{{.....]]]..<<<<<<.......}}}}}}}...>>>>>>..


>44780
     1  CAGCTGGGCCTTCTGATCGTGTTCTTGGCCACCCAGGAGGTCCTTCGCAAGAGGTGGACAGCCAAGATCAGCATGCCAGCTATACTGATTGCTCTGCTAGTCCTGGTGTTTGGGGGCATT  120
-47.20  .....[[[[[[[[[[..((......)).{{{{{]]]]]]]]]]...<<....}}}}}...>>......[[[.{{{{{{{.....]]]..<<<<<<.......}}}}}}}...>>>>>>..


>44781
     1  CAGCTGGGCCTTCTGGCCGTGTTCTTGGCCACCCAGGAGGTCCTTCGCAAGAGGTGGACAGCCAAGATCAGCATGCCAGCTATACTGATTGCTCTGCTAGTCCTGGTGTTTGGGGGCATT  120
-49.50  ..[[.{{{{{{{{{{]].....<<<<<<<....}}}}}}}}}}(((((.....)))))..>>>>>>>.[[[.{{{{{{{.....]]]..<<<<<<.......}}}}}}}...>>>>>>..


>44782
     1  CAGCTGGGCCTTCTGGACGTGTTCTTGGCCACCCAGGAGGTCCTTCGCAAGAGGTGGACAGCCAAGATCAGCATGCCAGCTATACTGATTGCTCTGCTAGTCCTGGTGTTTGGGGGCATT  120
-50.50  ..[[.{{{{{{{{{{{..]]..<<<<<<<...}}}}}}}}}}}(((((.....)))))..>>>>>>>.[[[.{{{{{{{.....]]]..<<<<<<.......}}}}}}}...>>>>>>..


>44783
     1  CAGCTGGGCCTTCTGGTCGTGTTCTTGGCCACCCAGGAGGTCCTTCGCAAGAGGTGGACAGCCAAGATCAGCATGCCAGCTATACTGATTGCTCTGCTAGTCCTGGTGTTTGGGGGCATT  120
-50.00  ..[[.{{{{{{{{{{{..]]..<<<<<<<...}}}}}}}}}}}(((((.....)))))..>>>>>>>.[[[.{{{{{{{.....]]]..<<<<<<.......}}}}}}}...>>>>>>..


>44784
     1  CAGCTGGGCCTTCTGGTAGTGTTCTTGGCCACCCAGGAGGTCCTTCGCAAGAGGTGGACAGCCAAGATCAGCATGCCAGCTATACTGATTGCTCTGCTAGTCCTGGTGTTTGGGGGCATT  120
-50.20  ..[[.{{{{{{{{{{{..]]..<<<<<<<...}}}}}}}}}}}(((((.....)))))..>>>>>>>.[[[.{{{{{{{.....]]]..<<<<<<.......}}}}}}}...>>>>>>..


>44785
     1  CAGCTGGGCCTTCTGGTCCTGTTCTTGGCCACCCAGGAGGTCCTTCGCAAGAGGTGGACAGCCAAGATCAGCATGCCAGCTATACTGATTGCTCTGCTAGTCCTGGTGTTTGGGGGCATT  120
-52.10  [[[..{{{{{{{{{{{..]]]..<<<<<<...}}}}}}}}}}}(((((.....)))))..>>>>>>..[[[.{{{{{{{.....]]]..<<<<<<.......}}}}}}}...>>>>>>..


>44786
     1  CAGCTGGGCCTTCTGGTCATGTTCTTGGCCACCCAGGAGGTCCTTCGCAAGAGGTGGACAGCCAAGATCAGCATGCCAGCTATACTGATTGCTCTGCTAGTCCTGGTGTTTGGGGGCATT  120
-49.20  [[...{{{{{{{{{{{...]]..<<<<<<...}}}}}}}}}}}(((((.....)))))..>>>>>>..[[[.{{{{{{{.....]]]..<<<<<<.......}}}}}}}...>>>>>>..


>44787
     1  CAGCTGGGCCTTCTGGTCGCGTTCTTGGCCACCCAGGAGGTCCTTCGCAAGAGGTGGACAGCCAAGATCAGCATGCCAGCTATACTGATTGCTCTGCTAGTCCTGGTGTTTGGGGGCATT  120
-52.10  ..[[.{{{{{{{{{{{..]]..<<<<<<<...}}}}}}}}}}}(((((.....)))))..>>>>>>>.[[[.{{{{{{{.....]]]..<<<<<<.......}}}}}}}...>>>>>>..


>44788
     1  CAGCTGGGCCTTCTGGTCGAGTTCTTGGCCACCCAGGAGGTCCTTCGCAAGAGGTGGACAGCCAAGATCAGCATGCCAGCTATACTGATTGCTCTGCTAGTCCTGGTGTTTGGGGGCATT  120
-48.80  .....[[[[[[[[[[[......{{{{{{{...]]]]]]]]]]](((((.....)))))..}}}}}}}.[[[.{{{{{{{.....]]]..<<<<<<.......}}}}}}}...>>>>>>..


>44789
     1  CAGCTGGGCCTTCTGGTCGTCTTCTTGGCCACCCAGGAGGTCCTTCGCAAGAGGTGGACAGCCAAGATCAGCATGCCAGCTATACTGATTGCTCTGCTAGTCCTGGTGTTTGGGGGCATT  120
-48.80  .....[[[[[[[[[[[......{{{{{{{...]]]]]]]]]]](((((.....)))))..}}}}}}}.[[[.{{{{{{{.....]]]..<<<<<<.......}}}}}}}...>>>>>>..


>44790
     1  CAGCTGGGCCTTCTGGTCGTATTCTTGGCCACCCAGGAGGTCCTTCGCAAGAGGTGGACAGCCAAGATCAGCATGCCAGCTATACTGATTGCTCTGCTAGTCCTGGTGTTTGGGGGCATT  120
-50.00  ..[[.{{{{{{{{{{{..]]..<<<<<<<...}}}}}}}}}}}(((((.....)))))..>>>>>>>.[[[.{{{{{{{.....]]]..<<<<<<.......}}}}}}}...>>>>>>..


>44791
     1  CAGCTGGGCCTTCTGGTCGTGCTCTTGGCCACCCAGGAGGTCCTTCGCAAGAGGTGGACAGCCAAGATCAGCATGCCAGCTATACTGATTGCTCTGCTAGTCCTGGTGTTTGGGGGCATT  120
-50.10  ..[[.{{{{{{{{{{{..]]..<<<<<<<...}}}}}}}}}}}(((((.....)))))..>>>>>>>.[[[.{{{{{{{.....]]]..<<<<<<.......}}}}}}}...>>>>>>..


>44792
     1  CAGCTGGGCCTTCTGGTCGTGATCTTGGCCACCCAGGAGGTCCTTCGCAAGAGGTGGACAGCCAAGATCAGCATGCCAGCTATACTGATTGCTCTGCTAGTCCTGGTGTTTGGGGGCATT  120
-51.70  .....[[[[[[[[[[[....{{{{{{{{{...]]]]]]]]]]](((((.....)))))..}}}}}}}}}[[.{{{{{{{]]........<<<<<<.......}}}}}}}...>>>>>>..


>44793
     1  CAGCTGGGCCTTCTGGTCGTGTCCTTGGCCACCCAGGAGGTCCTTCGCAAGAGGTGGACAGCCAAGATCAGCATGCCAGCTATACTGATTGCTCTGCTAGTCCTGGTGTTTGGGGGCATT  120
-49.70  ..[[.{{{{{{{{{{{..]]...<<<<<<...}}}}}}}}}}}(((((.....)))))..>>>>>>..[[[.{{{{{{{.....]]]..<<<<<<.......}}}}}}}...>>>>>>..


>44794
     1  CAGCTGGGCCTTCTGGTCGTGTACTTGGCCACCCAGGAGGTCCTTCGCAAGAGGTGGACAGCCAAGATCAGCATGCCAGCTATACTGATTGCTCTGCTAGTCCTGGTGTTTGGGGGCATT  120
-49.60  ..[[.{{{{{{{{{{{..]]...<<<<<<...}}}}}}}}}}}(((((.....)))))..>>>>>>..[[[.{{{{{{{.....]]]..<<<<<<.......}}}}}}}...>>>>>>..


>44795
     1  CAGCTGGGCCTTCTGGTCGTGTTCTTGGCCACCCAGGAGGTCCTTCGCAAGAGGTGGACAGCCAAGATCAGCATGCCAGCTATACTGATTGCTCTGCTAGTCCTGGTGTTTGGGGGCATT  120
-50.00  ..[[.{{{{{{{{{{{..]]..<<<<<<<...}}}}}}}}}}}(((((.....)))))..>>>>>>>.[[[.{{{{{{{.....]]]..<<<<<<.......}}}}}}}...>>>>>>..


>44796
     1  CAGCTGGGCCTTCTGGTCGTGTTATTGGCCACCCAGGAGGTCCTTCGCAAGAGGTGGACAGCCAAGATCAGCATGCCAGCTATACTGATTGCTCTGCTAGTCCTGGTGTTTGGGGGCATT  120
-46.40  .....[[[[[[[[[[[.((......)).{{{{]]]]]]]]]]]...<<.....}}}}...>>......[[[.{{{{{{{.....]]]..<<<<<<.......}}}}}}}...>>>>>>..


>44797
     1  CAGCTGGGCCTTCTGGTCGTGTTCCTGGCCACCCAGGAGGTCCTTCGCAAGAGGTGGACAGCCAAGATCAGCATGCCAGCTATACTGATTGCTCTGCTAGTCCTGGTGTTTGGGGGCATT  120
-46.70  ..((..((((....))))..)).[[[[.{{{{{]]]]..<<<<<<.......}}}}}...((((.(((.((((.(((((.....)))...))..)))).))).))))....>>>>>>...


>44798
     1  CAGCTGGGCCTTCTGGTCGTGTTCATGGCCACCCAGGAGGTCCTTCGCAAGAGGTGGACAGCCAAGATCAGCATGCCAGCTATACTGATTGCTCTGCTAGTCCTGGTGTTTGGGGGCATT  120
-46.90  .....[[[[[[[[[[[.(((....))).{{{{]]]]]]]]]]]...<<.....}}}}...>>......[[[.{{{{{{{.....]]]..<<<<<<.......}}}}}}}...>>>>>>..


>44799
     1  CAGCTGGGCCTTCTGGTCGTGTTCTCGGCCACCCAGGAGGTCCTTCGCAAGAGGTGGACAGCCAAGATCAGCATGCCAGCTATACTGATTGCTCTGCTAGTCCTGGTGTTTGGGGGCATT  120
-48.00  .....[[[[[[[[[[[.((......)).{{{{]]]]]]]]]]]...<<.....}}}}...>>......[[[.{{{{{{{.....]]]..<<<<<<.......}}}}}}}...>>>>>>..


>44800
     1  CAGCTGGGCCTTCTGGTCGTGTTCTAGGCCACCCAGGAGGTCCTTCGCAAGAGGTGGACAGCCAAGATCAGCATGCCAGCTATACTGATTGCTCTGCTAGTCCTGGTGTTTGGGGGCATT  120
-45.70  .....[[[[[[[[[[[............{{{{]]]]]]]]]]]...<<.....}}}}...>>......[[[.{{{{{{{.....]]]..<<<<<<.......}}}}}}}...>>>>>>..


>44801
     1  CAGCTGGGCCTTCTGGTCGTGTTCTTCGCCACCCAGGAGGTCCTTCGCAAGAGGTGGACAGCCAAGATCAGCATGCCAGCTATACTGATTGCTCTGCTAGTCCTGGTGTTTGGGGGCATT  120
-45.70  .....[[[[[[[[[[[............{{{{]]]]]]]]]]]...<<.....}}}}...>>......[[[.{{{{{{{.....]]]..<<<<<<.......}}}}}}}...>>>>>>..


>44802
     1  CAGCTGGGCCTTCTGGTCGTGTTCTTAGCCACCCAGGAGGTCCTTCGCAAGAGGTGGACAGCCAAGATCAGCATGCCAGCTATACTGATTGCTCTGCTAGTCCTGGTGTTTGGGGGCATT  120
-45.70  .....[[[[[[[[[[[............{{{{]]]]]]]]]]]...<<.....}}}}...>>......[[[.{{{{{{{.....]]]..<<<<<<.......}}}}}}}...>>>>>>..


>44803
     1  CAGCTGGGCCTTCTGGTCGTGTTCTTGCCCACCCAGGAGGTCCTTCGCAAGAGGTGGACAGCCAAGATCAGCATGCCAGCTATACTGATTGCTCTGCTAGTCCTGGTGTTTGGGGGCATT  120
-47.00  ..[[.{{{{{{{{{{{..]]..<<<<<<....}}}}}}}}}}}...>>>>>>.[[[[...((........)){{{{{{{]]]]......<<<<<<.......}}}}}}}...>>>>>>..


>44804
     1  CAGCTGGGCCTTCTGGTCGTGTTCTTGACCACCCAGGAGGTCCTTCGCAAGAGGTGGACAGCCAAGATCAGCATGCCAGCTATACTGATTGCTCTGCTAGTCCTGGTGTTTGGGGGCATT  120
-46.40  .....[[[[[[[[[[[.((......)).{{{{]]]]]]]]]]]...<<.....}}}}...>>......[[[.{{{{{{{.....]]]..<<<<<<.......}}}}}}}...>>>>>>..


>44805
     1  CAGCTGGGCCTTCTGGTCGTGTTCTTGGCCACCCAGGAGGTCCTTCGCAAGAGGTGGACAGCCAAGATCAGCATGCCAGCTATACTGATTGCTCTGCTAGTCCTGGTGTTTGGGGGCATT  120
-50.00  ..[[.{{{{{{{{{{{..]]..<<<<<<<...}}}}}}}}}}}(((((.....)))))..>>>>>>>.[[[.{{{{{{{.....]]]..<<<<<<.......}}}}}}}...>>>>>>..


>44806
     1  CAGCTGGGCCTTCTGGTCGTGTTCTTGGACACCCAGGAGGTCCTTCGCAAGAGGTGGACAGCCAAGATCAGCATGCCAGCTATACTGATTGCTCTGCTAGTCCTGGTGTTTGGGGGCATT  120
-51.70  .....[[[[[[[[[[[..{{{{{{{{{{{{{{]]]]]]]]]]](((....)))..(((((((...((((((.(((.....))).)))))).....))).))))..}}}}}}}}}}}}}}.


>44807
     1  CAGCTGGGCCTTCTGGTCGTGTTCTTGGCCACCCAGGAGGTCCTTCGCAAGAGGTGGACAGCCAAGATCAGCATGCCAGCTATACTGATTGCTCTGCTAGTCCTGGTGTTTGGGGGCATT  120
-50.00  ..[[.{{{{{{{{{{{..]]..<<<<<<<...}}}}}}}}}}}(((((.....)))))..>>>>>>>.[[[.{{{{{{{.....]]]..<<<<<<.......}}}}}}}...>>>>>>..


>44808
     1  CAGCTGGGCCTTCTGGTCGTGTTCTTGGCAACCCAGGAGGTCCTTCGCAAGAGGTGGACAGCCAAGATCAGCATGCCAGCTATACTGATTGCTCTGCTAGTCCTGGTGTTTGGGGGCATT  120
-50.00  [[...{{{{{{{{{{{...]]..<<<<<<...}}}}}}}}}}}(((((.....)))))..>>>>>>..[[[.{{{{{{{.....]]]..<<<<<<.......}}}}}}}...>>>>>>..


>44809
     1  CAGCTGGGCCTTCTGGTCGTGTTCTTGGCCCCCCAGGAGGTCCTTCGCAAGAGGTGGACAGCCAAGATCAGCATGCCAGCTATACTGATTGCTCTGCTAGTCCTGGTGTTTGGGGGCATT  120
-50.00  ..[[.{{{{{{{{{{{..]]..<<<<<<<...}}}}}}}}}}}(((((.....)))))..>>>>>>>.[[[.{{{{{{{.....]]]..<<<<<<.......}}}}}}}...>>>>>>..


>44810
     1  CAGCTGGGCCTTCTGGTCGTGTTCTTGGCCACCCAGGAGGTCCTTCGCAAGAGGTGGACAGCCAAGATCAGCATGCCAGCTATACTGATTGCTCTGCTAGTCCTGGTGTTTGGGGGCATT  120
-50.00  ..[[.{{{{{{{{{{{..]]..<<<<<<<...}}}}}}}}}}}(((((.....)))))..>>>>>>>.[[[.{{{{{{{.....]]]..<<<<<<.......}}}}}}}...>>>>>>..


>44811
     1  CAGCTGGGCCTTCTGGTCGTGTTCTTGGCCACCCAGGAGGTCCTTCGCAAGAGGTGGACAGCCAAGATCAGCATGCCAGCTATACTGATTGCTCTGCTAGTCCTGGTGTTTGGGGGCATT  120
-50.00  ..[[.{{{{{{{{{{{..]]..<<<<<<<...}}}}}}}}}}}(((((.....)))))..>>>>>>>.[[[.{{{{{{{.....]]]..<<<<<<.......}}}}}}}...>>>>>>..


>44812
     1  CAGCTGGGCCTTCTGGTCGTGTTCTTGGCCAACCAGGAGGTCCTTCGCAAGAGGTGGACAGCCAAGATCAGCATGCCAGCTATACTGATTGCTCTGCTAGTCCTGGTGTTTGGGGGCATT  120
-52.50  ..[[.{{{{{{{{{{{{.]]..<<<<<<<..}}}}}}}}}}}}(((((.....)))))..>>>>>>>.[[[.{{{{{{{.....]]]..<<<<<<.......}}}}}}}...>>>>>>..


>44813
     1  CAGCTGGGCCTTCTGGTCGTGTTCTTGGCCACCCAGGAGGTCCTTCGCAAGAGGTGGACAGCCAAGATCAGCATGCCAGCTATACTGATTGCTCTGCTAGTCCTGGTGTTTGGGGGCATT  120
-50.00  ..[[.{{{{{{{{{{{..]]..<<<<<<<...}}}}}}}}}}}(((((.....)))))..>>>>>>>.[[[.{{{{{{{.....]]]..<<<<<<.......}}}}}}}...>>>>>>..


>44814
     1  CAGCTGGGCCTTCTGGTCGTGTTCTTGGCCACACAGGAGGTCCTTCGCAAGAGGTGGACAGCCAAGATCAGCATGCCAGCTATACTGATTGCTCTGCTAGTCCTGGTGTTTGGGGGCATT  120
-47.90  ..[[.{{{{{{{{{{]].....<<<<<<<....}}}}}}}}}}(((((.....)))))..>>>>>>>.[[[.{{{{{{{.....]]]..<<<<<<.......}}}}}}}...>>>>>>..


>44815
     1  CAGCTGGGCCTTCTGGTCGTGTTCTTGGCCACCCAGGAGGTCCTTCGCAAGAGGTGGACAGCCAAGATCAGCATGCCAGCTATACTGATTGCTCTGCTAGTCCTGGTGTTTGGGGGCATT  120
-50.00  ..[[.{{{{{{{{{{{..]]..<<<<<<<...}}}}}}}}}}}(((((.....)))))..>>>>>>>.[[[.{{{{{{{.....]]]..<<<<<<.......}}}}}}}...>>>>>>..


>44816
     1  CAGCTGGGCCTTCTGGTCGTGTTCTTGGCCACCAAGGAGGTCCTTCGCAAGAGGTGGACAGCCAAGATCAGCATGCCAGCTATACTGATTGCTCTGCTAGTCCTGGTGTTTGGGGGCATT  120
-44.00  ..[[.{{{{{{{{{.]].....<<<<<<<.....}}}}}}}}}(((((.....)))))..>>>>>>>.[[[.{{{{{{{.....]]]..<<<<<<.......}}}}}}}...>>>>>>..


>44817
     1  CAGCTGGGCCTTCTGGTCGTGTTCTTGGCCACCCCGGAGGTCCTTCGCAAGAGGTGGACAGCCAAGATCAGCATGCCAGCTATACTGATTGCTCTGCTAGTCCTGGTGTTTGGGGGCATT  120
-44.90  .....[[[[[[[[.(((((......))))).{{{{]]]]]]]](((((.....)))))..((((.(((.((((.(((((.....)))...))..)))).))).))))....}}}}.....


>44818
     1  CAGCTGGGCCTTCTGGTCGTGTTCTTGGCCACCCAGGAGGTCCTTCGCAAGAGGTGGACAGCCAAGATCAGCATGCCAGCTATACTGATTGCTCTGCTAGTCCTGGTGTTTGGGGGCATT  120
-50.00  ..[[.{{{{{{{{{{{..]]..<<<<<<<...}}}}}}}}}}}(((((.....)))))..>>>>>>>.[[[.{{{{{{{.....]]]..<<<<<<.......}}}}}}}...>>>>>>..


>44819
     1  CAGCTGGGCCTTCTGGTCGTGTTCTTGGCCACCCACGAGGTCCTTCGCAAGAGGTGGACAGCCAAGATCAGCATGCCAGCTATACTGATTGCTCTGCTAGTCCTGGTGTTTGGGGGCATT  120
-42.70  [[[..{{{{{{{]]].......<<<<<<<.......}}}}}}}(((((.....)))))..>>>>>>>.[[[.{{{{{{{.....]]]..<<<<<<.......}}}}}}}...>>>>>>..


>44820
     1  CAGCTGGGCCTTCTGGTCGTGTTCTTGGCCACCCAAGAGGTCCTTCGCAAGAGGTGGACAGCCAAGATCAGCATGCCAGCTATACTGATTGCTCTGCTAGTCCTGGTGTTTGGGGGCATT  120
-44.30  ..((..((((....))))..)).[[[[.{{{{{]]]]..<<<<<<.......}}}}}...((((.(((.((((.(((((.....)))...))..)))).))).))))....>>>>>>...


>44821
     1  CACTCTCCCACCTTGCCACGCGGATTATCAACCTTACTTCTCGTCCCGCCCGCCGGCGCCGGCGGAGGGACTTTCCGCTCGCGTCGGCAACGCGGCCGACGACATACCCACCCCCTGTAC  120
-43.30  ...................[[[[.................{{{{{]]]]..((((((((.(((((((.....))))))).)))))))).....<<..}}}}}.....>>...........


>44822
     1  CCCCCCGACCAACCACTACGGTGCTTCCCCAACACACAATTCGGGAGAGCGCATTTGCCAATGCGGCTCCCATGCACCCAAGGCCCAGGAGACGCTGGGCCGCCAGACTCAACGACAATA  120
-41.30  ...[[[[[...........{{{{{................]]]]].(((((((((....))))).))))....}}}}}...[[[[[[[....{{]]]]]]]...........}}......


>44823
     1  TATCCGCCTCCTGTCCTCCTCGGCTCCCTCAACAATCATCTCGTGCCCTCGCTCGTTCTCGAGCGTGGCACTCGCCGAACCGGGCACGACACAACGTGCCCCAACCCAATCCCACTACGC  120
-39.20  ...........[[[.....{{{{{.......]]]........(((((..((((((....)))))).)))))..}}}}}...(((((((......)))))))...................


>44824
     1  TCTCCCTCCTATCAACTTCCTGTCCTTTCTTCCACCCCCCATCCTGCGCGCGCGGCCCACCGCGCAGCAGGCCGACAGAATGCCCCGGAACGGCCCGGGGCGAACCCCGTGCACTCGTCG  120
-49.10  ...................(((((..................(((((..((((((....)))))).)))))..)))))..[[[[[[[[.{{{{.]]]]]]]]....}}}}..........


>44825
     1  TCCACCAAACTTCCCCACCGGCTCACCAGCCATTCCATCAACGGGGTCACCCGCGGGCGCGCGGGCACCCCCAGAGCCACCCGTCGCGACACGACGCGACGCTACAGATCACCCCGCAGA  120
-43.80  ...................[[[[[.................{{{{{{..((((((....))))))........]]]]]...(((((((......))))))).........}}}}}}....


>44826
     1  CCTCCCCCCAGCACACAGTGGCCGTATCTTTCCACTCCCAAAGCGGGCCTCGGCTGCCCAGCCGACCCCGCACCGGCCTCCCCCGGACCTTTCAGTCCGGGCAAACACCCACCCAAGCGA  120
-41.90  ......[[[..........{{{{{...((((........)))).]]]..((((((....))))))...<<<..}}}}}...(((((((......)))))))...............>>>.


>44827
     1  TCTCGTTCATTCGTTCATCGCGCGCCAATACGTTCTTCCCCCGCCAAGGCCGCGTCGCTACGCGGATTGGCTACGCGCCTCCGCCACCACCAGCGGTGGCGTTCACATCCCTCCTTACAG  120
-39.90  ...........[[[.....{{{{{.....]]]..........(((((..((((((....)))))).)))))..}}}}}...[[[[[[[...{{.]]]]]]].........}}........


>44828
     1  CGCCAACATCTTCCAATACCCGCGCGACCGACCATACCCTACGCCTCTCGGCGGCTCGAGCCGCCCGAGGCATCGCGGCCATGCAGTCTGCCCCGACTGCACCAGACCAGATTGCCCAGA  120
-44.30  ...................[[[[[....{{............(((((..((((((....)))))).)))))..]]]]]....<<<<<<<<...}}.(((...)))..>>>>>>>>.....


>44829
     1  CATACATCCCACCTCAACAGACGCAATCTATTTCCTTCAGCCACCACTTCCGGCCTGGGGGCCGGCGTGGTCAGCGTCCCCCCCGCCGACTCTCCGGCGGGTACCGATATATTCCAGACT  120
-42.70  ...................[[[[[..............{{..(((((..((((((....)))))).)))))..]]]]]...<<<<<<<.}}...>>>>>>>...................


>44830
     1  TCATCCACCACGTTACCTTCTCGCAACAAAACTTTCTTACAAGCCACACTGGCTCGGGAGAGCCACGTGGCACGCGAGCCGAGCGCGCCTACGAGCGCGCTACCCATCCTACCGAAGCTA  120
-43.00  .......[[[[[[......{{{{{.......(((((((...(((((...))))).)))))))..]]]]]]...}}}}}...[[[[[[[...{{.]]]]]]]...........}}......


>44831
     1  GCAGGCCCCCGGGGGCTTCCAACCAAGGCCGTGGCGTTGGTTGCAACCCCCCGGGGACCCGCCTATCCCCAGCGAGCCACCCACGGGTTCCGAGGAAATCGCCCCAAGACCTACACGCTC  120
-53.50  ((.((.(((((((((.((.(((((((.((....)).))))))).)).))))))))).)).)).....[[[.{{{{.........]]].....<<<...}}}}.......>>>........


>44832
     1  CCGGGGGAGGGACGGCGCACACGGGCCGGCCAGCCCGCCCGTGGGCACCGTCCCTCGCCAGGAAAGGACGCAGTCAAGAAGAGTTGCAAACGCGAGGAGCGCGCACACACATATCACTGG  120
-59.70  ((.((.(((((((((.((.(((((((.((....)).))))))).)).))))))))).)).)).......((((((.....)).))))...[[[[..{{.]]]]..<<......}}..>>.


>44833
     1  CATGGCCCGGCGCGGTCCCCGTGTGCCGACTGTTCAGCACACGAGGCCCGCGCCGGACCTTGTTCCCTTTGGCCACAAACAATACGGACCTGGGCGAGCCACCCGACTTACGACCGGCCG  120
-58.60  ...[[.(((((((((.((.(((((((.((....)).))))))).)).)))))))))...{{{{{.]]...<<<<...}}}}}..(((...(((.....))).)))..........>>>>.


>44834
     1  GTTTATGGCACCGTGCCGAGCTTGGCGGCGTCAGCGGCCAAGCGCGTCACGGTGCCCTATACCGAGACAAGCATACCCCTTACGACATTTCCCTTCTCGGGTTGTATACAATCGCATGCA  120
-52.20  [[[[..(((((((((.((.(((((((.((....)).))))))).)).)))))))))......{{{{{.]]]]........<<<<<<........}}}}}.>>>>>>..............


>44835
     1  CGACACTCTCGAGAGTACCGGGACCGAAGGGATCTGCGGTCCCAGTCCTCTCGAGATTGCCGAAGTTCACCGGCCAAAGAAAAAGCAACCAGTCGCCCACTATGCGGAGGACAAAGCCGA  120
-52.10  [[....(((((((((.((.(((((((.((....)).))))))).)).))))))))){{{{]]........<<<<..........}}}}...(((..((.......))..)))...>>>>.


>44836
     1  CGGAGCTCCGATGGCGGATCGACCCGCACTTGGGTTCGGGTCGCTCGGCCATCGGACCTGCGTACCTCACGCCGGGATACTATCGTCACAACGTCATCCGTCGACACCCAAAAGACGGCC  120
-55.90  [[....(((((((((.((.(((((((.((....)).))))))).)).))))))))){{{{]]......<<<.}}}}.......>>>......[[[..{{{{{]]]........}}}}}..


>44837
     1  GAATCAGGGAGTTTGCTTTCTGTTTCACGTCTCCGGGAAACAGCAACCAAACTCCCAGACTCCACGTACTACATACCCTTCATACGGCTACTCGCACGGAGCCCGCAACACTTCGATGTC  120
-35.60  ((.((.(((((((((.((.(((((((.((....)).))))))).)).))))))))).)).))......................[[[.........{{{{{.]]].....}}}}}.....


>44838
     1  CCACTCGGCTCGCGGGCGTCGACAGCGGACCCATCGGCTGTCGCCGGCCGCGAGCCCAGCGGAAGCAGCAGTCGACACAACACATCCAAAGCCGCCTTGGCAGGACCCCATCCAGCGACC  120
-57.30  ((.((.(((((((((.((.(((((((.((....)).))))))).)).))))))))).)).))........((((..........(((...(((.....))).)))..........)))).


>44839
     1  GACCAGGGGTCCTCGACCACGTGGCAAGCAGGAGCCTGCCACGCGGGCGAGGACCCGTGCTCTTCCTCGTTCGGTCGTCATCTCCACAACGCTTTTGCAGCCGTGCATCATTATTCCGAC  120
-52.50  ((.((.(((((((((.((.(((((((.((....)).))))))).)).))))))))).)).)).....[[.{{{{.]].......(((...(((.....))).)))..........}}}}.


>44840
     1  GACTGTCGTCGCGCTACCCGTCCCAAGTTCGTCAAGTTGGGACTGGCAGCGCGACGTCACTCCCACACAGGCCTCCATTACCGTCTCCAATTGGACTTCAAAGAGCTATCCAAAAAGGCA  120
-45.00  ...[[.(((((((((.((.(((((((.((....)).))))))).)).)))))))))...{{{.]].....<<<<........((((......))))......}}}..........>>>>.


>44841
     1  CCCGCGCAGTCCGGAATGGACTGGCCTTCCGGACTGGCTGCACCGCATACCTTACGGCTGCAGCAATACCCACAGTGCAAGAGCCCGGCCAGGACGCCGAGGCGCACCGCACTCTGGGCG  120
-58.70  .[[[..{{{{{{{{{{]]].......}}}}}}}}}}(((((((((.........))).))))))....((((.(((((....(((((((......)))).))).....))))).))))..


>44842
     1  CTGGTTGCAAGGCAGGGAGGCATACTCCTGCCTTGCCTCCGTCAGATACATACACTGTACGGAGACATCCAGCCCGTGCATTCCAGAAGTTCCGCCTTCGTGGCCCTTCACGGTCTGGCC  120
-55.20  [[[[..((((((((((.((.....))))))))))))(((((((((.........))).)))))).{{{]]]]...}}}.......[[[[..{{{.]]]]..<<<<.....}}}...>>>>


>44843
     1  TCGCAGGCCTGCGTTGGCGAGACACGCAACGCAGGCGGGCTGGCCAAGGACTTGGGCACAGCCCTATCGTTGCCGGCAAGAACTGGGTCCCCACAGACCTCAGGGACGTGCCGCCAACAC  120
-63.40  [[[[..{{{{{{{{{{]]]]......}}}}}}}}}}(((((((((.........))).))))))....((((.(((((....(((((((......)))).))).....))))).))))..


>44844
     1  GAGAGAGTGGTCCGGGACGCGAACCGCCCGGACCACGGTGGAGGCACCTTGTACGCCGTCCACCGGGAAGGACCGACACACCAGCAGGCCTGCCAGCCTCGCTCAGCTTGTCGATCCTGG  120
-57.60  .......[[[[[[[[[.......{{.]]]]]]]]]((((((((((.........))).)))))))....}}..[[[[[....(((((((......)))).))){{{..]]]]]...}}}.


>44845
     1  AGAAGTCGCCGTGTTCACGGGCTTCGGAACACGGCGGGGATGCGATTGGACTATTCGTCATCCCAGCACCCGCGGGAGAACATGGCGGGAACCACCCCGTCCACCCCACTCCCACGGGCC  120
-62.20  ......[[[[[[[[[[.{{{{.....]]]]]]]]]](((((((((.........))).))))))....}}}}.[[[[[....(((((((......)))).))).{{{.]]]]]..}}}..


>44846
     1  AAAGTTCGGCCTGGGGCTGCCGCCCACCCCAGGCCGGAGGAGGGGACCGTGTCACCCGCTCCTCAGGAGATCGACAGACCAAGCAGAGCAGACCGGCTCATGCATCTCTCTGTGGATCAT  120
-61.50  ..[[.{{{{{{{{{{{]].....<<.}}}}}}}}}}}((((((((.........))).)))))..>>.((((.(((((....(((((((......)))).))).....))))).))))..


>44847
     1  GATCCAATTCCTGGGGCGGGCTCTCCCCCCAGGAATCCGAAGCTGCGGTCCCATCAGTCTTCGGACACCGGCCTGCGCCGCATGGCCGGCTCAAACCGGACCACAAATGCGCATGCCGCG  120
-60.00  ...[[.{{{{{{{{{{.]].......}}}}}}}}}}[[[..{{{{]]]..<<..}}}}....>>....((((.(((((....(((((((......)))).))).....))))).))))..


>44848
     1  GAACCACGGGGCTTCCTCGAGGGCCGGGAAGCCCCGGGCGAACCACCGTCGACCTGGCTTCGCCGGCGCGCTGGTCCTTACCTGGCTCCTGGCATGGAGACCAAACACAGGACGAGCGAC  120
-62.60  ......[[[[[[[[[[[...{{{{{]]]]]]]]]]]..........<<<<<....}}}}}...>>>>>((((.(((((....(((((((......)))).))).....))))).))))..


>44849
     1  TTACACCTCCGTGGCTTGCACTGCGCAGCCACGGAGTGGCCTCCCAATGCTCACGGGAAGGCCAGTATCATCGCGGGACACACGAGCCTCACCACAGGCGTCGCTTACTCCCGAGATGTA  120
-57.00  ......((((((((((.((.....))))))))))))(((((((((.........))).))))))....((((.(((((....(((((((......)))).))).....))))).))))..


>44850
     1  TTGGAGTCGCCCCATCTGGGCACGGACTCCTACCCAGATGGGGAGACTCGCATGCCGAATGGACACATCACGGGCCGAGACGACGGACTATCATACCGGAGGCCATCTCGGGTATCGAAT  120
-54.50  ..[[[[[[.{{{{{{{{{{{....]]]]]]..}}}}}}}}}}}...[[[.....(((.(((....)))..))).{{]]].....}}....(((((((.(((.....))).))))).))..


>44851
     1  TGGTGGCGCCATACAATGGGCTCGAGAGTCTACCCATTGTATGCCGCCAGCCCGGCCACGAGGAATCGGAGGCGGCGAGAGACCGCAAAAAGCCAGGTGTGCTGCCCACCCCTGGACTAT  120
-52.00  .(((((((.(((((((((((............))))))))))).))))).)).[[...(((....)))..{{{{{{{.....]]........<<<<<..}}}}}}}....>>>>>.....


>44852
     1  TTGCGACGGCGGGGGGAAGGACTGCTTTGCTACCTTCCCCCCGACGTCGACATTCGTGGCATACCTGCAAACGCCCCATTCCAGGGAACAGAGTTGGCGCCGCCCGGGCACCAACGTCAA  120
-56.70  ...(((((.(((((((((((...((...))..))))))))))).))))).....(((.(((....)))..))).(((......)))....(((((((.(((.....))).))))).))..


>44853
     1  CGTCAACGACTCCCTGCCCTCACGCGCTGCCCAGGGCAGGGAGACGTTGTACAAGCTTGCGATCCCGCCCAGCATGGAAGCGCCCAACTGCCGCCGACCGCTCCGCGCGTTCGGCTGGGA  120
-58.80  .........[[[[[[[[[[[...{{{{{....]]]]]]]]]]]..<<<<..((.(((.(((....)))..))).))..}}}}}.>>>>..(((((((.(((.....))).))))).))..


>44854
     1  TGGGGATCGCGGCCCCCGGATTCGCCCCGCCCTCCGGGGGCCGGGATCCACCTACCTATCTGCGGAGAAGAGGGCCCAGTCTCGGGACTATGCCAACAGCCACCGAGGCGGTTGGACAGA  120
-62.90  .(((((((.(((((((((((...((...))..))))))))))).))))).))......[[[.{{{]]]....(((..((((....))))..)))..<<<<<.}}}....>>>>>......


>44855
     1  CTGCCCGACCGCCCGCCCGCCACGCACTGCCAGCGGGCGGGCGCTCGGGACATACCGACCGGGCACGGAACGGACACAGAGTCGTGGAGACCCGTTTGGCTCTTACAGCAAAACGTGGAT  120
-59.30  .[[[[[[.(((..((((((((.(((.......)))))))))))..))).......{{{{]]]]]]..<<<<<<.......}}}}.......>>>>>>.[[[.{{{{]]].....}}}}..


>44856
     1  CTCATCGTCGACGGTGCCAGCACTCCCCGAACCTGGCACCGTCTACGATCGACCTCGCCGCCCGTGCGTACGAAGGGCTCCCTCCCACTCCGCGGGGTACATGCGCTGTCCCCCGACGCC  120
-51.30  ...(((((.(((((((((((............))))))))))).)))))[[.{{{{{{]]...<<<<<<.....(((......))).....}}}}}}...>>>>>>.(((....)))...


>44857
     1  CGCTTGCCGGGCACACACCTGGAGGGACCCGAAGGTGTGTGCCAGGCAACGCCAGCCTGTCATACGACTCGGCGGAGTACAGTCTCACTACGCTCGTCGGCCCCGTGCCCACGAGACGCT  120
-56.30  .(((((((.(((((((((((...((...))..))))))))))).))))).))....[[[[[....{{{{.]]]]].....}}}}......(((((((.(((.....))).))))).))..


>44858
     1  TGCTGGCCCCCGCCAGCCGACCCATCATATCATCGGCTGGCGGCGGCCACGCTGGCCAGGGCAAACCCAAGGCGGCGATCTCCCGCACCACGAAGAGCGATCCACTATCCCTCTTGCGCG  120
-58.10  ...(((((.(((((((((((............))))))))))).)))))[[[[[....(((....)))..{{]]]]]......<<<.}}...(((((.(((.....))).)))))..>>>


>44859
     1  CGCCCGGGAGCAGAACGGCCCGAGCAAGGCAAGGCCGTTCTGCCCCCGGCGCTACGAACCAGGACTGGGCTCGCAGGATTGTGCCTCTACAGGCCGGTGGTCGTTCACCTCCGGCACTTA  120
-58.50  .(((((((.(((((((((((...((...))..))))))))))).))))).))..(((.(((....)))..)))..[[..{{{{]]..}}}}.(((((.(((.....))).))))).....


>44860
     1  GGTCTCCGTCCGACCGACGAGTCCACCCTACATGGCTCGCCGGAGAGGGCCGCTGGCAGCCCAAAATTACGAACACAGAGACAGCGGCACACACCGTCACCGGCCAAGCCCCCGCCGGGT  120
-45.10  [[.{{{{{.]]...<<.((((.(((.......))))))).}}}}}...(((((((..........................)))))))......>>....[[[....{{{{]]]..}}}}


>44861
     1  TGCGGCCAAGCACCCCTTGCCCCAGCTCAGCACGGGGACGTGCTCGACCTGTACCGAACTCGAAACGACTGCGCAAACTCAGGTACAGTCTGCGTCCGCGCACGGGCCCCCTCGACGAGC  120
-41.30  ......[[[[..{{{]]]].........<<<<<<}}}.>>>>>>....[[[[[[[....(((...))).{{{{{.......]]]]]]]....<<<<.}}}}}.((....))..>>>>...


>44862
     1  CCACGGACTGGGATGCAGCCGAGGGCCCATCAACCACAGGCCGGCCCGGGGGTGGTACAGCCTCTCTTTTCCCGAACATCCCCACCCCACAAGCGAGGGCGGCCACGTGGACCGTCGGGC  120
-49.20  ...[[[.((.((......)).)).{{{{.....((((.(((((.(((((((((((..........................))))))).....)).)).)))))..)))).]]]..}}}}


>44863
     1  CGCGGTCAACACAACGTTACCACGCTGCCCCGAGACCCGCGAGAGGTCAACGCCAACTCAAGTCTCCGAAACGTACATCCATGGCGTTCCGACGATCCCCTCGCCTGGTCAGAGTCGCAG  120
-35.90  [[[[[......((.(((....))).))....{{{{{]]]]].......<<<<<<<......}}}}}...............>>>>>>>.((((.....((......)).....))))...


>44864
     1  TGCGTGTGTCCGCTCGACCACTCAGAGCACGATCCGATGGAGTCCGGGGAGCGGTTACTTATTTCCACCCTCCACACCCCCACCGCTCGACTTCCACGAACTCCCCTCGGCCACCCGCTC  120
-35.60  .[[[...{{{]]]...........<<<<..}}}((((.(((((.(((((((((((..........................))))))).....)).)).)))))..))))......>>>>


>44865
     1  ACGCCATGGGACAGACCCTGGGGTTTGCACAACCCGGATGTCCTGCCGGGGAAGCGGCCCCTTACAAACAACACCCTCCAAGCTTCCCGGGAACGTGCTGGACAGCCCGGAAATCCGCAA  120
-44.10  ..[[[..((((((..((...(((((.....))))))).))))))....{{{{{{{]]]..................<<<..}}}}}}}.>>>.....[[[[...{{]]]]......}}..


>44866
     1  GCCTGGCGGCAGCACGCCCCAAGCTACGAACACGCGGCGATGGAGTGCGTGGCCCTCACAGTTACCGGCACAAATTTATTCGGGCCACTCCGGGCGACCCCATCTACCGCTCAGCCCGTA  120
-45.40  ....[[[[..{{{.]]]]....}}}.[[..{{{{{{.]]..<<..}}}}}}..>>...........[[[...........{{{]]]....<<<<<...........}}}....>>>>>..


>44867
     1  CCATGGTGCACGACCTGCCCACGGGCTCGACAGGGCCAGGAGCCCGGAGCGCGAGAAAAGAACATCCAGCCAAGCCACTCCCTCGCGCGGAGATCTCGAGCTCCCCGGCCGAGGGAGAGC  120
-52.10  ....(((.....))).[[[[.{{{{{{{....]]]]...}}}}}}}....[[[[[.............((...))..{{{{]]]]]..}}}}....[[..{{{{{]].....}}}}}...


>44868
     1  GTGGCAACTGGGACACAGTGCGACCCGCCCCACGGGCCGTGGGACGCTGGCAGTGGAAGACTCCGACCGGCCCCCAGAAGACACTGCCGACTCAGACGCCCCACACGCCCAAAGCTGCGG  120
-46.60  [[[....{{{{{.]]]...(((.(((((((...))))...))).))).<<<<<<<.......((....))..}}}}}....>>>>>>>............((.((.((.....)))).))


>44869
     1  GTCGCATCGGTCCTTCCGTGCTACGCCGAAGCACTCGGCGGGTTCAGCCTCCCCTTCACAGCCCTCCAAAATCTTCATCACAGGGGAGATTTCGCATGCACCCGAACGAGCATCGACGGC  120
-38.50  [[.(((.(((.....))))))...{{{{..]].((((.(((((.(((((((((((..........................))))))).....)).)).)))))..))))......}}}}


>44870
     1  TCCGCGGCGAGATCGAAAGCCAATTCCCAAGGCATCAACTCCAACACCGCGCTCGCCAGACCGAAGGCCCTCCTCCGCACCGGCTCCCCGAAGGAGCCACCCAGGAGAGGGCGACACAAG  120
-44.90  .....[[[[[[...((..(((.........))).)).............{{]]]]]]....}}...((((((.(((.....((((((.....)))))).....)))))))))........


>44871
     1  TACATGCCAACCACCGAAGGCAAAAACCCAGCCCACAATACACAGAAGGGAGTTGGCTACCTGCACCATGCTTCCACCCATCAAACTGGCCGAGTTTGCCCTCTGGAGCATGTCCTACTA  120
-34.90  .....[[[[[[.......(((.........)))..............{{{.]]]]]].........<<<<<<<<..}}}..((((((.....))))))......>>>>>>>>........


>44872
     1  GCCAACGGACTCAGGACCCGGCCTCCTACCCCGATCAATACAACCACCCCAAGTCCGACCCTGCCACGTTCGTGGTCACTCCCGCAGCGGGACTGCGGCTCCAACCCGAACGCAACACCC  120
-35.90  .[[..{{{{{{..]]...(((.........))).........<<<<<....}}}}}}..............>>>>>.....[[[[[[.{{{.]]]]]]......}}}.............


>44873
     1  TTTACCCTCCCTCGGAAAGCACCCCTACCTTGCGACAACCCCATTACCCTCGGGAGGAGCATACAACCGCGCAGCCGCCATGCCGGTCGGCTACCGGCCCAAGGGCGCGCGGGGCGACCC  120
-42.80  .....[[[[[[..((...(((.........))).....)).......{{{.]]]]]].........<<<<<<.((((....(((....)))...))))...}}}..>>>>>>........


>44874
     1  CATGTGCGCAAAATGCCAGGCCCTACAGAAGCCCTACCCTTACTCCACAGATTGCGCCTACCAAGACGGGCGTGGACATCCGCCGGCTTGGTGCCGGCCAGCTTCCCGCCCGCCCTCCTG  120
-43.80  [[[..{{{{{{.]]]...(((.........)))..............<<<.}}}}}}.........((((((.(((.....((((((.....)))))).....))))))))).....>>>


>44875
     1  ACGCCGGCCGGACGCACCCGCAAGACAGAGGCGAATCACACCACCACGCACCCGGCCTTCAGCTTCCGTCGGCAGTCACAGGGCCCCTGGTCGGGGCCAAACCACTCCGACGCCCACAGA  120
-46.20  .[[[[.{{{{{..((....))........]]]]..............<<..}}}}}.....>>...((((((.(((.....((((((.....)))))).....)))))))))........


>44876
     1  GCAGACGCGACCACGCCAGCGCCCAAAGCCCGCCTCAAACCATCTCACGGAGTCGCGCAACCTTCAGGGATACAGCACCAGGGGCCCCTCCCGGGCCCACACCGCTTATCCCGCCCTCTA  120
-39.60  .....[[[[[[...((..((.......))..))...............{{.]]]]]]...}}....((((((.(((.....((((((.....)))))).....)))))))))........


>44877
     1  TGGCCGAGACCCCCGAAGAGCCTACCCCCAGCTGCAACCCTCAAACCCGCCGGTCTCAACAGCAAAGGCCTCCGCCCCACAGCCGAGGCCGACTCGGCGAATTGGCGAGGCCCGAAGAAC  120
-45.50  [[[..{{{{{{.]]]...(((.........)))...............<<.}}}}}}....>>...((((((.(((.....((((((.....)))))).....)))))))))........


>44878
     1  GCAACGGCCACAAGAAATCCTCCCCATCCCAGGTCACCCAATCAAAGTCGAGTGGCCAACCTTTCCCGGTCGTGTCCACCACCGCCCGAAAGGGGCGGGCCGAGACCGACCGACCTATCC  120
-42.40  .....[[[[[[..((.....)).((......))..........{{{{....]]]]]]...}}}}..((((((.(((.....((((((.....)))))).....)))))))))........


>44879
     1  GCCTACCGCCACCGTTCCGCGAACATCACACGCTCCTCAACTTCCCCACCTTGGCGGACAAAGACACCAGCGTCCGACCCTTCGGCCACCGGGGCCGACCATACGGCGCTGGCAGTATCC  120
-40.70  [[...{{{{{{..((((...)))).......]].......<<<........}}}}}}...>>>...((((((.(((.....((((((.....)))))).....)))))))))........


>44880
     1  GATCCAGACGGAGCAACGGCCCTGCAAGTGCTCCATCTGGCAGGGGCCTCTGCCGTCTCCGGCAGACCCCCGGACCCATCTCGGTGGCGGCCACAAATGGGAAACAGCTACAGACCCACG  120
-55.10  ...(((((.((((((...((...))...)))))).)))))..((((..(((((((....))))))))))).[[.{{{{{]]..<<<<<........}}}}}.....>>>>>.........


>44881
     1  TGCCGAGACCCGCGCGCTGGACGCCTCGGCGCGGCTCTCGAACTGGTCCTCGCAGAGCCCTGCGAGCCCAGACAACGCGATTCTTCCACCGGAACCCGCGTCCCATACTATTTCGCCCAA  120
-49.60  ...[[[[[.{{{((((((((.....))))))))..]]]]]..((((..(((((((....))))))).))))...<<<<<..........}}}....>>>>>...................


>44882
     1  GAAGCAGCATGCCCGCATGGAATCCTACCGGGCAGGCTGCATGTACGACAGGTCCGCGCGGACCTGGGTACGATGCTCGCCTGCACCCAGGGTGGTCGAGCCCAAACAACTGTCCCCCGA  120
-51.40  ...(((((.((((((...((...))...)))))).))))).(((((..(((((((....))))))).)))))..[[[[[.(((....)))..{{{.]]]]]....((....))...}}}.


>44883
     1  TCCGCGGTCGGTCCCGAGCGTACCGAGGGGGACCCACCGCCAGGCACGACACTGCAGGCGCAGTGTATGCCGCTCCCCCGTACCGGATATTCCGAAGGGGGCACAAGATCGCCCACTCAC  120
-54.80  .(((((((.((((((...((...))...)))))).)))))..))....[[[[[[[.{{{]]]]]]]........(((((....((((...))))..)))))....<<...}}}..>>...


>44884
     1  ATCGTCCGGCATCGGGCTCCCTTGGTCGCCGATGGCGGACCACGTGTTACCGGACCATTGTCCGGTTCACGATACACCCCCCCCCGGTCACCGGAAGGGTGCCCACTTCCTCTCGACTGC  120
-52.10  ...(((((.((((((...((...))...)))))).)))))..((((..(((((((....))))))).))))...(((((....((((...))))..)))))...................


>44885
     1  CAAGGTGGCTTTCCCCATCGACTCGCACGGGAAAACCACCGAGTGGCAGCGTGGATGGGTCCACGCACCACCCCGCCGCGGTGCCTGCCCCAGGGAGCGGCCCCCATCATACATATTTAC  120
-50.00  ...[[[[[.{{{{{]]]]]..<<<<....}}}}}.....>>>>.....[[[[[[.{{{{.]]]]]].....}}}}..[[[[.{{]]]]....<<<.}}....>>>...............


>44886
     1  GACAACCACGTGGAGCCTGGGTCCCTTCCTCCACCTGGTTTATGCCAGCCGCCCACAACTGGGCGGAGGCAACCGCCGGCGAGAGGCCGTGCCTATCCGGCAAAAACAAGACCCCCCCCG  120
-51.80  .........[[[[[[...{{{{{.....]]]]]]..(((...((((..(((((((....))))))).)))))))(((((....((((...))))..)))))........}}}}}......


>44887
     1  GTTGGGGCCCCGGCTTTGCCCCAGGAACAGCCGGTGCCCCCCGATACCCGGCCGGGTGCCCGGCCGATATCCACCGCAACTTGGTCGACCCGACGTTTGCGACAAAGCAACAATTATCAC  120
-55.10  ...(((((.((((((...((...))...)))))).)))))........[[[[[[[.{{{]]]]]]]........(((((....((((...))))..))))).....}}}...........


>44888
     1  ACTGCCCGCCCTTTCGGACCTCGGGAGAGAAAGGCCGGGCTCCCATCCCAGGACACGCGTGTCCTGTATGGACATGGTTCACAGCTTTGCAAGCCCAACCACTCGAATCCCATTATCCGC  120
-40.90  ....[[[[.{{{{{{......]]]]...}}}}}}..[[[[[.((((..(((((((....))))))).))))..{{{{......((...)).]]]]].......<<....}}}}....>>.


>44889
     1  CGACTCCGTCGGAGACGCTGGATACTCGCAGCAGCTCACGAGGCGGCCGTCCGTGGGCCGCCTGGGGAGAAGCAGACTCTTCAGACAGCATGCAGGCCCCATCTCCGACGGACTTGTCAA  120
-54.60  .((((((((((((((.((((........))))........((((((((.......))))))))((((....(((..((........))..)))...)))).)))))))))))...)))..


>44890
     1  AGCGGGTGCCTGCCCCGTCCATCTACCCGGACACCGTACCGGGCCTTCGCTCCCGGAAGGCCCCTCCAGACCGCAACGGAATGTATCGACGCGCAAGGAGCGGGCAGGCACCAAGCGCGT  120
-62.10  .[[.{{{{{{{{{{{.((((........))))...]]...((((((((.......))))))))...((..(((...)))..)).....<<<<<<.......}}}}}}}}}}}..>>>>>>


>44891
     1  AGCGCAAGGCGCACCCGGCATGCCCCTTTGCCTACGATACTCGACATCGCCTCGAGATGTCGAACGAAAAGGGCAGCGAGCGTTCCCGGCGCCAAGTCGTTGGTGCGCCTTGGGACGCGC  120
-59.00  ..[[..{{{{{{{{{]]...(((((.(((.....((((((((((.......))))).))))).....))))))))....<<<<<<<((((.....))))..}}}}}}}}}.>>>>>>>..


>44892
     1  TCGCGGACGGAGGACAATCCCTGCACACGGATCCCAAGTTTGCGCGTTGCAGGAAAACGCGCACCTCTACCTTCTTTCCCCCTATCGATCGAACTCGAGGCGTCCTCCGTCCTTTGCGTT  120
-47.10  ....[[[[[[[[[[[....((((((.(((...............)))))))))..{{{{{{..((((....(((..((........))..)))...)))).]]]]]]]]]]]..}}}}}}


>44893
     1  CGCCGCCCGGAATCTATCGCGATCCGGAGCGACACCCACTCGCACCTCCGCCGTCGAGGTGCGCTGGCTTCACGAACGATCTCATCCGCCCGTCCCCCAGGAGATTCCGGGCCCAGGCAC  120
-49.80  ....[[[[[[[[[[[.((((........))))...{{...((((((((.......))))))))((((....(((..((........))..)))...)))).]]]]]]]]]]]...}}...


>44894
     1  ATGGTGTGTCGACTTCTGCCCAGGACCAGGCACACTTCCAGCCGCGGCGCAGCCGGCCGCGGCGGCCCCTACGTACACACGGTACAGTTCACGCATGGCCCAAGTCGACACAGTCCCAGT  120
-48.70  ....[[[[[[[[[[.{{{....((.(((.((......((.((((((((.......)))))))))).......((((.....)))).......)).)))))..]]]]]]]]]]....}}}.


>44895
     1  CAGCGCGGAGGCCGTCGTGGCGAAAAAACCACACACCTTTGTCGCAGGAGGTCCACCTGCGACGTATTATCGGGGACCATTGTCAAGGGGCCCAACATACTACGGCCTCCGCTTGGCTCA  120
-55.70  [[[.{{{{{{{{{{{.((((........))))........[[[[[[[[.{{{{{.]]]]]]]]..........}}}}}.]]].....<<<<<.........}}}}}}}}}}}..>>>>>.


>44896
     1  CCCTCACGCTCGATGCGCGCCCCGGCTCATCGCAAAGCGTCCCGCACTGCCTCCGGGCTCGATCTCCTCCAAGTCGCCCCACTGCTCCATGGTCCCTACAGTCGGAGATCTCGCCAACGG  120
-37.40  .....((((((((((.((......)).)))))...)))))[[[[.{{{{....]]]]...<<<<<<<.(((....((......))....)))......}}}}.>>>>>>>..........


>44897
     1  ACAGACAGCCATTTCGACAAACACGTGGAAATCCCGGCTGGCCCCAACTGTGTCCTCGCAGAGCGGGCCCCAAAATCCCGAAGCAACAATCGCCAACGCCGCCCCCGCTCCACGACCGGA  120
-37.60  [[[[.((((((((((.((......)).)))))...)))))...{{..]]]]....(((..(((((((...........(((........)))...........)))))))..)))..}}.


>44898
     1  ACCCCAAGCACCCGCAGATCTTCCTCCGCGGGAATTGCTTTCCCCCACCTCGCCCACTACGCGACCCAAGTCAACACCGGCTCGACCACGCCATTCCCTCCCAGGGTCGCAGAGTACGGG  120
-37.80  .....((((((((((.((......)).)))))...)))))........[[[.{{{.....(((((((...........(((........)))...........))))))).]]]...}}}


>44899
     1  ACCAGACGGCGACGCAGCAAAACGGCCGCGTCCCCGCCGTACGAGATCACATCCTACGACGCGCCACACGCACTTGTCCAGCCTCGCCTCTGCCCCATTACAAGTGGCGCTACGTCAAGG  120
-39.40  .....((((((((((.((......)).)))))...)))))................[[..{{{{{{{.]]..<<<<..(((........)))...........}}}}}}}.....>>>>.


>44900
     1  ATGCTTCGCCCAGCACCAAGCCGCTGCTGCTGTACGGCGACTCTTCTTCGTACCTTCCTACCCAGAGCCACCCTCCAGGCTCTATCCTCAGCACGCCAAATCCCTCTGGGGTGGAAAAGG  120
-38.10  .[[[[.{{{{{]]]].......(((((((..((((((.((....)).))))))..........((((((........)))))).....))))).))......<<<...}}}}}....>>>


>44901
     1  GACGACGGGGGGCACAGATACGCTTCCGTGCCCAACCCCGCCCAAAGCCCACCTCGCGAAGGGGGGGAGGCCAACCCGCGCAGACACCAGCGAAGAGAATCAGCCCCCCCGACGCACGAG  120
-49.50  ..[[.((((((((((.((......)).)))))...)))))............{{{.]]..<<<<<<<.((.....)).(((........)))..}}}......>>>>>>>..........


>44902
     1  CACAACGCCGCGGGCACCAAGCGAGGCGCCCGTCACGGCGAACCCTTTTCCGACCTCCAAAGCCCCGACTTACCCTCGCCGGCCCCCAACGGGAATTTACACACGGGGCTGGGGACTGGT  120
-49.70  .....[[[[[.((((.((......)).)))){{{.]]]]]...........}}}.....[[[.{{{{.]]].......<<<<<<<<...}}}}...........>>>>>>>>........


>44903
     1  ACCATCCGCAGGGATTTGCTCTCTCACATCCCACCTGCGGCCAAACCAACAGCGTCGAAAGCACATCAAGCAAGAACGAAAATCCCATCTTTATTTATACCAGGATGTGCCATCGTTACG  120
-29.50  .....((((((((((.((......)).)))))...)))))...........[[.......{{{{{{{..]]...<<<<<........................}}}}}}}..>>>>>...


>44904
     1  CATCTCGGGTGGTCCAGAATTGGGTCAGGACCAGAACCCGTATCATTATACGCTCGCGAGGTCTCCAGTCAGTACACTACCGTCGTCAGGGTTTTCACGAGTGTGGAGACGCCGCCGGAG  120
-40.80  ..[[[....{{{{{{]]]...<<<<..}}}}}}..>>>>.............((.(((..(((((((...........(((........)))...........)))))))..))).))..


>44905
     1  ACAACTCGAACGACTACCCCCTCTGGCAGTCGGTCTTCGAACCCAGCACAACGGCGGAGCGCCTCCTATGTACCTTCCGGGCCCGATCACCCCCATCCCTCCCAGGAGGCCATCCATGCC  120
-34.30  ..........[[[[[.......{{{{.]]]]]..........}}}}......((((((..(((((((...........(((........)))...........)))))))..)))..)))


>44906
     1  CCGGCGAAGCAGCCGAGGGATTGCTCGCTCAAGCTGCGGCCCTGGCGAAATGGCGCCGGCCGCACTGCCACTTATGGCAGAGGCCGCGGCTGTCTTCGCCGGGAGTCCACCTCGATCAAC  120
-63.50  (((((((((((((((.((....(((......))).((((((..((((......)))))))))).((((((....))))))...)).)))))).)))))))))..................


>44907
     1  CGGTGGACCTACGTTGGGGGAGGGGGAACTGCCCATTCCCCATACCAGTACAGTGGTGGGGAATCCGACAGTTGTGTCGGGGACCGAACGTATGGTCCACCGGCCACCAAGGCGATGCCT  120
-61.50  (((((((((((((((.((....(((......))).((((((..((((......)))))))))).((((((....))))))...)).)))))).))))))))).......((((...))))


>44908
     1  TGGCCGGAGGGACCCGTCAAGCCTCTCATCCGAGAGCGCCGGACTCGGGGCTGCGAGCGGCGCTTCGCCCCGCAGGGCGACAAGAAGGGTCCTCTCCGGCCATGCCCTCAGCAACGATTC  120
-62.20  (((((((((((((((.((.....((((....))))((((((..((((......)))))))))).((((((....))))))...)).)))))).)))))))))(((.....))).......


>44909
     1  TATGCATGCGAGCCCTTTACCTGGGACGACACCCCTGCCCAATTCGAGGGGGATCGATGGGCAGCCCACCGTGTGGTGGGACCAACGGGCTCTGCATGCATACTGGACTGCAGAGAAGTG  120
-58.60  (((((((((((((((.......(((......)))(((((((..((((......)))))))))))((((((....))))))......)))))).)))))))))[[[.{{{.]]]...}}}.


>44910
     1  CGCCAGTGTCCCGGGCAGCCGCGTCAGGTCCGACGGAGCCGGCATTCCCCCTCGAATCGGCTCCCAATGCCTCCGCATTGTCACTTCCCGGGCACACTGGCGGAGGGAAACTCAGAGTGC  120
-55.60  (((((((((((((((..(((......))).....(((((((..((((......)))))))))))((((((....))))))......)))))).)))))))))(((.....))).......


>44911
     1  CGCACCCTGGGACGCTTCATCTCCGCGTTATCGGGTGGGGCCCGCTCGTACCAGAGCGCCCCACATGGCGAGCTCGCCATCAAGATGCGTCCGCAGGGTGCGTGCCCCTTGCAGAACGGA  120
-62.00  (((((((((((((((.((....(((......)))(((((((..((((......)))))))))))((((((....))))))...)).)))))).)))))))))[[[.{{..]]]....}}.


>44912
     1  CAGACGGGGGTCTTGTCCGACAGCCGCACCGGGCAAAACCTCGTCGGCCGACACCGAAGGTTTTGCGGAGAGCCCTCCGCCGAGGTCAAGACTCCCCGTCTGGCCTACGCGGCTCCGTCC  120
-60.10  (((((((((((((((.((....(((......)))..(((((..((((......)))))))))..((((((....))))))...)).)))))).)))))))))[[[.{{{.]]]..}}}..


>44913
     1  TCGGCTCCACAACTCAGTATCAGGACGATCATCCGCCGCCCCGGCGCTTCTATGCGCGGGCGGCCTGCCCAGACGGGCAGCGCACAGAGTTGTTGGAGCCGAGGACCCGCTCCCCGTGCC  120
-62.10  (((((((((((((((.((....(((......)))(((((((..((((......)))))))))))((((((....))))))...)).)))))).)))))))))[[[..{{{]]]..}}}..


>44914
     1  ACAAACCGAGGCCGCAAGCACGGCGTCACCGAGTCACTCTCGTCACGCCGTGCTCCAACTTACGCGGACGACCTCGGAAGCGGCCGAGATCAGCCATCATCGGCTACTCGGCGCTTGGGT  120
-58.60  .....[[[[[.((((.((((((((((...((((.....))))..)))))))))).........))))...{{]]]]].((((.(((((...((((......)))).)))))))))...}}


>44915
     1  TCGGAGCCCGGGAGCTCGCTGGCGGCCCGGCGCCTCAAGCGCACGCCGCCAGCGCAATTTACTGCTCACAGCCGGGCCGCAACTGTGTGCCGGCACAAGAATGCCAACACATTGCGACGG  120
-60.20  .[[[.{{{{{{.....((((((((((...((((.....))))..)))))))))).......]]].......}}}}}}(((((.(((((...((((......)))).))))))))))....


>44916
     1  GGCTCCCAGCCGGAGCCCGCACCTGGACCGGAGCCCTCCTCCTCCCAGGTGCGGACACCACAACTCCCGATGGCTGGCGGAGATCCACACTCCGAACTGGGTCGGCGTGGACTCCGGAAA  120
-62.40  .[[[[.{{{{{{]]]]((((((((((...((((.....))))..))))))))))................}}}}}}.[[[[[.{{{{{.]]]]].......<<<<.}}}}}..>>>>...


>44917
     1  AACCAAGTGGCGGTGCCGGGCTCTCGAACCGGCGAATGGCCGTACGAGAGCCCGAATATTCTTCACCGGGAGCCACTGCGGTCTTGGGCCATTTCCTGTACGAAACCCCAAACCGCAGCG  120
-59.70  .[[[.{{{{{{]]]..((((((((((...((((.....))))..))))))))))............<<...}}}}}}(((((.(((((...((((......)))).))))))))))..>>


>44918
     1  CCTCCAAGGATCCGACACCCGCGAATTCGACGACTCGATCGTACATTCGCGGGTACGACTTCATCGGTATTATCCTTCTTGGATACGCATACAAGTTATTTCTTGGGCGTACCAAGCTCT  120
-42.00  ...[[.{{{{{.((..((((((((((...((((.....))))..)))))))))).))........]]....}}}}}.(((((.(((((...((((......)))).))))))))))....


>44919
     1  ACCGGCGGCGACCGATGCACAGGTCCACATCCATTTATTGGAAAGGACCTGTGCTCGCTCATCTCGGAACTTCGCCGGACGTTCGAACCCGGGCGCACATACGCCAGTTCGACGTCAGAT  120
-60.20  .[[[.{{{{{{.(((.((((((((((...((((.....))))..))))))))))))).......]]]....}}}}}}(((((.(((((...((((......)))).))))))))))....


>44920
     1  TGCTTGTGCCAGTCCGGAGGCATGTGGACGGTGGGAAGCACCAACACATGCCTCGATGGAAGAGGACCTGGTGGCACGGCCCACCACGCCCGATCCCAACCGATCCCGTGGGGGCCACGA  120
-59.70  ..[[.{{{{{{.((((((((((((((...((((.....))))..))))))))))..))))...]]...<<.}}}}}}(((((.(((((...((((......)))).)))))))))).>>.


>44921
     1  AGTTTTCGCTGCCACACAACAATATGGACGATATATGCTATCAACATATTGTTGCCTTTTACAGTGGGGATCAGCGAGGATACTATCTCGAGTATCAAAGCATACAAGATATATCCCAGT  120
-36.70  .[[[[[[[[[[.....((((((((((...((((.....))))..))))))))))............{{{{{]]]]]]]]]]...((((...((((......)))).))))..}}}}}...


>44922
     1  ACAAATGGGGTGGGCGCCCGGGTGTGCAAGCACCTTTTGTGCCACACACCCGGGAGGCAGGTGGCCCAAGGACCCCACTGGCAGCGATACGTCGTCACGTCACGAAATCGCGCCAGCTCC  120
-59.60  ......[[[....((.((((((((((...((((.....))))..))))))))))..)).{{{{{]]]..<<<..}}}}}(((.(((((...((((......)))).))))))))...>>>


>44923
     1  GAGCCGCTGTTGCCCAGACCCACGCGCATCGGGGGATACCCGCCCGCGTGGGTCATCGATTGCGGGCTACCAACAGCGCAGGTGGCAGACAGTGGCAGAGTCCACCCTGCCCCTGCTTTC  120
-62.10  ....[[[[[[[[....((((((((((...((((.....))))..))))))))))..((....)).{{{{{]]]]]]]]...}}}}}...(((.(((((........))))).))).....


>44924
     1  AGACTTACCGCGTGGGTCAAACGCGGCTGCTACACCCCTCTACCAGGGCCAGAACCTTCCGGGCCCCCGGAACTCTCCGGCCGTCCAACCACCCCGGCCGCCTCTGTCCAGGGCCCGGAT  120
-54.30  .[[[[[.{{{{{{]]]]]..}}}}}}[[[..............{{{{{.]]].....<<<<<<<<<..(((....)))(((((...........)))))..}}}}}....>>>>>>>>>.


>44925
     1  GCACTACGACCTGGAGGGGGCAGGTCTCTACCTACGCTCGTCAAGAGCTTATCCCTACCGCGCTCCTACGGCAAATACCTTCGCACCGATCCACCGAAGGGAGGCACCGCGGAGCGCGGA  120
-54.60  .......[[[[[[..{{{{{]]]]]].........((((.....))))...}}}}}.(((((((((..(((......((((((...........))))))......))).))))))))).


>44926
     1  TACAACCCTGGTACCTCCACTACCAGTCCCTCAATCGGCCCAGAGCCGCGACTTATCGCCGCGGGCATGCGAAACAACCCCTCGACTGGCGCGAGAGGGGGCCAGACGCCGCCCGCGGCA  120
-50.70  .......((((((.......)))))).........[[[[..{{.]]]]...}}....(((((((((..(((......((((((...........))))))......))).))))))))).


>44927
     1  TCCCATGGCCACGACCCCAGCGTGGCAAAGCTTACCGCGGACTACGCGCATCTCAACCCGCCGCGCCAGAGTTATTCGGGCGCAAGGATCAGGGGCGCCCACCCTCCTCAGCGCGGCGGT  120
-54.30  .......[[[[[[.....{{]]]]]].........<<<<..}}.>>>>.........(((((((((..(((......((((((...........))))))......))).))))))))).


>44928
     1  CTTGCCGCTGGCTATCGAGCAGCCAGAAACCTATTTCTTATGTCAAGATCAATCATCTGTCGAGCGAGCCAAGATACAAGTTGCCTTCCTCCTTCAACTTCCCGAGTGGGCGCTCGACAT  120
-35.10  [[[[...((((((.......)))))).............{{{.]]]]......}}}.(((((((((..(((......((((((...........))))))......))).))))))))).


>44929
     1  TTTCCACACTGCAGAAGGGATGCAGTTACACATGCACCCCACCAGGGTACCCACACAGGGGTCCTCACCCGCGCGACAGCAGTCCTTCTCTCCTACTGCTTATTTACGGCGAGGACCCCC  120
-45.40  .......[[[[[[...{{{.]]]]]]......<<.((((.....)))).}}}...>>(((((((((..(((......((((((...........))))))......))).))))))))).


>44930
     1  CACTCCAGCCCGACTACACCTCGGGCAAAAAAACCCGGGAGGGGCCCGAACACACCTGCGCACGCACAGTGGAGGCACCTCGGCCGCGACTACCCCGAGGGAAGCGCACCTGCGTGCGCG  120
-56.10  .......[[[[[[.....{{]]]]]].........<<<<.}}..>>>>..[[[...{{{{{{{{{{..]]]..(((......)))(((.((.(((...))).)))))...}}}}}}}}}}


>44931
     1  GCAACCCAGCGTCACCGGTCGACGCTTTCAAAACCCCCGCCATACGGGAGAGACCGCGGCACAGCGAGCGCACACCCCACGGTCCCACAACCCCACCGTGCAATCGGCGGCGCTGTGCCA  120
-55.20  .......[[[[[[..{{{{{]]]]]].........((((.....))))...}}}}}.(((((((((..(((......((((((...........))))))......))).))))))))).


>44932
     1  GGCGACACTTCGCATCAGCCGCGAAGCACACAAGACGGGGAGAGCCCGAGACTATTTGCCGTGGGCCCGGTGTCCAGGTCCACATCTGCCCCCAGTGGACGGCCCAACCCGCCCACGGCG  120
-50.90  [[.....((((((.......)))))).........((((.....)))).........{{{{{{{{{]]((.(((...((((((...........))))))))))).....}}}}}}}}}.


>44933
     1  TTATTCCAGGCGACAGCCCATCGCCTACCTCTATTCTGCCCCCTGCAGCGACATCCCCTTCGCCGGGGCCTGGAAAGCCGCCGAGGAACCGGAACGGCGGGCCGCAAGGGCCGGCGAAGC  120
-52.30  .......[[[[[[..{{{{.]]]]]].........((((.....)))).........<<<<<<<..(((((.....(((((((......)))..)))))))))....}}}}.>>>>>>>.


>44934
     1  GGGCCAGAACCCCGCCAAGAGCCTCAGCCAGACATCCCGGACCCCTGCGGCCCGACCCGAACGAGCACGCCCCACGGGATCGCACGCTCACGCTCACGCGGGAAGAGCCAAACCGTATGG  120
-37.90  [[[[[......(((......((....)).........))).....{{{]]]]]..<<<<.....}}}.......>>>>..[[...{{{{.]].....<<<<...}}}}....>>>>....


>44935
     1  CGCCTTCATCCCCGTCCTTCCGTACGGCGCGCGTGGGCGGATCACCAAGCCGCGAACCGACCGAGGACTTTACGCGCCCAGCCAGGCCAACCGGATCACGGGTTATGGCATCAACCTGCC  120
-42.50  [[...........{{{{{{.]]...<<<<<<(((((..((....))...)))))........}}}}}}....>>>>>>...[[..{{{{...]]....<<<<<<.}}}}...>>>>>>..


>44936
     1  ATCCAACATCCGACTATTGCTCACAGCAGAGTCGAGACGAGTTACTACGATCCGGCCCGCACGAATACGTCAAGCGTCTCCCCCATGCCAGGAGCTCAGTCGCAAGGGAACAAGCCACCC  120
-32.40  ....[[[...(((((.(((((...)))))))))).{{{{.]]].........((.......))....}}}}..[[[.((((.........))))....{{]]]..<<<.}}......>>>


>44937
     1  CTGCTCACAACGACGCCCGCCCACGTTTCCCCCGCGACGAGATATACAACCCACCAAAACCGTCGGCTTGCCAGCGTCGCCCGCCAAAAAGGGGCCCCGTCGCCCCGCACCCCATCACCC  120
-30.10  ..........[[[[[[.((....))........{{{{{{.......(((((.((.......)).)).)))...]]]]]]...........<<<<...}}}}}}......>>>>.......


>44938
     1  GGCGGCCCCAGCGCCCGGCTGGATACCCCACGAGGCGAACAACCACGGGGCCGAAAACCTCTCAGCACCCACCCTTCGCCAAGCAGGGAGACCAGGAGGCGCGATACGCAATGGCGAAAC  120
-45.80  ..[[[[[[[..((((((..(((.....))))).)))).....{{..]]]]]]].....................<<<<<<<....((....)).}}..(((.....)))..>>>>>>>..


>44939
     1  CGGACTCCTACGGGACGACAGCAAGCAGGGCGAATCGGACAGCACAGGGGCAGCGAGGGCAGCAGCACCCACAATCCGATCGGAGCTGGCCGCTGGATCCCGAAACTCCTACCCCCGACC  120
-38.70  [[[.......{{{{....((((...(((..(((.(((((.......(((((.((.......)).)).)))....))))))))...)))...))))....]]]...........}}}}...


>44940
     1  CGCGACCCCAACCGGTTCCCGGCGCGACAAGAGCCCGACTTCAGAAGCGCATGCGCCACCAGCTTGTCGCAACCGTCGGGGCCAAGTCAAACCGGCCCCGGTGCTACGCCCCAACCCCCC  120
-43.80  ...........((((...)))).[[[[[[[[.....{{{{{.....(((....)))......]]]]]]]]...<<<<<<<<<<}}}}}.....>>>>>>>>>>.................


>44941
     1  CGGGAAACAAGCCCCATATCGTCATGGCGGGCTGGATCCTCCCCAAGCCCGCGGCCAGGCACCACGTGGCAATCGGATCCCACAAGCCTATACGAGCGGGGCCGACCCCAAGCCACCCCA  120
-45.80  .[[[......{{]]].....}}....(((((((((.......)).)))))))[[..{{{{.]]..<<<<<....((...))....}}}}........((((....))))..>>>>>....


>44942
     1  TCCTTCCCATATTGTTATTGCGTGCCGTTTGCAACAGTCAACCAGAGACCTCCACCTACATTGCAGCGTCAGAAGACTGTCACCCACGAATCGCACTACAATCTACAGGCACTCAATTCA  120
-19.40  .(((......(((((...((((...(((.....((((((.......(((((.((.......)).)).)))....)))))).....)))...))))..)))))....)))...........


>44943
     1  TCCGAAACCCAGCGCCCCACTCAAAGGCACACACCACGGAACTTCAGGCGACGCCCTACCCGCATCGGCCGTACCCGTGGAATCAGCCGTGGAGTTCGCGCTTCTCCGGCCCGCGCGCGC  120
-40.00  ...........[[[..((.......))......{{{{{{.......(((...))).....]]]..<<<<.....}}}}}}.....>>>>.[[[[..{{{{{..]]]].....}}}}}...


>44944
     1  CGAAGCTTCCCGGCGGGCGTACGGCACAACCACTTCGCCACGCCGGGAACCCGACCCAATTCGGCAACGAAGCCCCCCCCGTATACCCCAATACCGGAAATCACAGGCCAAGGTCCAGGG  120
-43.70  [[....(((((((((((((...((.....))....)))).))))))))){{]]......((((....))))..<<<.((.((((......)))).))..............}}....>>>


>44945
     1  CGAGTCGCGCGTGCCGGCAAGGCCAGACGGGAACATGCCAGGCACGCGCCCAGGCCCAAAAACGGTCATATCCGCCACGAGCTGTCCCTCCAGCCCGCCAACAACACTCCAGGCCAGTGG  120
-48.30  .[[[[.(((((((((((((...((.....))....)))).)))))))))...{{{{......(((......)))...((.((((......)))).))........]]]]..}}}}.....


>44946
     1  GAAAGAAAAAACCGAATCCCATGCGCGATGCTGTCGGATCTCGGTTTTTGGCCGATACACTCACACATCACTGTCCAGACTACGCTACCTCGTACTCAAATATATATTTACATCGATGCC  120
-22.90  ...[[.(((((((((((((...((.....))....)))).))))))))).......{{{]]....<<<<..}}}...((.((((......)))).)).................>>>>..


>44947
     1  ACCCCCGAACGCCTCCCGGTCAGGGCCGGCCGCGCCCGGAGAGGCGTTCCCAACGGTCCTCTGCAATCAGCTGCTCTGCGGGGACCCGACTCCCGGCCACACTTTTACCACCCGTATTGG  120
-50.40  ....[[[.{{{{{{{.]]]..<<<<<<<.(((....))).}}}}}}}......>>>>>>>..(((......)))..[[[[[[...(((.....)))...........{{.]]]]]]..}}


>44948
     1  ACATCAGTATACAGCGAACACGGAGGATGTCAAGCGTTCAGCTGTATACACCGTACACCCTCGCCACTTTCGGCCCACCCGGGTTACGATACCCAGGATTTATTACACACCGTACATGGT  120
-38.50  ...[[.{{{{{{{{{]]..<<<<.((((((...)))))).}}}}}}}}}.>>>>........(((......)))...((.((((......)))).))......[[[..{{{]]]...}}}


>44949
     1  TCCAGAGACGCCCGGCGGTGCTCCGTACTGGCTGGACCGACCGGGCGTCGCAGACGCCCACCGCGAGACACCGCCACGCGTGGCAACACGGCCAGGCCTCACCTTATCACACGTCAGTGC  120
-51.80  ....[[[......{{{{{{{]]]..<<<<<<<.....((...(((((((...)))))))....))...}}}}}}}..((.((((......)))).))...............>>>>>>>.


>44950
     1  CACGAACGCCCGGCCAGTCACCGCACCCAGCCTGCGACTGGGCCGGGCGCCTACGGAACCACTGCCAACACGCAAGAACCGCTCATTTGGGAGCCGTCGCCACAAACAACCCCGTCCAGG  120
-43.10  ......(((((((((((((...(((.......))))))).)))))))))...[[[[......(((......)))...((.((((......)))).))............{{]]]]...}}


>44951
     1  ACCGAAGGCGGCCGGGCCGAGCCGCACTCCGAACCCGGCACCGGCCGCCGGCGACAACAAAAGGGCCTCTCCCCCCCATACCGCGCCTCAGCGGAATATTCTATACCCCCATGTCATGCC  120
-46.80  ..[[..{{{{{{{{{..]]..<<<<...(((....)))..}}}}}}}}}((((.........(((......))).........))))...>>>>..........................


>44952
     1  CCTACGGCTGGCCCTTCGGTATGCCCCTCGCCCTCCCGACAGGGCCAGCGCCGCGCGAAAAAGGACGTATCTCCATACAGCCGGAGCTCCCCGGGTGGAAAACACAAACATGCGCCGGGC  120
-50.00  .[[[[.(((((((((((((...((.....))....)))).))))))))).(((.((......(((......))).....))))).....{{{{{]]]]................}}}}}.


>44953
     1  CGCCAGACTTCGTGGGCTCTGTCGAGCCCACGAAGGCTCCCGCCAATCATCCCTATACCGAAAAAGGTACGAGTCCCACGAAAGTGGAACTTCCGTACAGCTATATGCAAGCAGCGTCCC  120
-44.20  .......[[[[[[[[[[[[..{{]]]]]]]]]]]].....<<<................}}.....((((((((.((((....)))).)))..))))).((.....)).....>>>....


>44954
     1  TGCCCCCAACAGTGCGGCCCTTTGGCCGCACTGTGGCGCAAGCCCTACCGCAACTCCCCGCTCGAATTGGAGCTCGCGACGACTCGCCAGCCATCCAACGGCACCCTCCGCCTGCAACCT  120
-46.50  [[[[....(((((((((((....))))))))))){{{{..(((................)))....((((((((.((((....)))).)))..))))).]]]].....}}}}........


>44955
     1  CCGTCCAAGCCGGAGCGGCCCTCGCCGCTCCGGCGGGAAATCCCACCAACCCAATTCACGGCTCCTACCTCGGCCGCGGTATGCCGCAGCCCAGAGGTTGTCAACTCCCGACCCGGTCAC  120
-55.40  [[[[....(((((((((((....)))))))))))(((....)))....{{{......]]]].....((((((((.((((....)))).)))..))))).(((.......)))..}}}...


>44956
     1  TGTACAAAGTTGCGGAACACCATTGTTCCGCAACAGCGTCCGCTCACTCTCTCTCCACCGACTTCAGCCGTCTGGGTGCGCCGGCACACAGTTACGGCAGCGAAATACCCGCAACAAAAT  120
-40.80  [[......(((((((((((....)))))))))))......{{{{]]............<<......((((((((.((((....)))).)))..)))))}}}}.......>>.........


>44957
     1  TCGTCACACTTCTCTGGATCCATATCCAGAGAAGGCCTTTGGGCATTCGGCTTCTGTTTGCATTTCGGCCACGGTTCCCTGCCGGGACCCGGATGGCCCGCGATCTACCCGCTCGATCTT  120
-46.70  [[[[....(((((((((((....)))))))))))....{{{{{{.....((........)).....((((((((.((((....)))).)))..))))).]]]].......}}}}}}....


>44958
     1  CCGAAAATCGATCGGGAGGCCGTCCTCCCGATCGGCCATCAGGCACATCGGATACCAAGCCATATACCGAGCTGCGGGCTTGTGCCCCCAGACCTCGGAGGCCAGAGACGCCCCGGAGCA  120
-58.60  [[[[...((((((((((((....))))))))))))......{{{...]]]]...<<..}}}.....((((((((.((((....)))).)))..))))).(((.......)))..>>....


>44959
     1  CGGAAGATGGTACGCGACCGTTCGGTCGCGTACCTGCGCACGCAAAAAAGGTATCAACTCCGGACACTGGGGTCTTCGCGGGGGCGACGACAGCCCAGAGGAACTCGCATCCGCCGACTT  120
-51.00  [[[[....(((((((((((....)))))))))))(((....))).....{{.......]]]]....((((((((.((((....)))).)))..)))))......<<<...}}..>>>...


>44960
     1  TGCGCATGTGGCGCAACCGCCCCCGGTTGCGCCAGTCCTCAGACAACACGCCCGACCCAGCCCCAATGCCCGCAGGCCACCAATGGCATGCACGGGCACCCGATACTCCCGGAGCAAACG  120
-49.50  [[[[....(((((((((((....)))))))))))(((....))).....{{{{{.....((......)).]]]].((((....)))).<<<.}}}}}..(((.......))).>>>....


>44961
     1  ATCATCCCTTCGCCGGCAACGGATGTGTACGTCCGGCGAAGGGGAGACTTTATCAGAGGCGGTTTCCGAGGCGCCCGCCCGGCACCTCGGCCCATCCGCCCTCCTCCCAAAGACTCCTCC  120
-56.80  ..[[[[[.{{{{{{{{....]]]]].......}}}}}}}}.[[[[[...........(((((...((((((.(((.....))).)))))).....))))).{{]]]]]...}}.......


>44962
     1  GGGTTCTGGAACTCCTCAGCTCGCATCACAGCAGGAGTTCCAGCGCGCACAATATCCGCCTTCACGGTCGGAGACTGGCCGTCACCGACCTCTACAAGTGCGGTTACATGTGGGCGGAAG  120
-55.80  ..[[.(((((((((((..(((........)))))))))))))){{{{{]]....<<<<<<<....((((((.(((.....))).)))))).......}}}}}.........>>>>>>>..


>44963
     1  GTCGTCGGAACTGTCGTCCACGGACTGCAGTGCGACAGTTCCGCGCGCCTCGTCCGGGCCGGCTCGGAACACCGCTACATGCGTTGTTCCCCCTTCCGCGCCCCACCAGAGGGGCGGCCT  120
[truncated: 349,922 more chars]
